# Supplementary material for: Identification of Prominent Genes between 3D Glioblastoma Models and Clinical Samples via GEO/TCGA/CGGA Data Analysis
Source: Biology (Basel). 2023 Apr 25;12(5):648. doi: 10.3390/biology12050648 (PMC10215494; doi:10.3390/biology12050648)
Supplement: Supplementary file 1 [file biology-12-00648-s001.zip]

Archive with 6 entries (6 files):
- Supp Table 1 - Significant differentially expressed genes between GBM samples and healthy brain samples for GSE145645 cohort.xlsx
- Supp Table 2 - Significant differentially expressed genes between GBM samples and healthy brain samples for GSE165595 cohort.xlsx
- Supp Table 3 - Significant differentially expressed genes between GBM samples and healthy brain samples for GSE147352 cohort.xlsx
- Supp Table 4 - Significant differentially expressed genes between GBM samples and healthy brain samples for TCGA_GTEx cohort.xlsx
- Supp Table 5 - Significant differentially expressed genes between GBM samples and healthy brain samples for the CGGA cohort.xlsx
- Supp Table 6 - Significant differentially expressed genes subset from Table 1 between GBM samples and healthy brain samples for every cohort.pdf
