# Supplementary material for: Identification of Prominent Genes between 3D Glioblastoma Models and Clinical Samples via GEO/TCGA/CGGA Data Analysis
Source: Biology (Basel). 2023 Apr 25;12(5):648. doi: 10.3390/biology12050648 (PMC10215494; doi:10.3390/biology12050648)
Supplement: Supplementary file 1 [file biology-12-00648-s001.zip › Supp Table 1 - Significant differentially expressed genes between GBM samples and healthy brain samples for GSE145645 cohort.xlsx]

## Sheet: Sheet1
ensembl	baseMean	log2FoldChange	lfcSE	stat	pvalue	padj	hgnc_symbol
ENSG00000000003	1011.57	1.86699	0.319974	5.8348	5.38543e-09	1.00671e-06	TSPAN6
ENSG00000000460	251.404	1.16576	0.259487	4.49257	7.03682e-06	0.000208945	C1orf112
ENSG00000000938	417.98	1.40418	0.601085	2.33607	0.0194876	0.0647513	FGR
ENSG00000000971	861.522	2.15569	0.728118	2.96064	0.00307004	0.0172539	CFH
ENSG00000002549	2352.19	1.21962	0.41001	2.97462	0.00293348	0.0167264	LAP3
ENSG00000002586	9304.37	1.29213	0.505032	2.55851	0.0105122	0.041973	CD99
ENSG00000002726	1.46745	2.95058	1.47296	2.00317	0.0451593	0.118631	AOC1
ENSG00000002745	32.1308	1.02099	1.08088	0.944592	0.344867	0.497812	WNT16
ENSG00000002933	1218.41	1.47245	0.689831	2.1345	0.0328015	0.0947637	TMEM176A
ENSG00000003096	333.428	1.51	0.664012	2.27405	0.0229628	0.0731909	KLHL13
ENSG00000003400	172.662	1.36616	0.515771	2.64877	0.00807846	0.0345619	CASP10
ENSG00000003402	1899.2	1.02287	0.279085	3.66508	0.000247264	0.00284241	CFLAR
ENSG00000003436	542.778	3.47795	0.811603	4.28529	1.82504e-05	0.000428273	TFPI
ENSG00000004455	2958.88	1.02523	0.288111	3.55845	0.000373048	0.00382162	AK2
ENSG00000004700	743.026	1.62234	0.509608	3.18351	0.00145499	0.0101119	RECQL
ENSG00000004846	2.57767	3.70864	1.75688	2.11092	0.034779	0.0986914	ABCB5
ENSG00000004939	6.994	1.01068	1.56737	0.644827	0.519039	0.65805	SLC4A1
ENSG00000004948	5.19432	2.54911	1.3348	1.90973	0.0561683	0.139257	CALCR
ENSG00000005073	78.2954	8.60767	1.79147	4.80481	1.54901e-06	7.00035e-05	HOXA11
ENSG00000005102	6.74439	2.45282	2.02077	1.2138	0.224823	0.369612	MEOX1
ENSG00000005243	520.943	1.48354	0.696888	2.12881	0.0332698	0.0956129	COPZ2
ENSG00000005469	745.149	1.51422	0.398383	3.80091	0.000144163	0.00192803	CROT
ENSG00000005471	87.4332	1.8515	0.667553	2.77356	0.00554468	0.0264761	ABCB4
ENSG00000005844	281.94	1.73346	0.616687	2.81093	0.00493989	0.0243589	ITGAL
ENSG00000005884	2737.16	1.68959	0.729726	2.31538	0.0205923	0.0672511	ITGA3
ENSG00000006059	0.358947	1.09863	3.68085	0.298473	0.765342		KRT33A
ENSG00000006327	1848.48	5.00582	0.680551	7.35554	1.90161e-13	5.21357e-10	TNFRSF12A
ENSG00000006453	31.1022	1.40147	0.81237	1.72516	0.0844994	0.186105	BAIAP2L1
ENSG00000006468	3510.49	1.68906	0.675827	2.49924	0.0124458	0.0470761	ETV1
ENSG00000006534	528.544	1.31682	0.604394	2.17875	0.0293502	0.0873709	ALDH3B1
ENSG00000006606	11.5693	5.85352	1.57767	3.71022	0.000207079	0.00250475	CCL26
ENSG00000006634	329.644	1.93354	0.542057	3.56705	0.000361027	0.00374222	DBF4
ENSG00000006638	109.896	2.05309	0.554753	3.70091	0.00021483	0.00257107	TBXA2R
ENSG00000006704	807.591	1.05211	0.294417	3.57354	0.000352187	0.00366908	GTF2IRD1
ENSG00000006747	633.338	1.73279	0.753574	2.29943	0.0214805	0.0695633	SCIN
ENSG00000006756	864.551	1.46489	0.441725	3.3163	0.000912184	0.00726303	ARSD
ENSG00000007062	431.178	1.56825	0.761862	2.05844	0.0395477	0.108192	PROM1
ENSG00000007174	426.042	1.08844	0.709056	1.53505	0.124772	0.244788	DNAH9
ENSG00000007312	23.7797	1.31037	0.75368	1.73863	0.0820995	0.182332	CD79B
ENSG00000007314	8.61211	4.472	1.47694	3.02789	0.00246268	0.0148105	SCN4A
ENSG00000007350	37.0681	1.96538	0.977446	2.01073	0.0443544	0.117228	TKTL1
ENSG00000007384	1061.28	2.23821	0.586502	3.8162	0.000135522	0.00184396	RHBDF1
ENSG00000007866	325.113	2.94734	0.623356	4.72818	2.26544e-06	9.25103e-05	TEAD3
ENSG00000007908	19.344	4.45166	1.47664	3.01473	0.00257205	0.0152414	SELE
ENSG00000007968	180.251	2.7921	0.805013	3.46839	0.000523584	0.00492266	E2F2
ENSG00000008196	29.8287	3.20035	1.29332	2.47453	0.0133413	0.0494383	TFAP2B
ENSG00000008226	179.179	1.47519	0.762693	1.93419	0.05309	0.133639	DLEC1
ENSG00000008311	1851.01	1.52165	0.411682	3.69617	0.000218872	0.00260441	AASS
ENSG00000008323	8.55511	3.28472	1.48911	2.20583	0.0273961	0.0833485	PLEKHG6
ENSG00000008438	1.26357	2.65773	1.77579	1.49665	0.134485	0.258213	PGLYRP1
ENSG00000008516	143.469	2.43123	0.794832	3.0588	0.00222224	0.0137067	MMP25
ENSG00000008517	774.247	1.72976	0.676167	2.55819	0.0105219	0.0419736	IL32
ENSG00000009413	1390.46	1.37823	0.600844	2.29382	0.0218008	0.0703736	REV3L
ENSG00000009694	697.56	1.42573	0.712527	2.00095	0.0453982	0.11905	TENM1
ENSG00000009724	50.8201	1.94013	0.737177	2.63184	0.0084924	0.0359064	MASP2
ENSG00000009790	127.659	1.57285	0.616932	2.54947	0.0107886	0.042672	TRAF3IP3
ENSG00000010030	52.9918	1.3426	0.802692	1.67262	0.0944023	0.20061	ETV7
ENSG00000010327	8575.88	3.00109	0.76465	3.92478	8.68083e-05	0.00133833	STAB1
ENSG00000010539	260.495	1.04019	0.26064	3.99088	6.58273e-05	0.00110196	ZNF200
ENSG00000010610	1733.15	1.92994	0.622423	3.10069	0.00193069	0.012434	CD4
ENSG00000010671	284.192	1.7758	0.560481	3.16835	0.00153308	0.0104905	BTK
ENSG00000010704	215.448	1.96028	0.57148	3.43018	0.000603179	0.00540724	HFE
ENSG00000010932	38.1932	4.41702	2.00803	2.19968	0.0278297	0.0843093	FMO1
ENSG00000011028	7673.37	3.92221	0.698527	5.61498	1.96589e-08	2.56657e-06	MRC2
ENSG00000011201	1171.75	1.15371	0.755333	1.52742	0.126658	0.247537	ANOS1
ENSG00000011304	4723.4	1.87561	0.295011	6.35778	2.04691e-10	8.21258e-08	PTBP1
ENSG00000011422	950.467	3.11384	0.775301	4.0163	5.91202e-05	0.00102156	PLAUR
ENSG00000011465	4416.2	3.05194	1.07123	2.84902	0.00438545	0.0223207	DCN
ENSG00000011590	4.92563	1.28279	0.895319	1.43278	0.151921	0.280454	ZBTB32
ENSG00000011600	2129.23	2.09713	0.67662	3.09942	0.00193902	0.0124678	TYROBP
ENSG00000011638	194.831	1.49158	0.513508	2.90469	0.00367622	0.019646	LDAF1
ENSG00000012048	419.238	1.01064	0.442425	2.28433	0.0223523	0.0717034	BRCA1
ENSG00000012211	142.365	1.38751	0.539227	2.57315	0.0100778	0.0407923	PRICKLE3
ENSG00000012223	17232.1	7.21892	1.65634	4.35836	1.31039e-05	0.000335761	LTF
ENSG00000012779	660.319	2.14577	0.578268	3.71069	0.000206694	0.00250193	ALOX5
ENSG00000013588	225.345	6.30516	0.958541	6.57787	4.77222e-11	2.90752e-08	GPRC5A
ENSG00000013810	1266.63	1.49712	0.450406	3.32394	0.000887544	0.00710813	TACC3
ENSG00000014257	24.3499	2.81712	0.730665	3.85555	0.000115468	0.00163887	ACP3
ENSG00000014914	604.39	1.68458	0.505566	3.33206	0.000862049	0.00697869	MTMR11
ENSG00000015133	306.302	1.0531	0.536857	1.9616	0.0498096	0.127389	CCDC88C
ENSG00000015285	458.399	1.54257	0.568205	2.71482	0.00663124	0.0301254	WAS
ENSG00000015413	129.619	6.55692	1.35159	4.85125	1.22684e-06	5.95325e-05	DPEP1
ENSG00000015520	10.738	3.04693	1.09592	2.78026	0.00543149	0.0260867	NPC1L1
ENSG00000016082	0.363224	1.01146	5.2975	0.190932	0.848579		ISL1
ENSG00000018280	2106.26	3.52838	0.69291	5.09212	3.54075e-07	2.3486e-05	SLC11A1
ENSG00000018408	2816.94	2.68379	0.483746	5.54792	2.89093e-08	3.49675e-06	WWTR1
ENSG00000019169	186.589	5.35224	1.34795	3.97065	7.16758e-05	0.00117087	MARCO
ENSG00000019549	283.22	3.7617	0.798976	4.70816	2.49968e-06	9.88456e-05	SNAI2
ENSG00000019582	36318.7	1.8509	0.625353	2.95977	0.00307869	0.0172848	CD74
ENSG00000019991	218.245	1.74575	0.753112	2.31804	0.020447	0.0669381	HGF
ENSG00000020181	931.547	1.55093	0.661155	2.34579	0.018987	0.0636772	ADGRA2
ENSG00000020577	1377.39	1.62659	0.430699	3.77664	0.000158961	0.00207329	SAMD4A
ENSG00000020633	173.822	3.92683	0.867719	4.52546	6.02638e-06	0.000186567	RUNX3
ENSG00000023445	350.706	1.9298	0.779776	2.47482	0.0133305	0.0494383	BIRC3
ENSG00000023608	214.073	1.10842	0.293013	3.78282	0.000155064	0.00203826	SNAPC1
ENSG00000024422	2116.84	1.52759	0.524478	2.91258	0.00358456	0.0192952	EHD2
ENSG00000024526	150.607	2.37967	0.708599	3.35828	0.000784296	0.00654575	DEPDC1
ENSG00000025708	2738.32	2.13044	0.770748	2.76412	0.00570773	0.0269728	TYMP
ENSG00000026025	69334.1	3.53541	0.520915	6.78693	1.14547e-11	1.2562e-08	VIM
ENSG00000026103	371.256	2.10925	0.56503	3.73299	0.00018922	0.00235273	FAS
ENSG00000026297	3238.39	1.0812	0.492095	2.19713	0.0280112	0.0847342	RNASET2
ENSG00000026508	9735.68	4.25439	0.690442	6.16183	7.19099e-10	2.15076e-07	CD44
ENSG00000026751	46.3671	5.04681	1.22333	4.12546	3.69999e-05	0.000736862	SLAMF7
ENSG00000026950	859.3	1.66653	0.430853	3.86798	0.000109742	0.00158386	BTN3A1
ENSG00000027644	108.635	6.61798	1.58736	4.16918	3.05694e-05	0.000633333	INSRR
ENSG00000027869	53.5388	2.27785	0.910105	2.50284	0.01232	0.0467595	SH2D2A
ENSG00000028137	1370.71	2.30806	0.596451	3.86965	0.00010899	0.0015821	TNFRSF1B
ENSG00000029559	253.615	6.44774	1.19025	5.41713	6.05625e-08	6.16612e-06	IBSP
ENSG00000030066	941.914	1.35719	0.395048	3.43551	0.000591446	0.00534576	NUP160
ENSG00000030582	6589.99	1.85621	0.488407	3.80055	0.000144377	0.00192932	GRN
ENSG00000031081	1475.13	1.42291	0.496042	2.86852	0.00412396	0.0213311	ARHGAP31
ENSG00000033100	2379.95	1.15064	0.470743	2.4443	0.0145134	0.0527381	CHPF2
ENSG00000033867	706.962	1.13476	0.480758	2.36035	0.0182577	0.0621435	SLC4A7
ENSG00000034677	2991.78	1.40023	0.549749	2.54703	0.0108643	0.0428684	RNF19A
ENSG00000035403	1945.24	2.07349	0.42768	4.84823	1.24569e-06	5.97422e-05	VCL
ENSG00000035499	130.118	2.41998	0.663002	3.65003	0.000262208	0.00296956	DEPDC1B
ENSG00000035720	6.42571	2.23705	1.55297	1.4405	0.149725	0.277644	STAP1
ENSG00000036565	9.37806	1.054	1.16634	0.903677	0.366166	0.519362	SLC18A1
ENSG00000037280	441.156	1.79384	0.59143	3.03305	0.00242098	0.0146308	FLT4
ENSG00000037965	54.1379	8.0772	1.71162	4.71905	2.36948e-06	9.55343e-05	HOXC8
ENSG00000038210	296.163	1.30316	0.401239	3.24785	0.0011628	0.0086861	PI4K2B
ENSG00000038382	7926.31	1.50908	0.701377	2.1516	0.0314293	0.0918315	TRIO
ENSG00000038427	6386.13	2.61149	0.661327	3.94887	7.85214e-05	0.00123487	VCAN
ENSG00000038945	1263.6	3.05634	0.675563	4.52413	6.06442e-06	0.000186816	MSR1
ENSG00000039139	85.9433	1.75219	0.877032	1.99786	0.0457321	0.119716	DNAH5
ENSG00000039537	7.49439	3.55652	1.80922	1.96578	0.0493241	0.126442	C6
ENSG00000039560	904.357	1.72175	0.373674	4.60762	4.07298e-06	0.00014195	RAI14
ENSG00000040275	326.038	1.45055	0.451312	3.21407	0.00130869	0.00938447	SPDL1
ENSG00000041982	15908.9	3.69468	0.8528	4.33241	1.47489e-05	0.000364412	TNC
ENSG00000042304	1.28137	1.68487	1.92688	0.874405	0.381898	0.534472	C2orf83
ENSG00000042493	2774.42	2.15434	0.552051	3.90242	9.52359e-05	0.00143071	CAPG
ENSG00000042832	45.2541	1.45123	0.714462	2.03122	0.0422324	0.113461	TG
ENSG00000042980	374.748	1.27105	0.645066	1.97042	0.0487905	0.125485	ADAM28
ENSG00000043462	679.153	2.13031	0.590716	3.60632	0.000310566	0.00336106	LCP2
ENSG00000044459	244.276	1.39741	0.367096	3.80665	0.000140861	0.00190244	CNTLN
ENSG00000044524	376.274	1.68872	0.927668	1.82039	0.0686993	0.160423	EPHA3
ENSG00000044574	18307.8	1.62869	0.53613	3.03787	0.0023826	0.0144467	HSPA5
ENSG00000046604	51.0875	4.02731	1.27858	3.14983	0.00163368	0.0110139	DSG2
ENSG00000046774	1.35932	2.76833	3.95909	0.699233	0.484406	0.627637	MAGEC2
ENSG00000047457	2010.73	4.19556	1.15117	3.6446	0.000267807	0.00301535	CP
ENSG00000047648	217.041	1.62321	0.558391	2.90695	0.00364974	0.0195678	ARHGAP6
ENSG00000047662	165.986	1.51227	1.06196	1.42404	0.154435	0.283945	FAM184B
ENSG00000048405	473.457	1.26306	0.316918	3.98545	6.73537e-05	0.00112143	ZNF800
ENSG00000048462	1.50138	2.96123	1.80111	1.64411	0.100153	0.209075	TNFRSF17
ENSG00000049192	222.685	3.15099	0.725208	4.34494	1.39311e-05	0.000351482	ADAMTS6
ENSG00000049239	2128.56	1.24195	0.521941	2.37948	0.0173369	0.0600151	H6PD
ENSG00000049247	15.9779	3.59521	1.80984	1.98648	0.0469805	0.122141	UTS2
ENSG00000049249	12.6473	2.87953	1.20823	2.38327	0.0171597	0.0595874	TNFRSF9
ENSG00000049323	1124.47	1.88784	0.607241	3.10888	0.00187796	0.0121816	LTBP1
ENSG00000049540	3415.76	2.76577	0.609522	4.53761	5.68965e-06	0.000179625	ELN
ENSG00000049860	2058.26	1.48121	0.466607	3.17443	0.0015013	0.0103246	HEXB
ENSG00000050327	113.763	3.23724	1.07435	3.01321	0.002585	0.0152879	ARHGEF5
ENSG00000050344	370.587	1.34805	0.582171	2.31555	0.0205828	0.0672468	NFE2L3
ENSG00000050405	2543.41	2.32717	0.454472	5.1206	3.0456e-07	2.10505e-05	LIMA1
ENSG00000050555	718.978	2.37794	0.712777	3.33617	0.000849425	0.00690027	LAMC3
ENSG00000051180	121.856	2.37445	0.639726	3.71167	0.000205899	0.00249414	RAD51
ENSG00000051341	124.632	2.84239	0.649322	4.37748	1.20062e-05	0.000315498	POLQ
ENSG00000051523	2225.98	1.72788	0.619061	2.79113	0.00525237	0.0254908	CYBA
ENSG00000052850	14.2598	1.5783	0.947581	1.66561	0.0957917	0.202385	ALX4
ENSG00000053918	311.278	2.02214	0.564221	3.58394	0.000338444	0.00355734	KCNQ1
ENSG00000054219	208.305	1.59231	0.802694	1.98371	0.0472881	0.122695	LY75
ENSG00000054598	352.139	1.72527	0.581462	2.96713	0.00300595	0.0170053	FOXC1
ENSG00000054654	1516.28	1.46666	0.52332	2.8026	0.00506917	0.0248102	SYNE2
ENSG00000054938	124.656	3.13451	1.22935	2.54974	0.0107805	0.0426705	CHRDL2
ENSG00000055957	9.72571	5.59239	1.6007	3.49372	0.000476338	0.00459037	ITIH1
ENSG00000056972	576.512	1.72683	0.359012	4.80994	1.50973e-06	6.89863e-05	TRAF3IP2
ENSG00000057019	1345.53	1.39107	0.635255	2.18979	0.0285398	0.0857649	DCBLD2
ENSG00000057252	1114.14	1.3137	0.331152	3.96707	7.27627e-05	0.00117926	SOAT1
ENSG00000057468	5.17475	1.20382	1.14027	1.05574	0.291088	0.443822	MSH4
ENSG00000057657	253.824	1.47566	0.462781	3.18867	0.00142928	0.0100168	PRDM1
ENSG00000058085	36.9301	1.5441	0.814209	1.89644	0.0579015	0.142267	LAMC2
ENSG00000058262	9680.32	1.36004	0.359157	3.78677	0.000152619	0.00201168	SEC61A1
ENSG00000059377	674.221	1.75354	0.563477	3.112	0.00185824	0.0120823	TBXAS1
ENSG00000060138	2157.25	3.29138	0.488726	6.73461	1.64373e-11	1.43735e-08	YBX3
ENSG00000060718	1950.26	3.48932	1.12873	3.09137	0.00199237	0.0127033	COL11A1
ENSG00000061273	2020.36	1.28338	0.399465	3.21274	0.00131474	0.00940327	HDAC7
ENSG00000061492	0.922856	1.25389	2.30282	0.544501	0.586096		WNT8A
ENSG00000061656	203.595	1.26138	0.86746	1.45411	0.145916	0.272733	SPAG4
ENSG00000062716	5068.46	1.96691	0.623193	3.15618	0.00159849	0.0108389	VMP1
ENSG00000062822	797.574	1.12645	0.394506	2.85534	0.00429905	0.022002	POLD1
ENSG00000063515	0.497662	1.45741	3.72047	0.391728	0.695259		GSC2
ENSG00000063660	9508.77	1.23061	0.481035	2.55825	0.0105199	0.0419736	GPC1
ENSG00000064012	253.602	2.6808	0.476584	5.62503	1.85472e-08	2.44081e-06	CASP8
ENSG00000064201	29.9326	1.8968	0.726707	2.61014	0.00905062	0.0377014	TSPAN32
ENSG00000064300	1658.64	2.57055	0.86705	2.96471	0.00302965	0.0171146	NGFR
ENSG00000064309	278.063	1.52114	0.755865	2.01245	0.0441725	0.116935	CDON
ENSG00000064655	495.378	1.64549	0.681596	2.41417	0.0157711	0.0558886	EYA2
ENSG00000064666	1161	3.76664	0.782803	4.81173	1.49629e-06	6.87425e-05	CNN2
ENSG00000064692	599.705	1.49666	0.658628	2.27239	0.0230629	0.0733973	SNCAIP
ENSG00000064886	3729.27	3.78245	1.02344	3.69582	0.000219174	0.00260507	CHI3L2
ENSG00000064932	1816.93	2.13822	0.536557	3.98508	6.74586e-05	0.00112193	SBNO2
ENSG00000064961	2176.42	1.05382	0.315074	3.34468	0.00082379	0.00678245	HMG20B
ENSG00000064989	979.08	2.42403	0.738523	3.28226	0.00102977	0.0079679	CALCRL
ENSG00000065183	857.816	1.0444	0.37218	2.80615	0.00501366	0.0246193	WDR3
ENSG00000065308	892.149	2.37143	0.480268	4.93771	7.90445e-07	4.18308e-05	TRAM2
ENSG00000065320	2055.46	2.92042	0.640578	4.55903	5.13896e-06	0.000168064	NTN1
ENSG00000065328	146.838	3.27447	0.839888	3.89869	9.67131e-05	0.00144762	MCM10
ENSG00000065485	387.345	1.93043	0.716258	2.69515	0.00703563	0.0313912	PDIA5
ENSG00000065911	1031.54	2.39607	0.493493	4.85532	1.20195e-06	5.88453e-05	MTHFD2
ENSG00000065978	10896.4	1.83241	0.376499	4.86697	1.1332e-06	5.63178e-05	YBX1
ENSG00000066279	520.633	2.75608	0.765286	3.60138	0.000316533	0.0033988	ASPM
ENSG00000066294	585.218	1.8019	0.690883	2.60811	0.00910428	0.0378674	CD84
ENSG00000066336	1188.15	1.88292	0.565814	3.32781	0.000875313	0.00704792	SPI1
ENSG00000066405	4.56458	3.51831	1.34781	2.61038	0.00904412	0.0376838	CLDN18
ENSG00000066735	276.656	1.54212	0.85976	1.79366	0.0728669	0.167076	KIF26A
ENSG00000067066	1057.15	2.24435	0.474122	4.73371	2.20458e-06	9.08905e-05	SP100
ENSG00000067082	2380.56	1.76935	0.432724	4.08886	4.33494e-05	0.000824391	KLF6
ENSG00000067182	2957.21	2.16422	0.429969	5.03343	4.8177e-07	2.9244e-05	TNFRSF1A
ENSG00000067955	1161.23	1.03482	0.374629	2.76225	0.00574046	0.0270687	CBFB
ENSG00000068079	882.113	1.08964	0.564757	1.9294	0.0536817	0.134675	IFI35
ENSG00000068489	505.145	1.65183	0.413973	3.99019	6.60211e-05	0.00110371	PRR11
ENSG00000068781	8.70784	5.43702	1.85225	2.93535	0.00333168	0.0183151	STON1-GTF2A1L
ENSG00000068784	351.119	1.34387	0.329444	4.07922	4.51875e-05	0.000848556	SRBD1
ENSG00000069011	287.046	9.52022	1.77119	5.37505	7.65635e-08	7.49685e-06	PITX1
ENSG00000069018	7.227	1.56454	1.19787	1.30609	0.19152	0.330485	TRPC7
ENSG00000069399	603.621	2.4231	0.693241	3.49532	0.000473487	0.00457519	BCL3
ENSG00000069482	37.2208	2.46833	1.08208	2.28111	0.022542	0.0721431	GAL
ENSG00000069493	242.73	2.25688	0.509181	4.43237	9.32023e-06	0.000259861	CLEC2D
ENSG00000069535	4597.02	1.03572	0.804962	1.28667	0.19821	0.338226	MAOB
ENSG00000069764	0.45732	1.25459	2.53955	0.494023	0.62129		PLA2G10
ENSG00000069812	10.3088	5.70267	1.54317	3.69543	0.000219513	0.00260533	HES2
ENSG00000069869	362.449	2.13891	0.430947	4.96329	6.93103e-07	3.83891e-05	NEDD4
ENSG00000069974	254.179	1.83919	0.522762	3.51821	0.000434474	0.00427458	RAB27A
ENSG00000070190	60.0267	1.65172	0.728404	2.26759	0.0233541	0.0739795	DAPP1
ENSG00000070476	765.072	1.09744	0.337157	3.255	0.00113394	0.00854938	ZXDC
ENSG00000070540	563.902	1.41823	0.516773	2.7444	0.00606213	0.028186	WIPI1
ENSG00000070731	77.4075	2.45636	1.11105	2.21085	0.0270465	0.082514	ST6GALNAC2
ENSG00000070748	22.3127	6.80149	1.70429	3.9908	6.58495e-05	0.00110196	CHAT
ENSG00000070756	9538.63	1.61105	0.314714	5.1191	3.06992e-07	2.11298e-05	PABPC1
ENSG00000070882	1539.14	1.45661	0.616744	2.36177	0.0181879	0.0619418	OSBPL3
ENSG00000070915	2.26539	3.50424	1.70112	2.05996	0.0394027	0.107884	SLC12A3
ENSG00000070950	445.698	1.41878	0.516872	2.74494	0.00605217	0.0281556	RAD18
ENSG00000070985	3.0279	2.84619	1.57406	1.80818	0.0705782	0.163155	TRPM5
ENSG00000071246	3164.53	1.07328	0.404949	2.65041	0.00803934	0.0344735	VASH1
ENSG00000071282	377.742	1.29669	0.513123	2.52706	0.0115022	0.0446673	LMCD1
ENSG00000071539	235.784	1.83825	0.569444	3.22814	0.00124596	0.00905305	TRIP13
ENSG00000071564	2266.08	1.67346	0.390973	4.28025	1.86686e-05	0.000434369	TCF3
ENSG00000071575	4161.85	2.16139	0.595713	3.62825	0.000285351	0.00316522	TRIB2
ENSG00000072110	5899.07	1.44255	0.631154	2.28558	0.0222789	0.0715379	ACTN1
ENSG00000072182	1213.69	1.53023	0.961559	1.59141	0.111518	0.226394	ASIC4
ENSG00000072274	2445.9	1.09758	0.520203	2.1099	0.0348667	0.0989063	TFRC
ENSG00000072571	173.187	2.39072	0.751506	3.18124	0.00146646	0.0101444	HMMR
ENSG00000072682	974.47	1.8214	0.720107	2.52934	0.0114277	0.0444878	P4HA2
ENSG00000072694	635.776	6.90752	1.20585	5.72832	1.01429e-08	1.56912e-06	FCGR2B
ENSG00000072786	1022.28	1.88563	0.402234	4.68789	2.7603e-06	0.000106386	STK10
ENSG00000072840	380.455	2.01478	0.685986	2.93706	0.00331344	0.0182416	EVC
ENSG00000073111	1079.62	1.88905	0.688643	2.74316	0.00608516	0.0282372	MCM2
ENSG00000073282	23.1876	2.45922	1.10326	2.22904	0.0258111	0.0796461	TP63
ENSG00000073331	388.575	1.89382	0.60715	3.1192	0.00181343	0.0118565	ALPK1
ENSG00000073598	1.26925	1.03114	1.77882	0.579678	0.562132	0.694642	FNDC8
ENSG00000073614	1039.41	1.08091	0.282662	3.82403	0.000131288	0.00180124	KDM5A
ENSG00000073734	10.7572	2.4188	1.37939	1.75353	0.0795118	0.178197	ABCB11
ENSG00000073792	420.736	4.96906	0.99631	4.98746	6.1178e-07	3.49437e-05	IGF2BP2
ENSG00000073861	18.5373	1.74873	0.921364	1.89798	0.0576982	0.141974	TBX21
ENSG00000074047	316.244	2.50517	0.644015	3.88992	0.000100276	0.00148607	GLI2
ENSG00000074181	3561.85	2.55541	0.563946	4.5313	5.86228e-06	0.000182988	NOTCH3
ENSG00000074219	483.25	2.48661	0.661869	3.75694	0.000172001	0.00219504	TEAD2
ENSG00000074370	195.935	1.43896	0.647211	2.22332	0.0261943	0.0804661	ATP2A3
ENSG00000074410	3007.11	3.82628	0.877652	4.35967	1.30256e-05	0.000334619	CA12
ENSG00000074660	426.685	1.21748	0.485153	2.50948	0.012091	0.0461927	SCARF1
ENSG00000074695	2188.03	1.18943	0.49371	2.40917	0.0159888	0.0565077	LMAN1
ENSG00000074966	8.00806	2.21653	1.15129	1.92526	0.0541971	0.13574	TXK
ENSG00000075188	279.918	1.29821	0.305881	4.24415	2.19421e-05	0.000491199	NUP37
ENSG00000075218	262.095	3.27908	0.652902	5.02231	5.1053e-07	3.03774e-05	GTSE1
ENSG00000075275	536.303	4.02521	0.835896	4.81545	1.46871e-06	6.8057e-05	CELSR1
ENSG00000075420	1201.18	2.92416	0.552198	5.29549	1.187e-07	1.05547e-05	FNDC3B
ENSG00000075426	2862.59	1.31615	0.611322	2.15296	0.0313217	0.0916388	FOSL2
ENSG00000075461	2126.12	1.84792	0.738144	2.50346	0.0122984	0.0467178	CACNG4
ENSG00000075643	39.3144	2.00074	0.883564	2.2644	0.0235497	0.0744556	MOCOS
ENSG00000075702	353.956	2.13397	0.557582	3.8272	0.000129612	0.00178569	WDR62
ENSG00000075884	157.872	1.61275	0.557895	2.89078	0.0038429	0.0203166	ARHGAP15
ENSG00000076604	1907.25	1.28218	0.451342	2.84082	0.00449972	0.0227679	TRAF4
ENSG00000076641	997.307	1.16229	0.418962	2.77421	0.00553355	0.0264306	PAG1
ENSG00000076706	3948.23	1.06721	0.507776	2.10173	0.0355765	0.100257	MCAM
ENSG00000076716	861.209	1.99261	0.498469	3.99746	6.40258e-05	0.00107692	GPC4
ENSG00000076770	233.955	1.39219	0.469634	2.96442	0.00303254	0.0171251	MBNL3
ENSG00000076944	535.189	1.80466	0.567748	3.17862	0.00147978	0.0102107	STXBP2
ENSG00000077150	632.289	1.44636	0.422436	3.42386	0.000617386	0.00550759	NFKB2
ENSG00000077238	808.401	1.96144	0.522478	3.7541	0.000173965	0.00221324	IL4R
ENSG00000077274	17.2564	5.46914	1.96766	2.77951	0.00544407	0.0261245	CAPN6
ENSG00000077279	929.181	1.05432	1.02586	1.02775	0.304069	0.456924	DCX
ENSG00000077713	317.854	1.48695	0.410784	3.61979	0.000294841	0.00324641	SLC25A43
ENSG00000077782	3381.78	1.77655	0.525774	3.37893	0.000727697	0.00618956	FGFR1
ENSG00000077942	2004.73	1.80537	0.916151	1.97061	0.0487689	0.125485	FBLN1
ENSG00000077984	45.1525	2.72866	0.979372	2.78613	0.00533411	0.0257244	CST7
ENSG00000078061	1200.29	1.13263	0.328499	3.44788	0.000564996	0.00517501	ARAF
ENSG00000078081	56.8001	4.69182	1.0824	4.33463	1.46007e-05	0.000363912	LAMP3
ENSG00000078098	252.614	2.50646	0.877535	2.85625	0.00428679	0.0219613	FAP
ENSG00000078177	309.54	1.94341	0.524261	3.70696	0.000209763	0.00252606	N4BP2
ENSG00000078246	668.181	1.08651	0.376705	2.88424	0.00392356	0.0205943	TULP3
ENSG00000078399	124.424	8.31125	1.90895	4.35384	1.33771e-05	0.000340239	HOXA9
ENSG00000078589	10.4566	4.73858	1.71471	2.76348	0.00571881	0.0269863	P2RY10
ENSG00000078898	22.1619	6.78667	1.91937	3.53589	0.000406407	0.00408893	BPIFB2
ENSG00000078900	147.424	1.74848	0.812292	2.15253	0.0313558	0.0916787	TP73
ENSG00000079150	204.208	2.04492	0.514532	3.97433	7.05763e-05	0.00115636	FKBP7
ENSG00000079257	141.512	2.40432	0.706589	3.40272	0.000667189	0.00581624	LXN
ENSG00000079263	78.1299	1.41536	0.568123	2.4913	0.0127278	0.0479221	SP140
ENSG00000079385	30.2	3.80724	1.24162	3.06634	0.00216695	0.0134973	CEACAM1
ENSG00000079387	318.96	1.14622	0.292425	3.91972	8.86524e-05	0.00135912	SENP1
ENSG00000080511	0.547832	1.5431	3.32841	0.463615	0.642923		RDH8
ENSG00000080573	3158.02	1.09877	0.570165	1.9271	0.0539667	0.135294	COL5A3
ENSG00000080603	1159.67	1.00025	0.68372	1.46295	0.14348	0.269804	SRCAP
ENSG00000080839	347.586	1.44342	0.328617	4.3924	1.12108e-05	0.000298894	RBL1
ENSG00000080854	1791.59	1.30703	0.667602	1.9578	0.0502534	0.128245	IGSF9B
ENSG00000080986	288.874	3.11019	0.680509	4.57039	4.8681e-06	0.000161452	NDC80
ENSG00000081041	183.467	2.25285	0.84967	2.65144	0.00801482	0.0343791	CXCL2
ENSG00000081052	92.1546	1.28398	0.800482	1.60401	0.108713	0.222097	COL4A4
ENSG00000081059	185.761	1.53564	0.365958	4.19621	2.71422e-05	0.000582038	TCF7
ENSG00000081148	21.537	1.06831	0.545694	1.9577	0.0502652	0.128252	IMPG2
ENSG00000081237	691.759	2.12126	0.797516	2.65983	0.00781791	0.0338077	PTPRC
ENSG00000081320	650.009	1.92764	0.559071	3.44794	0.000564884	0.00517501	STK17B
ENSG00000082126	9.2228	1.8648	0.98562	1.89201	0.0584902	0.143179	MPP4
ENSG00000082684	1237.98	1.00176	0.583508	1.71679	0.0860176	0.188565	SEMA5B
ENSG00000082781	2479.01	1.49623	0.547672	2.73197	0.00629563	0.028993	ITGB5
ENSG00000083312	3190.36	1.12887	0.430939	2.61956	0.00880436	0.0369846	TNPO1
ENSG00000083444	5875.62	1.61691	0.503261	3.21286	0.00131421	0.00940327	PLOD1
ENSG00000083782	0.454205	1.16117	4.16097	0.279063	0.780197		EPYC
ENSG00000083857	2890.87	1.30659	0.606528	2.1542	0.0312242	0.0914435	FAT1
ENSG00000084093	675.381	1.89782	0.567958	3.34148	0.000833319	0.00682772	REST
ENSG00000084110	8.68276	3.75402	1.51042	2.48542	0.0129399	0.0484436	HAL
ENSG00000084636	5310.02	1.24986	0.598123	2.08963	0.0366508	0.102413	COL16A1
ENSG00000084734	31.7496	1.53396	0.727515	2.10849	0.0349888	0.0992081	GCKR
ENSG00000084774	1477.83	1.00503	0.321793	3.12322	0.00178883	0.011747	CAD
ENSG00000085265	37.411	2.67239	1.23386	2.16589	0.0303199	0.0895057	FCN1
ENSG00000085276	206.667	1.44782	0.582625	2.485	0.0129551	0.0484708	MECOM
ENSG00000085491	348.985	1.3153	0.559398	2.35128	0.0187088	0.0630315	SLC25A24
ENSG00000085552	57.716	1.72131	0.798115	2.15672	0.0310275	0.0909941	IGSF9
ENSG00000085719	1935.35	1.18075	0.341559	3.45695	0.000546336	0.00505666	CPNE3
ENSG00000085741	17.7688	1.52687	0.891765	1.71219	0.0868612	0.1897	WNT11
ENSG00000085840	108.651	1.97907	0.611562	3.23609	0.00121181	0.00889128	ORC1
ENSG00000085999	201.392	1.97976	0.587756	3.36833	0.00075625	0.00635438	RAD54L
ENSG00000086062	1136.46	2.37436	0.646922	3.67025	0.000242314	0.0027992	B4GALT1
ENSG00000086544	1133.98	1.07525	0.519609	2.06935	0.0385129	0.10596	ITPKC
ENSG00000086548	0.736378	1.90574	3.32664	0.572871	0.566732		CEACAM6
ENSG00000086570	14.8833	1.40967	0.89417	1.57651	0.114908	0.231003	FAT2
ENSG00000086696	1.40736	2.83334	2.31365	1.22462	0.22072	0.36469	HSD17B2
ENSG00000086730	599.895	1.30651	0.497122	2.62815	0.00858509	0.0362115	LAT2
ENSG00000086991	153.049	3.50737	0.694459	5.05051	4.40638e-07	2.70466e-05	NOX4
ENSG00000087077	2491.58	1.49889	0.479278	3.1274	0.0017636	0.0116125	TRIP6
ENSG00000087086	95210	1.42453	0.687902	2.07083	0.0383744	0.105703	FTL
ENSG00000087116	680.68	1.42669	0.960345	1.4856	0.137384	0.261459	ADAMTS2
ENSG00000087237	82.751	1.2189	0.736283	1.65548	0.0978274	0.205368	CETP
ENSG00000087245	2516.42	4.05679	0.645982	6.28004	3.38485e-10	1.1847e-07	MMP2
ENSG00000087266	2911.73	1.55863	0.366767	4.24965	2.14106e-05	0.000483135	SH3BP2
ENSG00000087303	683.415	3.48062	0.842659	4.13052	3.61943e-05	0.000724761	NID2
ENSG00000087586	285.819	2.3663	0.503553	4.69921	2.61172e-06	0.000102292	AURKA
ENSG00000087589	100.546	1.33317	0.699081	1.90703	0.0565169	0.13971	CASS4
ENSG00000088298	602.633	1.23114	0.312837	3.93541	8.30533e-05	0.00129255	EDEM2
ENSG00000088325	1117.83	2.92661	0.623169	4.69634	2.64861e-06	0.000103246	TPX2
ENSG00000088386	0.624394	1.65455	2.24586	0.736708	0.4613		SLC15A1
ENSG00000088448	2533.91	1.29881	0.356075	3.64758	0.00026472	0.00298877	ANKRD10
ENSG00000088726	1.44418	1.12739	1.64604	0.684909	0.493401	0.635388	TMEM40
ENSG00000088827	845.666	2.65039	1.06889	2.47956	0.0131543	0.0490121	SIGLEC1
ENSG00000088836	377.114	2.03067	0.915004	2.2193	0.0264663	0.0811804	SLC4A11
ENSG00000088882	2006.81	4.5188	0.807213	5.59803	2.16802e-08	2.76464e-06	CPXM1
ENSG00000088930	1623.19	1.35283	0.425499	3.17941	0.00147577	0.0101873	XRN2
ENSG00000089012	7.99414	2.79627	1.24941	2.23807	0.0252167	0.0782522	SIRPG
ENSG00000089116	6.02591	3.94891	1.87663	2.10425	0.0353562	0.09983	LHX5
ENSG00000089127	819.721	1.65539	0.719944	2.29933	0.0214864	0.0695633	OAS1
ENSG00000089157	27694	1.37962	0.402992	3.42344	0.000618349	0.0055132	RPLP0
ENSG00000089159	2570.52	1.04948	0.280636	3.73966	0.000184269	0.00231038	PXN
ENSG00000089225	75.3255	1.09547	1.55833	0.702976	0.482071	0.625202	TBX5
ENSG00000089327	909.242	1.49959	0.660216	2.27136	0.0231255	0.0734815	FXYD5
ENSG00000089639	615.233	1.2742	0.383329	3.32404	0.000887221	0.00710813	GMIP
ENSG00000089685	746.953	2.66948	0.73216	3.64603	0.000266322	0.0030048	BIRC5
ENSG00000089820	1464.9	1.59932	0.550065	2.90751	0.00364316	0.0195467	ARHGAP4
ENSG00000089902	587.351	1.25553	0.39672	3.16479	0.00155196	0.0105933	RCOR1
ENSG00000090006	2414.52	1.25781	0.526713	2.38804	0.0169387	0.0590093	LTBP4
ENSG00000090104	3210.94	2.85618	0.735736	3.88207	0.000103572	0.0015275	RGS1
ENSG00000090339	1294.98	4.09759	0.733819	5.58392	2.35153e-08	2.97559e-06	ICAM1
ENSG00000090376	315.889	1.64647	0.62021	2.6547	0.00793785	0.0341469	IRAK3
ENSG00000090382	1040.06	5.23235	1.05853	4.94305	7.69082e-07	4.12098e-05	LYZ
ENSG00000090530	540.305	2.21296	0.683099	3.23958	0.00119704	0.00884062	P3H2
ENSG00000090659	83.8716	4.9558	1.34619	3.68134	0.000232012	0.00271065	CD209
ENSG00000090889	444.495	2.74452	0.679969	4.03624	5.43149e-05	0.000964881	KIF4A
ENSG00000090924	1443.52	3.09556	0.467232	6.62532	3.46488e-11	2.27989e-08	PLEKHG2
ENSG00000090932	2229.84	1.76207	1.21332	1.45227	0.146426	0.273316	DLL3
ENSG00000091106	85.4829	1.36531	0.532998	2.56156	0.0104203	0.0417369	NLRC4
ENSG00000091127	382.513	1.29013	0.318036	4.05655	4.98034e-05	0.000909285	PUS7
ENSG00000091128	17.6892	3.89531	0.958135	4.06552	4.79263e-05	0.000883844	LAMB4
ENSG00000091136	5885.5	3.58936	0.805326	4.45702	8.31052e-06	0.000236929	LAMB1
ENSG00000091138	0.548579	1.50317	2.01018	0.747779	0.454594		SLC26A3
ENSG00000091181	1.59023	3.03719	1.5634	1.94269	0.052054	0.131676	IL5RA
ENSG00000091317	1294.18	2.01547	0.420041	4.79827	1.60044e-06	7.1675e-05	CMTM6
ENSG00000091490	1237.94	1.10559	0.706144	1.56567	0.117427	0.234369	SEL1L3
ENSG00000091592	445.458	1.70661	0.782057	2.1822	0.0290946	0.086751	NLRP1
ENSG00000091704	5.18741	1.40236	1.49095	0.940585	0.346917	0.499807	CPA1
ENSG00000091831	36.1253	2.50746	0.70011	3.58152	0.000341595	0.00358142	ESR1
ENSG00000091879	1058.8	3.47654	0.583384	5.95926	2.5339e-09	5.63278e-07	ANGPT2
ENSG00000091986	2409.78	2.1587	0.648849	3.32697	0.000877953	0.00705881	CCDC80
ENSG00000092200	16.3321	1.42342	0.833792	1.70716	0.0877923	0.190828	RPGRIP1
ENSG00000092345	0.943819	1.2954	2.44945	0.528855	0.596906		DAZL
ENSG00000092470	274.903	1.31401	0.543022	2.41981	0.0155286	0.0551735	WDR76
ENSG00000092607	259.474	4.42163	0.781848	5.65535	1.55528e-08	2.09708e-06	TBX15
ENSG00000092850	77.0321	1.2222	0.57889	2.11128	0.0347481	0.0986549	TEKT2
ENSG00000092853	207.99	1.73243	0.586761	2.95254	0.00315176	0.0175513	CLSPN
ENSG00000092969	1515.56	1.94367	0.804759	2.41522	0.0157259	0.0558005	TGFB2
ENSG00000093009	196.818	3.76718	0.766201	4.9167	8.80167e-07	4.55307e-05	CDC45
ENSG00000093134	7.90248	5.30251	1.75833	3.01565	0.00256431	0.0152124	VNN3P
ENSG00000094755	2.20994	1.26677	1.56351	0.810211	0.417819	0.568214	GABRP
ENSG00000094804	256.133	1.3435	0.539506	2.49025	0.0127654	0.0480198	CDC6
ENSG00000094963	97.3171	2.77346	1.20993	2.29225	0.021891	0.0705954	FMO2
ENSG00000095015	623.31	2.10024	0.7042	2.98245	0.00285955	0.0164531	MAP3K1
ENSG00000095303	900.784	1.77093	0.608142	2.91203	0.00359083	0.0193226	PTGS1
ENSG00000095319	1906.82	1.39669	0.309843	4.50773	6.55256e-06	0.000197779	NUP188
ENSG00000095970	1544.49	1.38396	0.623623	2.21923	0.0264712	0.0811804	TREM2
ENSG00000096060	3621.35	1.80502	0.690473	2.61418	0.00894414	0.0374075	FKBP5
ENSG00000096093	904.341	1.22778	0.394867	3.10937	0.0018749	0.0121713	EFHC1
ENSG00000096395	0.801212	2.05112	3.06961	0.668202	0.504004		MLN
ENSG00000096433	627.665	2.4242	0.714317	3.39374	0.000689457	0.00594422	ITPR3
ENSG00000099139	440.691	2.28847	0.67286	3.40111	0.000671139	0.0058414	PCSK5
ENSG00000099250	2232.94	2.69902	0.594636	4.53895	5.65351e-06	0.000179537	NRP1
ENSG00000099260	292.793	1.16269	0.56444	2.0599	0.0394078	0.107884	PALMD
ENSG00000099377	403.12	1.40782	0.575793	2.44502	0.0144845	0.0527003	HSD3B7
ENSG00000099617	98.7586	1.67956	0.742861	2.26093	0.0237633	0.0749096	EFNA2
ENSG00000099953	366.952	3.86776	0.958665	4.03453	5.47127e-05	0.000969854	MMP11
ENSG00000099984	46.0998	1.39194	1.25684	1.1075	0.268079	0.419178	GSTT2
ENSG00000099985	283.537	4.32941	0.915402	4.72952	2.25048e-06	9.25103e-05	OSM
ENSG00000099994	547.697	3.84726	0.865316	4.44607	8.74542e-06	0.000247957	SUSD2
ENSG00000099998	1571.05	1.16014	0.565707	2.05078	0.0402884	0.109613	GGT5
ENSG00000100012	1.82045	2.20286	1.592	1.38371	0.166448	0.299276	SEC14L3
ENSG00000100055	750.392	2.22441	0.63843	3.4842	0.000493619	0.00471273	CYTH4
ENSG00000100060	444.118	1.07973	0.531644	2.03092	0.0422634	0.113489	MFNG
ENSG00000100079	3.60824	3.21113	1.71424	1.87321	0.0610388	0.147638	LGALS2
ENSG00000100097	8155.47	1.10268	0.607614	1.81476	0.0695601	0.161596	LGALS1
ENSG00000100106	1292.13	1.07584	0.281879	3.81668	0.000135257	0.00184186	TRIOBP
ENSG00000100162	148.14	2.18978	0.571273	3.83317	0.000126505	0.00175464	CENPM
ENSG00000100196	255.677	3.21979	0.930377	3.46074	0.000538693	0.00500649	KDELR3
ENSG00000100219	1355.92	1.27985	0.420702	3.04218	0.00234871	0.0142728	XBP1
ENSG00000100234	6496.1	1.2627	0.441684	2.85884	0.00425194	0.021844	TIMP3
ENSG00000100253	2.53519	3.65898	1.82037	2.01002	0.0444289	0.117352	MIOX
ENSG00000100290	3.38382	1.18244	0.964629	1.2258	0.220274	0.364172	BIK
ENSG00000100292	4317.64	3.3875	0.758804	4.46426	8.03468e-06	0.000231472	HMOX1
ENSG00000100297	1141.02	1.4406	0.383677	3.75473	0.000173528	0.00221065	MCM5
ENSG00000100336	427.833	3.64003	0.73836	4.92988	8.22789e-07	4.31047e-05	APOL4
ENSG00000100342	736.03	2.03098	0.758656	2.67707	0.00742681	0.0326231	APOL1
ENSG00000100345	10217.2	1.33106	0.423882	3.14017	0.00168851	0.0112865	MYH9
ENSG00000100351	21.8751	2.63709	1.01988	2.58569	0.00971853	0.0397192	GRAP2
ENSG00000100365	458.936	2.19622	0.699629	3.13912	0.00169456	0.0113039	NCF4
ENSG00000100368	163.691	2.46279	0.795398	3.09629	0.00195956	0.0125476	CSF2RB
ENSG00000100385	76.7627	5.51283	1.11812	4.93044	8.20463e-07	4.31047e-05	IL2RB
ENSG00000100439	1735.19	1.06067	0.422529	2.51029	0.0120631	0.0461375	ABHD4
ENSG00000100448	1.96152	1.12843	2.25191	0.5011	0.616301	0.739849	CTSG
ENSG00000100450	30.1166	2.16733	1.19658	1.81128	0.0700972	0.162523	GZMH
ENSG00000100453	22.0645	2.22425	1.15038	1.93349	0.0531758	0.133764	GZMB
ENSG00000100479	62.3017	1.83933	0.567724	3.23984	0.00119597	0.00883946	POLE2
ENSG00000100504	1833.87	3.62103	0.556032	6.51227	7.40239e-11	3.80529e-08	PYGL
ENSG00000100526	162.32	1.73056	0.600263	2.883	0.00393909	0.0206395	CDKN3
ENSG00000100558	53.4966	5.50476	1.05222	5.23158	1.6807e-07	1.35252e-05	PLEK2
ENSG00000100565	1.15286	1.58328	1.97365	0.802209	0.422432	0.5725	LRRC74A
ENSG00000100583	37.8911	1.02299	0.589286	1.73598	0.0825682	0.182956	SAMD15
ENSG00000100599	898.604	1.71722	0.412561	4.16235	3.14992e-05	0.00065047	RIN3
ENSG00000100629	85.1888	1.06176	0.37821	2.80733	0.00499545	0.0245666	CEP128
ENSG00000100644	4017.58	1.76347	0.596652	2.9556	0.00312059	0.0174486	HIF1A
ENSG00000100647	1520.29	1.18794	0.438789	2.70731	0.00678315	0.030579	SUSD6
ENSG00000100721	1.13091	2.53838	2.51122	1.01082	0.312104		TCL1A
ENSG00000100767	745.607	1.02241	0.744216	1.37381	0.169502	0.302956	PAPLN
ENSG00000100926	1153.62	1.33689	0.456204	2.93047	0.00338455	0.0185031	TM9SF1
ENSG00000100941	2288.86	1.1229	0.361885	3.10293	0.00191618	0.0123661	PNN
ENSG00000100979	9358.68	2.05996	0.608187	3.38704	0.000706503	0.00605626	PLTP
ENSG00000100985	1972.69	8.94053	1.2648	7.06875	1.56333e-12	2.75036e-09	MMP9
ENSG00000101000	231.757	1.78313	0.586191	3.0419	0.00235088	0.0142807	PROCR
ENSG00000101003	285.117	1.89369	0.558131	3.39291	0.000691539	0.00595904	GINS1
ENSG00000101017	240.999	1.29651	0.714786	1.81384	0.0697017	0.16188	CD40
ENSG00000101057	747.35	3.53613	0.793375	4.45707	8.30877e-06	0.000236929	MYBL2
ENSG00000101104	1115.49	2.88307	0.564277	5.10932	3.23328e-07	2.17981e-05	PABPC1L
ENSG00000101115	73.2369	4.78208	1.18309	4.04204	5.29885e-05	0.000952635	SALL4
ENSG00000101160	5385.38	1.47745	0.64536	2.28934	0.0220595	0.0710551	CTSZ
ENSG00000101162	10.9268	2.42706	1.02637	2.3647	0.0180446	0.0616341	TUBB1
ENSG00000101194	206.089	1.73717	0.660125	2.63158	0.00849881	0.0359064	SLC17A9
ENSG00000101197	46.4629	2.0105	1.10894	1.813	0.0698323	0.162068	BIRC7
ENSG00000101198	1725.36	1.3311	0.971782	1.36975	0.170764	0.304507	NKAIN4
ENSG00000101203	3493.38	3.06547	1.19165	2.57247	0.0100975	0.0408621	COL20A1
ENSG00000101255	764.503	2.46458	0.692422	3.55936	0.000371755	0.00381258	TRIB3
ENSG00000101307	139.716	1.02831	0.879266	1.16951	0.242198	0.389648	SIRPB1
ENSG00000101311	388.833	2.34923	1.04252	2.25341	0.0242334	0.0759748	FERMT1
ENSG00000101323	0.567202	1.53408	2.39305	0.641058	0.521485		HAO1
ENSG00000101335	1683.74	2.1864	0.678867	3.22067	0.00127893	0.00921928	MYL9
ENSG00000101336	633.827	1.73322	0.57268	3.0265	0.00247399	0.0148259	HCK
ENSG00000101342	23.4469	2.59473	0.804879	3.22375	0.00126524	0.00914465	TLDC2
ENSG00000101346	1965.56	1.64741	0.37067	4.44441	8.81333e-06	0.000248678	POFUT1
ENSG00000101347	2487.82	1.24286	0.380794	3.26386	0.00109904	0.00834989	SAMHD1
ENSG00000101367	3451.7	1.11736	0.258403	4.32408	1.53167e-05	0.000375499	MAPRE1
ENSG00000101384	2351.29	2.86187	0.478169	5.98506	2.16307e-09	4.94201e-07	JAG1
ENSG00000101425	5.20505	1.75207	1.36333	1.28514	0.198743	0.338966	BPI
ENSG00000101440	42.3042	2.46549	1.04891	2.35053	0.0187465	0.0630893	ASIP
ENSG00000101447	182.362	1.51315	0.684997	2.20899	0.0271757	0.0827852	FAM83D
ENSG00000101448	1.15922	1.56615	2.16896	0.722075	0.470248	0.614863	EPPIN
ENSG00000101493	806.233	1.52763	0.344216	4.43801	9.07943e-06	0.000254008	ZNF516
ENSG00000101608	2855.12	1.81227	0.425959	4.25457	2.09455e-05	0.000474657	MYL12A
ENSG00000101639	880.092	1.29456	0.491938	2.63155	0.00849967	0.0359064	CEP192
ENSG00000101670	465.306	3.53776	1.00314	3.52669	0.000420786	0.00418405	LIPG
ENSG00000101680	564.501	2.39779	0.710437	3.3751	0.0007379	0.00624848	LAMA1
ENSG00000101773	707.88	1.7813	0.494184	3.60453	0.00031272	0.00337328	RBBP8
ENSG00000101825	1235.5	5.49327	1.00012	5.49263	3.95983e-08	4.4013e-06	MXRA5
ENSG00000101871	649.899	1.13494	0.382972	2.9635	0.00304167	0.0171589	MID1
ENSG00000101890	0.958114	2.3171	1.92638	1.20282	0.229045		GUCY2F
ENSG00000101916	62.8722	2.0562	0.900807	2.28261	0.0224531	0.0719287	TLR8
ENSG00000101935	179.737	1.00262	0.366747	2.73382	0.00626051	0.0288474	AMMECR1
ENSG00000101955	1582.55	3.72345	0.801495	4.64563	3.39043e-06	0.000123381	SRPX
ENSG00000101974	325.047	1.51165	0.484796	3.11811	0.00182016	0.0118816	ATP11C
ENSG00000101986	572.222	1.20594	0.348088	3.46446	0.000531298	0.00496019	ABCD1
ENSG00000102007	1221.87	3.6067	0.687062	5.24945	1.52555e-07	1.25476e-05	PLP2
ENSG00000102034	368.654	2.7633	0.737556	3.74657	0.00017927	0.00226734	ELF4
ENSG00000102048	29.4478	1.76187	0.75345	2.3384	0.0193664	0.0645023	ASB9
ENSG00000102128	1.73423	1.40927	1.62954	0.864826	0.387134	0.5396	RAB40AL
ENSG00000102174	131.013	2.53894	0.600332	4.22923	2.3449e-05	0.000519301	PHEX
ENSG00000102195	0.361035	1.06689	2.26455	0.471126	0.63755		GPR50
ENSG00000102218	462.929	2.19229	0.554264	3.95531	7.6434e-05	0.00122072	RP2
ENSG00000102245	4.15894	4.3875	1.62898	2.69341	0.0070726	0.0315046	CD40LG
ENSG00000102265	11610.9	4.18268	0.800555	5.22473	1.74412e-07	1.39276e-05	TIMP1
ENSG00000102287	135.66	3.30086	0.883725	3.73517	0.000187591	0.00234213	GABRE
ENSG00000102302	404.608	1.09207	0.621104	1.75827	0.0787013	0.176782	FGD1
ENSG00000102313	0.988607	2.35997	2.65433	0.889103	0.373948		ITIH6
ENSG00000102317	3701.99	1.18337	0.276179	4.28481	1.82895e-05	0.000428578	RBM3
ENSG00000102359	1041.41	7.54831	0.861675	8.76005	1.95167e-18	3.21049e-14	SRPX2
ENSG00000102362	634.602	1.44847	0.619513	2.33808	0.0193832	0.0645454	SYTL4
ENSG00000102383	319.296	1.00989	0.512622	1.97004	0.048834	0.125559	ZDHHC15
ENSG00000102384	149.515	2.16332	0.493411	4.3844	1.16303e-05	0.000307735	CENPI
ENSG00000102524	312.858	2.00341	0.681748	2.93863	0.00329663	0.0181673	TNFSF13B
ENSG00000102531	2032.07	1.06925	0.48905	2.18639	0.028787	0.0861464	FNDC3A
ENSG00000102575	516.245	3.74778	1.13949	3.289	0.00100544	0.007798	ACP5
ENSG00000102699	1327.25	1.25962	0.423384	2.97512	0.00292877	0.0167169	PARP4
ENSG00000102802	83.1141	3.71064	1.18518	3.13086	0.00174296	0.0115496	MEDAG
ENSG00000102962	8.08081	1.43637	1.07048	1.3418	0.179661	0.315615	CCL22
ENSG00000102970	3.94981	2.56202	1.56176	1.64047	0.100907	0.210357	CCL17
ENSG00000103023	2.89919	1.69972	1.53442	1.10773	0.267978	0.419075	PRSS54
ENSG00000103044	179.989	2.36352	0.815426	2.89851	0.00374943	0.0199219	HAS3
ENSG00000103187	5234.06	1.22109	0.311664	3.91796	8.93019e-05	0.00136526	COTL1
ENSG00000103196	392.264	1.60515	0.768062	2.08987	0.0366293	0.102405	CRISPLD2
ENSG00000103222	1079.37	1.28386	0.547505	2.34493	0.0190305	0.0637839	ABCC1
ENSG00000103241	120.29	1.59016	0.89104	1.78461	0.0743251	0.169349	FOXF1
ENSG00000103313	22.9051	3.37087	1.04358	3.23009	0.00123751	0.00901952	MEFV
ENSG00000103335	3062.22	1.7737	0.390883	4.53768	5.68762e-06	0.000179625	PIEZO1
ENSG00000103355	10.8063	4.78356	1.90835	2.50665	0.0121881	0.0464903	PRSS33
ENSG00000103490	482.524	1.63296	0.652736	2.50172	0.0123592	0.0468602	PYCARD
ENSG00000103522	98.8814	3.39242	0.827557	4.09932	4.14373e-05	0.000797243	IL21R
ENSG00000103546	2.92441	1.73123	2.19226	0.789698	0.429704	0.578874	SLC6A2
ENSG00000103569	287.82	3.42325	1.27	2.69548	0.00702864	0.0313762	AQP9
ENSG00000103710	972.705	1.20426	0.685346	1.75715	0.0788922	0.177074	RASL12
ENSG00000103742	1097.33	1.74347	0.685233	2.54435	0.0109482	0.0430959	IGDCC4
ENSG00000103855	3000.89	2.36358	0.452914	5.21861	1.80273e-07	1.42571e-05	CD276
ENSG00000103888	894.912	1.77148	0.948322	1.86801	0.0617606	0.148805	CEMIP
ENSG00000103966	1176.73	1.85063	0.385718	4.79789	1.60343e-06	7.1675e-05	EHD4
ENSG00000103995	165.467	1.60479	0.505343	3.17564	0.00149507	0.0102947	CEP152
ENSG00000104043	174.278	1.23398	0.521696	2.36532	0.0180145	0.0615705	ATP8B4
ENSG00000104055	35.932	4.64656	1.25475	3.70317	0.00021292	0.0025566	TGM5
ENSG00000104064	304.944	1.17322	0.391759	2.99474	0.00274675	0.0159717	GABPB1
ENSG00000104081	390.19	2.19684	0.666513	3.29602	0.000980666	0.00764185	BMF
ENSG00000104147	80.3948	1.96827	0.67849	2.90095	0.00372029	0.0198118	OIP5
ENSG00000104312	418.951	1.47852	0.340379	4.34376	1.40065e-05	0.000351719	RIPK2
ENSG00000104368	2283.14	2.16782	0.650802	3.33099	0.000865377	0.00699187	PLAT
ENSG00000104371	0.573545	1.61924	2.00637	0.80705	0.419638		DKK4
ENSG00000104375	340.641	1.03847	0.262377	3.95793	7.56008e-05	0.00120976	STK3
ENSG00000104432	28.0634	2.8885	0.925154	3.12218	0.00179518	0.0117786	IL7
ENSG00000104447	805.97	1.23248	0.450803	2.73397	0.00625755	0.0288474	TRPS1
ENSG00000104450	230.819	1.03014	0.54116	1.90357	0.0569661	0.140565	SPAG1
ENSG00000104518	1291.18	1.64807	0.54164	3.04274	0.00234438	0.0142569	GSDMD
ENSG00000104611	124.755	2.0913	0.567668	3.68403	0.000229576	0.00269367	SH2D4A
ENSG00000104626	486.291	1.38433	0.444215	3.11636	0.00183102	0.0119383	ERI1
ENSG00000104635	2241.69	1.83466	0.586027	3.13068	0.00174402	0.0115496	SLC39A14
ENSG00000104689	38.4152	1.39501	0.641905	2.17323	0.0297633	0.0882387	TNFRSF10A
ENSG00000104774	2351.74	1.99877	0.412164	4.84945	1.23807e-06	5.97251e-05	MAN2B1
ENSG00000104783	116.369	1.01861	0.762172	1.33645	0.181401	0.317823	KCNN4
ENSG00000104826	3.34902	2.07522	1.46115	1.42026	0.155532	0.285292	LHB
ENSG00000104848	0.790385	1.77708	2.52453	0.703926	0.481479		KCNA7
ENSG00000104856	395.586	1.67268	0.533379	3.13601	0.00171262	0.0113836	RELB
ENSG00000104870	4019.66	2.14499	0.497111	4.3149	1.59672e-05	0.000385698	FCGRT
ENSG00000104879	6.85456	3.39314	1.23321	2.75148	0.00593266	0.0277566	CKM
ENSG00000104881	279.276	1.33579	0.538831	2.47904	0.0131735	0.0490417	PPP1R13L
ENSG00000104885	1877	1.45964	0.464077	3.14525	0.00165947	0.0111467	DOT1L
ENSG00000104889	575.142	1.15258	0.39523	2.91623	0.00354294	0.0191212	RNASEH2A
ENSG00000104894	720.583	1.80623	0.56448	3.19982	0.00137513	0.00972107	CD37
ENSG00000104899	472.285	1.67384	0.813058	2.0587	0.039523	0.108143	AMH
ENSG00000104901	5.67011	1.1095	0.94384	1.17552	0.239787	0.386904	DKKL1
ENSG00000104918	23.4327	5.19822	1.81916	2.85748	0.00427018	0.0219035	RETN
ENSG00000104921	14.8428	1.94958	1.46248	1.33306	0.182511	0.319228	FCER2
ENSG00000104941	0.476689	1.17625	2.31642	0.507789	0.611601		RSPH6A
ENSG00000104951	180.684	3.25204	0.788585	4.1239	3.72512e-05	0.000739183	IL4I1
ENSG00000104953	86.3379	1.82603	0.721427	2.53113	0.0113695	0.0443264	TLE6
ENSG00000104972	410.626	2.0405	0.600745	3.39661	0.000682259	0.00590812	LILRB1
ENSG00000104974	93.025	1.23961	0.681239	1.81964	0.0688144	0.160633	LILRA1
ENSG00000105011	328.695	3.04395	0.639535	4.75962	1.93955e-06	8.22492e-05	ASF1B
ENSG00000105122	339.968	1.26362	0.563598	2.24206	0.0249574	0.0777113	RASAL3
ENSG00000105131	14.3462	1.93812	0.769428	2.51891	0.0117718	0.0454037	EPHX3
ENSG00000105137	1059.93	2.5829	0.489026	5.28173	1.27967e-07	1.10792e-05	SYDE1
ENSG00000105246	140.076	1.44494	0.569245	2.53834	0.0111379	0.0436129	EBI3
ENSG00000105281	693.721	2.99425	0.66304	4.51595	6.30345e-06	0.000191942	SLC1A5
ENSG00000105287	823.967	1.55014	0.352525	4.39724	1.09636e-05	0.000295482	PRKD2
ENSG00000105329	1779.77	2.02956	0.440559	4.60677	4.08967e-06	0.00014223	TGFB1
ENSG00000105352	18.8926	4.8703	1.34334	3.62552	0.000288376	0.00319017	CEACAM4
ENSG00000105369	11.9374	1.57591	0.912046	1.72788	0.084009	0.185347	CD79A
ENSG00000105371	4.39197	1.59048	1.04498	1.52201	0.128006	0.249418	ICAM4
ENSG00000105374	71.4386	1.89189	0.892727	2.11922	0.0340715	0.0972167	NKG7
ENSG00000105383	204.038	2.36495	0.672005	3.51925	0.000432762	0.00426715	CD33
ENSG00000105392	0.650701	1.67252	3.72383	0.449141	0.65333		CRX
ENSG00000105397	2753.84	1.05149	0.292534	3.59442	0.000325118	0.00347736	TYK2
ENSG00000105483	891.315	1.6524	0.326601	5.05939	4.20589e-07	2.64072e-05	CARD8
ENSG00000105501	5.44165	1.41403	2.77473	0.509609	0.610326	0.734606	SIGLEC5
ENSG00000105519	1513.17	1.30475	0.805566	1.61966	0.105304	0.217184	CAPS
ENSG00000105559	1793.35	3.0885	0.608922	5.07207	3.93517e-07	2.51882e-05	PLEKHA4
ENSG00000105609	90.0483	3.20347	1.18211	2.70995	0.00672924	0.0304193	LILRB5
ENSG00000105612	1506.13	1.0547	0.324428	3.25095	0.0011502	0.00863324	DNASE2
ENSG00000105641	3.87551	2.61849	1.5587	1.67992	0.0929736	0.198959	SLC5A5
ENSG00000105650	72.3585	1.49038	1.0102	1.47533	0.140124	0.265133	PDE4C
ENSG00000105664	44.0629	5.70624	2.02795	2.8138	0.00489603	0.0242225	COMP
ENSG00000105668	1.66323	2.04586	1.46153	1.39981	0.161571	0.292949	UPK1A
ENSG00000105697	305.994	2.68064	0.966717	2.77294	0.00555529	0.026496	HAMP
ENSG00000105810	2067.37	1.99289	0.640985	3.10911	0.00187655	0.0121772	CDK6
ENSG00000105825	57.0503	4.29556	1.21596	3.53263	0.000411441	0.00412107	TFPI2
ENSG00000105835	10322.1	3.54628	0.800791	4.42848	9.49014e-06	0.000262816	NAMPT
ENSG00000105851	182.356	1.95906	0.539802	3.62922	0.000284283	0.00315551	PIK3CG
ENSG00000105855	4050.14	1.42385	0.739731	1.92482	0.0542521	0.135814	ITGB8
ENSG00000105877	116.201	4.13009	1.06002	3.89624	9.76984e-05	0.00145706	DNAH11
ENSG00000105894	13635.8	1.90523	0.646555	2.94674	0.00321145	0.0178414	PTN
ENSG00000105939	1172.19	1.62815	0.295456	5.51065	3.57503e-08	4.08398e-06	ZC3HAV1
ENSG00000105948	301.617	1.52726	0.410558	3.71996	0.000199251	0.00243275	TTC26
ENSG00000105967	184.415	1.76265	0.606302	2.90721	0.00364663	0.0195589	TFEC
ENSG00000105971	508.54	1.4522	0.566839	2.56192	0.0104094	0.0417138	CAV2
ENSG00000105974	2260.36	3.38099	0.714187	4.73404	2.20091e-06	9.08905e-05	CAV1
ENSG00000105991	34.8476	5.75777	1.33253	4.32093	1.55375e-05	0.00037849	HOXA1
ENSG00000105996	83.8189	5.96459	1.55941	3.8249	0.000130827	0.00179791	HOXA2
ENSG00000105997	101.302	8.01863	1.58648	5.05434	4.31872e-07	2.67079e-05	HOXA3
ENSG00000106003	2295.51	1.43357	0.62013	2.31172	0.0207933	0.0677862	LFNG
ENSG00000106004	120.775	6.42149	1.26909	5.05994	4.19397e-07	2.64072e-05	HOXA5
ENSG00000106006	23.6929	6.88901	1.66206	4.14487	3.40003e-05	0.000692159	HOXA6
ENSG00000106025	523.753	2.22643	0.851802	2.61379	0.00895452	0.0374225	TSPAN12
ENSG00000106031	56.4916	7.17673	1.60267	4.47799	7.535e-06	0.000220022	HOXA13
ENSG00000106034	116.201	1.13336	0.698373	1.62286	0.104619	0.216313	CPED1
ENSG00000106038	7.49125	4.26344	1.50334	2.83598	0.00456859	0.0229882	EVX1
ENSG00000106066	1049.48	2.69485	0.719854	3.7436	0.0001814	0.00228137	CPVL
ENSG00000106070	2684.7	1.02111	0.48769	2.09376	0.0362814	0.101709	GRB10
ENSG00000106080	647.786	1.68886	0.432612	3.90385	9.4673e-05	0.00142781	FKBP14
ENSG00000106100	310.747	1.66635	0.482606	3.45281	0.000554776	0.0051128	NOD1
ENSG00000106144	979.435	1.74232	0.361334	4.82191	1.42193e-06	6.66244e-05	CASP2
ENSG00000106178	2.40307	1.92146	1.97806	0.971384	0.331357	0.484141	CCL24
ENSG00000106278	33259.1	2.7001	0.865548	3.11953	0.00181139	0.0118565	PTPRZ1
ENSG00000106302	0.37978	1.09996	2.54139	0.432818	0.665147		HYAL4
ENSG00000106333	1616.73	3.8929	0.819684	4.74927	2.04156e-06	8.54427e-05	PCOLCE
ENSG00000106344	1253.36	1.028	0.248886	4.13038	3.6216e-05	0.000724761	RBM28
ENSG00000106366	5733.72	5.72997	0.911273	6.28788	3.21832e-10	1.17648e-07	SERPINE1
ENSG00000106397	3231.26	1.44129	0.461875	3.12052	0.00180532	0.0118223	PLOD3
ENSG00000106404	323.967	1.25053	0.366108	3.41575	0.000636071	0.00561038	CLDN15
ENSG00000106462	715.369	2.93338	0.51822	5.66049	1.50941e-08	2.06028e-06	EZH2
ENSG00000106479	1446.9	1.04602	0.387191	2.70156	0.00690148	0.0309513	ZNF862
ENSG00000106483	1047.15	4.51751	0.970407	4.65528	3.23547e-06	0.000119297	SFRP4
ENSG00000106484	4620.52	3.36434	0.732303	4.59418	4.34447e-06	0.000148271	MEST
ENSG00000106511	334.054	3.09152	1.21255	2.5496	0.0107846	0.0426719	MEOX2
ENSG00000106541	1.15909	1.36247	2.81243	0.484444	0.62807	0.748895	AGR2
ENSG00000106546	1036.76	1.90814	0.818126	2.33233	0.0196832	0.0651617	AHR
ENSG00000106560	218.099	1.81123	0.633014	2.86128	0.0042193	0.0217102	GIMAP2
ENSG00000106565	2024.65	2.0082	0.697461	2.87931	0.00398549	0.020833	TMEM176B
ENSG00000106571	569.354	1.10732	0.485742	2.27965	0.0226285	0.0723354	GLI3
ENSG00000106624	15131.5	2.60446	0.825793	3.15389	0.00161109	0.0109019	AEBP1
ENSG00000106785	1078.93	1.69809	0.352437	4.81813	1.44912e-06	6.73389e-05	TRIM14
ENSG00000106799	1387.33	1.40475	0.341591	4.11238	3.91609e-05	0.000766901	TGFBR1
ENSG00000106809	76.8763	1.68043	1.22514	1.37162	0.170181	0.303795	OGN
ENSG00000106819	129.74	3.83175	1.09903	3.48649	0.000489396	0.00469694	ASPN
ENSG00000106823	538.095	2.72122	0.723227	3.76261	0.000168148	0.00216774	ECM2
ENSG00000106868	320.161	1.08516	0.439605	2.46849	0.0135683	0.0501006	SUSD1
ENSG00000106952	146.434	2.08071	0.710415	2.92886	0.00340204	0.0185678	TNFSF8
ENSG00000106991	3492.51	2.06265	0.582446	3.54136	0.000398074	0.00402478	ENG
ENSG00000107099	648.164	1.47458	0.578268	2.55	0.0107724	0.0426627	DOCK8
ENSG00000107159	1138.55	4.65515	1.2494	3.72591	0.000194615	0.00239627	CA9
ENSG00000107187	1.88813	3.25919	1.94037	1.67967	0.0930212	0.198984	LHX3
ENSG00000107249	988.773	2.55882	0.643715	3.97508	7.03546e-05	0.00115596	GLIS3
ENSG00000107438	830.716	3.57812	0.683452	5.23537	1.64653e-07	1.33426e-05	PDLIM1
ENSG00000107443	170.533	1.14901	0.449111	2.55842	0.0105149	0.041973	CCNJ
ENSG00000107485	17.9727	3.49546	0.991759	3.5245	0.000424281	0.00420447	GATA3
ENSG00000107554	580.688	1.3905	0.461716	3.01159	0.00259884	0.0153394	DNMBP
ENSG00000107562	800.071	1.99785	0.891835	2.24015	0.025081	0.077951	CXCL12
ENSG00000107611	169.945	3.11758	0.65214	4.78053	1.74833e-06	7.56844e-05	CUBN
ENSG00000107719	1601.78	1.23593	0.444402	2.7811	0.0054175	0.0260274	PALD1
ENSG00000107796	3036.5	4.09954	0.700553	5.85187	4.8609e-09	9.40727e-07	ACTA2
ENSG00000107807	26.1552	2.76234	1.6252	1.69969	0.0891892	0.193073	TLX1
ENSG00000107968	274.538	2.23957	0.724031	3.0932	0.00198009	0.0126299	MAP3K8
ENSG00000108244	3.86919	1.46988	1.44967	1.01394	0.310611	0.463703	KRT23
ENSG00000108255	1.70039	1.42723	2.59554	0.549879	0.582402	0.712014	CRYBA1
ENSG00000108342	51.5179	8.00338	2.04336	3.91677	8.9743e-05	0.00136818	CSF3
ENSG00000108405	17.8616	1.41218	0.862169	1.63794	0.101435	0.211108	P2RX1
ENSG00000108511	36.897	5.37177	1.34145	4.00444	6.21644e-05	0.0010615	HOXB6
ENSG00000108515	207.093	1.12772	0.45315	2.48863	0.0128238	0.0481624	ENO3
ENSG00000108518	10178.6	1.07451	0.389232	2.76059	0.00576963	0.0271794	PFN1
ENSG00000108576	8.41854	1.06959	0.934066	1.14509	0.252172	0.401587	SLC6A4
ENSG00000108602	35.5305	1.7142	0.85013	2.0164	0.043758	0.116241	ALDH3A1
ENSG00000108679	9241.61	1.21854	0.471596	2.58386	0.00977026	0.0398712	LGALS3BP
ENSG00000108688	11.5662	5.84546	1.9113	3.05837	0.00222545	0.0137163	CCL7
ENSG00000108691	1405.04	3.95116	0.820958	4.81286	1.48784e-06	6.85678e-05	CCL2
ENSG00000108700	24.0451	3.24768	1.05314	3.08379	0.00204382	0.0129011	CCL8
ENSG00000108759	0.845345	2.14842	1.91844	1.11988	0.262766		KRT32
ENSG00000108798	486.192	1.82211	0.546605	3.3335	0.000857606	0.00694614	ABI3
ENSG00000108813	8.52146	1.3857	0.902371	1.53562	0.124633	0.244638	DLX4
ENSG00000108821	37274.8	9.43812	1.34978	6.99235	2.70316e-12	3.70558e-09	COL1A1
ENSG00000108823	23.7158	1.46299	0.761074	1.92227	0.0545716	0.13645	SGCA
ENSG00000108828	5122.48	1.2942	0.402725	3.2136	0.00131081	0.00939146	VAT1
ENSG00000108846	2908.2	6.54974	1.0191	6.42701	1.3014e-10	5.63369e-08	ABCC3
ENSG00000108849	2.28536	3.52431	2.01858	1.74594	0.0808219	0.180421	PPY
ENSG00000108878	13.843	1.2227	0.92898	1.31618	0.188114	0.326146	CACNG1
ENSG00000108950	478.278	3.05288	0.902986	3.38087	0.000722563	0.00616183	FAM20A
ENSG00000109046	5936.79	1.18328	0.513021	2.30649	0.0210835	0.068515	WSB1
ENSG00000109113	2009.02	1.54083	0.811248	1.89933	0.0575216	0.141609	RAB34
ENSG00000109132	0.763253	1.9681	3.36935	0.584117	0.559141		PHOX2B
ENSG00000109182	0.6255	1.74976	3.01257	0.580821	0.561361		CWH43
ENSG00000109205	0.409177	1.21539	4.3352	0.280355	0.779205		ODAM
ENSG00000109220	378.537	1.92474	0.691276	2.78433	0.00536384	0.02583	CHIC2
ENSG00000109265	814.703	1.29798	0.781777	1.66029	0.0968551	0.203879	CRACD
ENSG00000109320	764.613	1.2536	0.422186	2.9693	0.00298477	0.0169327	NFKB1
ENSG00000109321	56.5788	8.1384	1.72334	4.72247	2.32998e-06	9.46377e-05	AREG
ENSG00000109323	856.215	1.05963	0.385506	2.74867	0.00598373	0.027932	MANBA
ENSG00000109424	0.911618	2.22794	2.26995	0.981492	0.32635		UCP1
ENSG00000109471	0.386914	1.19539	3.27625	0.364866	0.715212		IL2
ENSG00000109625	199.391	3.75093	1.08266	3.46454	0.000531142	0.00496019	CPZ
ENSG00000109667	67.6415	1.72254	0.588248	2.92825	0.00340877	0.0185984	SLC2A9
ENSG00000109674	56.9751	4.34855	0.86506	5.02688	4.98516e-07	2.98203e-05	NEIL3
ENSG00000109684	2.47418	2.6722	1.71481	1.55831	0.11916	0.236622	CLNK
ENSG00000109705	32.8305	5.19392	1.27198	4.08334	4.43939e-05	0.000835561	NKX3-2
ENSG00000109743	98.8564	1.51958	0.564153	2.69356	0.00706926	0.0315046	BST1
ENSG00000109805	450.294	2.60503	0.742825	3.50693	0.000453311	0.00442025	NCAPG
ENSG00000109814	533.055	1.4934	0.39237	3.8061	0.000141178	0.00190515	UGDH
ENSG00000109851	0.421182	1.25367	5.29656	0.236695	0.812894		DBX1
ENSG00000109861	2443.01	2.9426	0.77333	3.80511	0.000141742	0.00190963	CTSC
ENSG00000109920	1602.78	1.05163	0.389803	2.69785	0.00697894	0.0312051	FNBP4
ENSG00000109991	3.70859	2.33185	1.30811	1.78262	0.0746489	0.169844	P2RX3
ENSG00000110002	799.532	1.03272	0.389845	2.64905	0.00807194	0.0345601	VWA5A
ENSG00000110057	1069.63	1.0838	0.439908	2.46369	0.0137516	0.050596	UNC93B1
ENSG00000110077	1361.76	4.51761	0.69166	6.53154	6.50965e-11	3.46836e-08	MS4A6A
ENSG00000110079	605.514	4.36463	0.758691	5.75285	8.7752e-09	1.43167e-06	MS4A4A
ENSG00000110092	2753.36	2.06536	0.652308	3.16624	0.00154424	0.0105537	CCND1
ENSG00000110169	37.06	1.96671	0.676399	2.90761	0.00364198	0.0195467	HPX
ENSG00000110195	85.5443	2.68121	0.924102	2.90142	0.00371477	0.0197889	FOLR1
ENSG00000110203	3.74467	1.5943	1.12999	1.41089	0.158277	0.289039	FOLR3
ENSG00000110244	0.418231	1.1148	2.77756	0.40136	0.688155		APOA4
ENSG00000110324	885.805	2.76842	0.742429	3.72887	0.00019234	0.00238074	IL10RA
ENSG00000110446	907.967	1.74634	0.485928	3.59383	0.000325849	0.00348066	SLC15A3
ENSG00000110448	32.54	1.93708	0.985545	1.96549	0.0493577	0.126489	CD5
ENSG00000110455	557.577	1.67469	0.587704	2.84955	0.00437813	0.0222973	ACCS
ENSG00000110492	2994.16	1.80902	0.655911	2.75802	0.00581525	0.0273239	MDK
ENSG00000110628	288.789	1.66398	0.550759	3.02126	0.00251727	0.0150087	SLC22A18
ENSG00000110660	264.208	2.08338	0.515945	4.03799	5.39107e-05	0.0009629	SLC35F2
ENSG00000110665	40.8007	2.35994	0.970532	2.43159	0.0150325	0.054025	C11orf21
ENSG00000110680	2.71646	2.79771	1.77846	1.57311	0.115694	0.23215	CALCA
ENSG00000110693	977.394	1.66468	0.710003	2.34461	0.0190472	0.0638271	SOX6
ENSG00000110719	2023.37	1.98225	0.690714	2.86986	0.00410649	0.0212761	TCIRG1
ENSG00000110799	5035.18	1.68405	0.697255	2.41525	0.0157243	0.0558005	VWF
ENSG00000110848	88.0291	2.73088	0.807954	3.38	0.000724853	0.00617246	CD69
ENSG00000110852	288.201	2.34938	0.685224	3.42863	0.000606642	0.00543286	CLEC2B
ENSG00000110880	3597.56	1.104	0.35793	3.08439	0.00203971	0.0128841	CORO1C
ENSG00000110900	1450.76	2.25368	0.845467	2.6656	0.007685	0.0333821	TSPAN11
ENSG00000110934	354.993	1.57409	0.573759	2.74346	0.0060795	0.0282189	BIN2
ENSG00000110944	13.3797	1.26081	0.814675	1.54763	0.121712	0.240529	IL23A
ENSG00000111012	61.5675	2.86483	0.843643	3.39578	0.000684331	0.00591553	CYP27B1
ENSG00000111057	101.361	1.23135	1.05711	1.16482	0.24409	0.39185	KRT18
ENSG00000111087	163.005	2.61184	1.33362	1.95846	0.0501763	0.128128	GLI1
ENSG00000111145	895.374	2.27557	0.444273	5.12202	3.02285e-07	2.09814e-05	ELK3
ENSG00000111199	64.0416	2.7245	0.828194	3.28969	0.00100298	0.00778258	TRPV4
ENSG00000111206	1112.99	2.66309	0.703643	3.78472	0.000153884	0.00202511	FOXM1
ENSG00000111245	0.368842	1.051	5.29736	0.1984	0.842732		MYL2
ENSG00000111247	147.229	1.87338	0.531396	3.52539	0.000422861	0.00419767	RAD51AP1
ENSG00000111252	1358.12	2.04162	0.490848	4.15937	3.19133e-05	0.000655398	SH2B3
ENSG00000111321	772.81	1.50034	0.553509	2.7106	0.00671617	0.0304021	LTBR
ENSG00000111331	1679.81	2.0053	0.698852	2.86943	0.00411216	0.0212921	OAS3
ENSG00000111335	862.095	1.28251	0.774151	1.65666	0.0975876	0.204995	OAS2
ENSG00000111341	1782.15	4.63448	0.896363	5.17032	2.33691e-07	1.75535e-05	MGP
ENSG00000111348	2878.09	1.91105	0.525997	3.63319	0.000279936	0.00312105	ARHGDIB
ENSG00000111424	111.789	4.58503	1.09737	4.17819	2.93838e-05	0.000617322	VDR
ENSG00000111537	0.908443	2.22758	1.88557	1.18138	0.237452		IFNG
ENSG00000111581	778.142	1.33071	0.28217	4.716	2.40531e-06	9.62709e-05	NUP107
ENSG00000111602	894.179	1.68833	0.524149	3.22109	0.00127704	0.00920966	TIMELESS
ENSG00000111644	41.8633	1.32271	0.643034	2.05698	0.0396883	0.108469	ACRBP
ENSG00000111665	309.09	1.93985	0.523109	3.70831	0.00020865	0.00251672	CDCA3
ENSG00000111679	654.07	1.88907	0.500505	3.77433	0.000160439	0.0020887	PTPN6
ENSG00000111684	616.344	1.45745	0.366264	3.97924	6.91351e-05	0.00114184	LPCAT3
ENSG00000111713	0.335458	1.05399	3.69552	0.285208	0.775484		GYS2
ENSG00000111729	67.6202	1.84444	0.671718	2.74585	0.00603545	0.0281017	CLEC4A
ENSG00000111752	1902	1.10594	0.392952	2.81444	0.00488625	0.0241886	PHC1
ENSG00000111796	17.5215	2.62945	1.15041	2.28566	0.0222741	0.0715363	KLRB1
ENSG00000111799	1285.45	2.73117	0.979656	2.78789	0.00530529	0.0256422	COL12A1
ENSG00000111801	784.302	1.59245	0.479547	3.32073	0.00089782	0.00716648	BTN3A3
ENSG00000111817	643.322	2.21516	0.560845	3.94969	7.82525e-05	0.00123418	DSE
ENSG00000111837	15.5402	2.97847	1.07508	2.77045	0.0055979	0.0266374	MAK
ENSG00000111846	203.622	1.17018	0.609732	1.91917	0.0549631	0.137074	GCNT2
ENSG00000111859	1267.68	2.41593	0.519591	4.64966	3.32475e-06	0.000121745	NEDD9
ENSG00000111886	36.3819	2.14721	0.516017	4.16113	3.16683e-05	0.000651995	GABRR2
ENSG00000111962	1026.67	1.74044	0.665017	2.61714	0.00886704	0.0371814	UST
ENSG00000111981	71.3528	3.50669	1.03708	3.38132	0.000721376	0.00615489	ULBP1
ENSG00000112029	257.556	1.8464	0.624585	2.9562	0.00311453	0.0174239	FBXO5
ENSG00000112039	179.329	1.12247	0.366828	3.05995	0.00221375	0.0136749	FANCE
ENSG00000112041	5.07312	1.24271	1.13595	1.09398	0.273963	0.425602	TULP1
ENSG00000112079	1015.37	1.42552	0.411414	3.46492	0.000530387	0.00496013	STK38
ENSG00000112118	1626.52	1.33598	0.354793	3.76553	0.000166195	0.00214424	MCM3
ENSG00000112175	19.8023	3.91964	1.929	2.03196	0.0421576	0.113316	BMP5
ENSG00000112195	9.17052	3.83618	1.26316	3.03696	0.00238975	0.0144687	TREML2
ENSG00000112238	6.2761	4.00862	2.00471	1.9996	0.0455438	0.119318	PRDM13
ENSG00000112246	0.706804	1.87969	3.02306	0.621783	0.534085		SIM1
ENSG00000112249	956.138	1.23398	0.381546	3.23415	0.00122006	0.00892399	ASCC3
ENSG00000112280	280.118	1.17622	1.12064	1.0496	0.293904	0.44675	COL9A1
ENSG00000112299	39.3496	2.72376	0.88216	3.0876	0.00201782	0.012811	VNN1
ENSG00000112303	85.5682	4.26697	1.04518	4.08252	4.45502e-05	0.000837543	VNN2
ENSG00000112312	416.443	1.07603	0.437804	2.45779	0.0139797	0.0512744	GMNN
ENSG00000112319	323.655	1.4237	1.18444	1.20201	0.229361	0.374942	EYA4
ENSG00000112333	881.21	1.02836	0.896853	1.14663	0.251533	0.401126	NR2E1
ENSG00000112337	0.649454	1.76926	5.2942	0.334188	0.738237		SLC17A2
ENSG00000112343	484.389	2.41562	0.595797	4.05443	5.02561e-05	0.000915519	TRIM38
ENSG00000112394	198.844	2.23473	0.984123	2.27078	0.0231603	0.0735498	SLC16A10
ENSG00000112414	225.387	2.21127	1.04202	2.12209	0.0338299	0.0967999	ADGRG6
ENSG00000112499	1.38392	2.82885	2.99022	0.946033	0.344132	0.497128	SLC22A2
ENSG00000112539	32.4186	2.92886	0.855789	3.42241	0.000620679	0.00552849	C6orf118
ENSG00000112559	1103.16	3.67166	0.755853	4.85764	1.18791e-06	5.83319e-05	MDFI
ENSG00000112562	353.733	1.26643	0.834874	1.5169	0.129291	0.251161	SMOC2
ENSG00000112655	1504.52	1.97636	0.476911	4.14409	3.41162e-05	0.000692159	PTK7
ENSG00000112715	21584.2	5.42266	0.817221	6.63548	3.23445e-11	2.21695e-08	VEGFA
ENSG00000112742	173.812	2.61808	0.760101	3.44439	0.000572354	0.00521908	TTK
ENSG00000112769	2539.68	2.44288	0.501284	4.87323	1.09786e-06	5.50605e-05	LAMA4
ENSG00000112799	463.508	1.31155	0.683342	1.91931	0.0549451	0.137071	LY86
ENSG00000112837	75.3432	1.96919	0.930641	2.11595	0.0343487	0.0978248	TBX18
ENSG00000112902	2840.18	1.97253	0.616727	3.19838	0.00138203	0.00975727	SEMA5A
ENSG00000112936	603.452	4.55924	1.385	3.29188	0.000995194	0.00772943	C7
ENSG00000112977	2709.34	1.41302	0.331692	4.26005	2.04384e-05	0.000466961	DAP
ENSG00000112984	421.77	3.4395	0.864212	3.97992	6.8938e-05	0.00113973	KIF20A
ENSG00000113083	2023.26	5.42432	1.1538	4.70127	2.58551e-06	0.000101508	LOX
ENSG00000113088	29.3887	6.23134	1.73785	3.58567	0.000336216	0.0035442	GZMK
ENSG00000113140	67050	3.00216	0.512199	5.86132	4.59214e-09	9.32281e-07	SPARC
ENSG00000113205	212.483	2.45082	1.13586	2.15768	0.0309523	0.0908768	PCDHB3
ENSG00000113209	527.369	1.64488	0.953533	1.72503	0.0845216	0.186129	PCDHB5
ENSG00000113211	132.984	1.46501	0.959359	1.52708	0.126742	0.247673	PCDHB6
ENSG00000113212	341.777	2.63611	0.891287	2.95764	0.00310002	0.0173749	PCDHB7
ENSG00000113262	35.1205	1.24068	0.648291	1.91377	0.0556497	0.138301	GRM6
ENSG00000113263	49.7841	3.66443	1.13069	3.24088	0.00119162	0.00882813	ITK
ENSG00000113303	6.37076	1.89658	1.40423	1.35063	0.176815	0.312015	BTNL8
ENSG00000113361	714.786	1.09034	0.668814	1.63026	0.103046	0.213677	CDH6
ENSG00000113368	1190.45	2.32806	0.703964	3.30707	0.000942768	0.00743458	LMNB1
ENSG00000113389	69.8025	1.00005	0.963357	1.03809	0.299229	0.452445	NPR3
ENSG00000113430	2.34208	3.54816	2.05624	1.72556	0.0844268	0.185995	IRX4
ENSG00000113494	23.4809	1.65127	1.12095	1.47309	0.140726	0.266025	PRLR
ENSG00000113504	1288.75	1.32655	0.564307	2.35075	0.0187354	0.0630718	SLC12A7
ENSG00000113520	0.480355	1.34857	1.85193	0.728193	0.466495		IL4
ENSG00000113532	463.627	1.55588	0.558135	2.78763	0.00530949	0.0256508	ST8SIA4
ENSG00000113555	685.438	2.27672	0.581326	3.91642	8.9875e-05	0.00136827	PCDH12
ENSG00000113600	1.97636	1.65468	2.04103	0.810708	0.417534	0.568061	C9
ENSG00000113615	654.649	1.44096	0.564045	2.55469	0.0106282	0.0422257	SEC24A
ENSG00000113657	15739.5	1.97378	0.478991	4.1207	3.77724e-05	0.000745925	DPYSL3
ENSG00000113658	1282.87	1.05489	0.380665	2.77118	0.00558543	0.0266165	SMAD5
ENSG00000113719	3448.89	1.44001	0.362199	3.97573	7.01627e-05	0.00115533	ERGIC1
ENSG00000113721	2997.45	1.89964	0.698712	2.71878	0.0065524	0.0298474	PDGFRB
ENSG00000113732	3145.77	1.29396	0.360712	3.58723	0.000334208	0.00353961	ATP6V0E1
ENSG00000113739	705.578	4.30447	0.799374	5.3848	7.25261e-08	7.23063e-06	STC2
ENSG00000113810	1520.95	2.42454	0.553814	4.37789	1.19832e-05	0.000315399	SMC4
ENSG00000113916	3516.08	1.66441	0.42315	3.93339	8.37577e-05	0.00130069	BCL6
ENSG00000113924	28.9049	1.95088	1.08326	1.80093	0.0717134	0.16513	HGD
ENSG00000113971	566.827	1.22391	0.403805	3.03095	0.00243786	0.0146978	NPHP3
ENSG00000114013	388.337	1.69969	0.609575	2.78832	0.0052982	0.0256339	CD86
ENSG00000114113	0.768152	2.01036	1.95212	1.02984	0.303087		RBP2
ENSG00000114115	2257.66	1.11409	0.823452	1.35296	0.17607	0.311223	RBP1
ENSG00000114200	1418.52	1.76084	1.01576	1.73353	0.0830013	0.183666	BCHE
ENSG00000114251	755.847	2.90315	0.634936	4.57235	4.82283e-06	0.000160274	WNT5A
ENSG00000114268	942.13	1.71807	0.541367	3.17358	0.00150571	0.0103376	PFKFB4
ENSG00000114315	673.527	1.06396	0.505453	2.10497	0.0352939	0.0996882	HES1
ENSG00000114423	553.279	1.56654	0.572262	2.73745	0.0061917	0.0286247	CBLB
ENSG00000114450	1802.06	1.43243	0.420382	3.40745	0.00065573	0.00574861	GNB4
ENSG00000114473	511.39	1.11432	0.349799	3.1856	0.00144457	0.0100606	IQCG
ENSG00000114480	1200.56	2.12984	0.691512	3.07998	0.00207014	0.0130175	GBE1
ENSG00000114529	33.8431	2.84462	1.06763	2.66441	0.00771227	0.0334653	C3orf52
ENSG00000114737	156.46	2.49736	0.670973	3.72201	0.000197646	0.00241793	CISH
ENSG00000114771	0.497192	1.46848	2.33649	0.628501	0.529675		AADAC
ENSG00000114786	65.1186	1.13413	0.423858	2.67573	0.00745665	0.0326837	ABHD14A-ACY1
ENSG00000114857	2548.87	1.1927	0.433939	2.74854	0.00598614	0.0279353	NKTR
ENSG00000114978	1988.83	1.29177	0.283782	4.55197	5.31448e-06	0.000172432	MOB1A
ENSG00000115008	36.1302	1.54683	0.697465	2.21779	0.0265694	0.0814057	IL1A
ENSG00000115009	86.5997	4.42137	1.3787	3.20692	0.00134164	0.00952521	CCL20
ENSG00000115084	1212.51	1.10716	0.395496	2.79943	0.00511936	0.0249595	SLC35F5
ENSG00000115085	105.511	2.25984	0.725402	3.1153	0.00183759	0.0119764	ZAP70
ENSG00000115107	2087.35	3.68735	0.873324	4.22221	2.41922e-05	0.000532746	STEAP3
ENSG00000115112	283.352	1.90125	0.887748	2.14165	0.0322216	0.0935318	TFCP2L1
ENSG00000115129	483.229	1.8252	0.383615	4.75789	1.95623e-06	8.23816e-05	TP53I3
ENSG00000115163	110.202	3.15407	0.720331	4.37864	1.1942e-05	0.000314816	CENPA
ENSG00000115165	132.305	2.41147	0.705785	3.41673	0.000633787	0.00559925	CYTIP
ENSG00000115183	1829.39	1.773	0.495708	3.5767	0.000347961	0.00363874	TANC1
ENSG00000115232	462.606	3.19276	0.783581	4.07458	4.60972e-05	0.000858775	ITGA4
ENSG00000115267	433.971	1.21693	0.606978	2.00491	0.0449731	0.118294	IFIH1
ENSG00000115282	609.892	1.0295	0.2549	4.03884	5.37169e-05	0.000961527	TTC31
ENSG00000115318	1228.76	2.89261	0.718385	4.02655	5.66021e-05	0.00099265	LOXL3
ENSG00000115325	575.158	1.10554	0.371647	2.97472	0.0029326	0.0167264	DOK1
ENSG00000115339	88.1606	1.15137	0.712617	1.61569	0.106161	0.218348	GALNT3
ENSG00000115363	66.2758	3.18034	0.879789	3.61489	0.000300475	0.00328938	EVA1A
ENSG00000115380	7679.74	1.96843	0.728622	2.70157	0.00690123	0.0309513	EFEMP1
ENSG00000115386	0.697244	1.87151	2.49521	0.750041	0.45323		REG1A
ENSG00000115414	46110	4.87375	0.82051	5.9399	2.8519e-09	6.17287e-07	FN1
ENSG00000115457	16002.1	4.33627	0.781482	5.54878	2.87672e-08	3.49675e-06	IGFBP2
ENSG00000115461	35060.2	3.59079	0.789781	4.54656	5.45307e-06	0.000175201	IGFBP5
ENSG00000115590	72.7108	8.49988	1.68196	5.05356	4.33657e-07	2.67178e-05	IL1R2
ENSG00000115594	724.192	2.60753	0.92065	2.83228	0.00462179	0.0231865	IL1R1
ENSG00000115596	25.5279	1.25539	0.756677	1.65908	0.0970989	0.204177	WNT6
ENSG00000115604	43.2173	2.14771	0.987822	2.17418	0.0296914	0.0880996	IL18R1
ENSG00000115607	13.8104	3.59748	1.28763	2.79388	0.00520795	0.0253389	IL18RAP
ENSG00000115648	50.3659	2.72853	0.948341	2.87716	0.00401276	0.0209223	MLPH
ENSG00000115705	4.53883	1.10905	1.68898	0.656639	0.511413	0.651747	TPO
ENSG00000115758	2891.27	1.22971	0.445137	2.76254	0.00573541	0.0270569	ODC1
ENSG00000115825	977.74	1.53755	0.406467	3.78271	0.000155131	0.00203826	PRKD3
ENSG00000115850	1.18777	2.62682	1.9734	1.33111	0.183152	0.32021	LCT
ENSG00000115884	612.379	3.18446	0.837691	3.80147	0.000143839	0.00192803	SDC1
ENSG00000115919	103.829	2.29216	0.783987	2.92372	0.00345875	0.0188087	KYNU
ENSG00000115956	628.996	2.26154	0.679248	3.32947	0.000870103	0.00701743	PLEK
ENSG00000115963	1141.63	1.51345	0.610635	2.47849	0.013194	0.0490822	RND3
ENSG00000116014	95.5528	2.30262	1.14473	2.01149	0.0442742	0.117092	KISS1R
ENSG00000116031	16.1837	5.37644	1.64732	3.26376	0.00109944	0.00834989	CD207
ENSG00000116035	164.21	1.42969	0.615212	2.3239	0.0201306	0.0662297	VAX2
ENSG00000116039	60.4961	3.10603	0.802559	3.87016	0.000108765	0.00158195	ATP6V1B1
ENSG00000116117	453.506	1.39031	0.450221	3.08806	0.00201466	0.012799	PARD3B
ENSG00000116132	1975.56	2.48839	0.565928	4.39701	1.09751e-05	0.000295482	PRRX1
ENSG00000116157	432.912	2.15923	0.546317	3.95234	7.73904e-05	0.00122595	GPX7
ENSG00000116176	1.56456	3.00503	1.787	1.68161	0.0926451	0.198465	TPSG1
ENSG00000116183	207.3	2.08433	1.04866	1.98762	0.0468535	0.121837	PAPPA2
ENSG00000116285	1615.75	1.13711	0.776988	1.46348	0.143335	0.269633	ERRFI1
ENSG00000116478	1616.07	1.14829	0.30359	3.78237	0.000155343	0.00203899	HDAC1
ENSG00000116641	1883.73	1.12051	0.511194	2.19196	0.0283827	0.085446	DOCK7
ENSG00000116690	30.2053	4.78112	1.74264	2.74361	0.0060768	0.0282189	PRG4
ENSG00000116701	424.185	2.3261	0.693619	3.35357	0.000797765	0.00661787	NCF2
ENSG00000116704	540.604	1.25969	0.436043	2.8889	0.00386587	0.0204153	SLC35D1
ENSG00000116711	276.139	1.4871	0.728969	2.04	0.0413504	0.111699	PLA2G4A
ENSG00000116717	2247.05	2.50145	0.589394	4.2441	2.19472e-05	0.000491199	GADD45A
ENSG00000116726	0.472589	1.37576	2.56142	0.537107	0.591194		PRAMEF12
ENSG00000116729	5112.61	1.32186	0.437038	3.02458	0.00248978	0.0149051	WLS
ENSG00000116745	172.307	2.22462	0.943668	2.35741	0.0184028	0.0624707	RPE65
ENSG00000116748	0.826902	2.11869	2.54397	0.832827	0.404942		AMPD1
ENSG00000116774	1920.82	2.20721	0.774824	2.84866	0.00439037	0.022332	OLFML3
ENSG00000116785	0.846076	2.10633	2.04598	1.0295	0.303246		CFHR3
ENSG00000116791	705.801	1.008	0.434713	2.31877	0.0204078	0.0668475	CRYZ
ENSG00000116815	262.784	2.01684	0.519567	3.88177	0.000103698	0.0015275	CD58
ENSG00000116824	67.5966	4.2054	1.17877	3.56762	0.000360238	0.00373875	CD2
ENSG00000116833	56.4863	4.51588	0.83137	5.43185	5.57719e-08	5.84362e-06	NR5A2
ENSG00000116962	3217.9	3.71662	0.771204	4.81925	1.44099e-06	6.71508e-05	NID1
ENSG00000116985	360.208	1.183	0.743683	1.59073	0.11167	0.226541	BMP8B
ENSG00000117009	62.3794	2.06038	0.847628	2.43076	0.0150673	0.0540937	KMO
ENSG00000117090	17.9784	3.98578	1.43502	2.7775	0.00547791	0.0262483	SLAMF1
ENSG00000117091	120.435	6.16707	1.14725	5.37551	7.63675e-08	7.49685e-06	CD48
ENSG00000117122	297.39	5.09131	1.20864	4.21244	2.52626e-05	0.000550215	MFAP2
ENSG00000117215	5.28087	2.24601	1.60879	1.39609	0.162688	0.294413	PLA2G2D
ENSG00000117226	670.046	2.46451	0.710628	3.46807	0.00052421	0.00492266	GBP3
ENSG00000117228	1472.31	3.3391	0.7273	4.59109	4.40934e-06	0.000149888	GBP1
ENSG00000117280	1193.71	1.19322	0.575723	2.07256	0.0382134	0.10537	RAB29
ENSG00000117318	4925.66	3.20621	0.633829	5.05848	4.22618e-07	2.64337e-05	ID3
ENSG00000117385	1355.05	1.39424	0.582005	2.39558	0.0165943	0.058142	P3H1
ENSG00000117399	599.974	1.9729	0.657291	3.00157	0.00268592	0.0157013	CDC20
ENSG00000117501	0.774402	2.00051	2.54791	0.785156	0.432362		MROH9
ENSG00000117519	9769.08	1.4923	0.422689	3.53048	0.000414802	0.00413582	CNN3
ENSG00000117525	3669.81	1.06611	0.49467	2.1552	0.0311461	0.0912959	F3
ENSG00000117560	5.5043	3.09735	1.44295	2.14654	0.0318296	0.0928199	FASLG
ENSG00000117650	155.3	2.08495	0.751998	2.77255	0.00556189	0.0265178	NEK2
ENSG00000117724	1615.61	2.39783	0.82347	2.91186	0.00359286	0.0193272	CENPF
ENSG00000117834	19.2058	2.77229	0.902125	3.07306	0.00211874	0.0132763	SLC5A9
ENSG00000117971	10.5251	4.75093	1.85107	2.56658	0.0102707	0.0413204	CHRNB4
ENSG00000118004	59.0618	1.04891	0.956136	1.09703	0.272629	0.424411	COLEC11
ENSG00000118007	941.495	1.10193	0.416421	2.64618	0.00814068	0.0347648	STAG1
ENSG00000118017	2.08053	1.67531	1.28957	1.29913	0.193901	0.333508	A4GNT
ENSG00000118113	4.97277	1.72096	2.12104	0.811377	0.417149	0.567665	MMP8
ENSG00000118193	205.836	3.12	0.830207	3.7581	0.000171207	0.00219087	KIF14
ENSG00000118242	521.114	1.53168	0.649733	2.3574	0.0184032	0.0624707	MREG
ENSG00000118245	0.521026	1.49249	5.29549	0.281843	0.778064		TNP1
ENSG00000118257	2735.82	2.20177	0.547925	4.01837	5.86015e-05	0.00101448	NRP2
ENSG00000118432	1574.67	1.04487	0.924531	1.13017	0.258406	0.408925	CNR1
ENSG00000118491	0.773572	1.98966	1.77429	1.12138	0.262124		ZC2HC1B
ENSG00000118503	681.342	3.00585	0.718456	4.18376	2.86722e-05	0.000607146	TNFAIP3
ENSG00000118508	437.285	1.75493	0.518327	3.38577	0.000709793	0.00607813	RAB32
ENSG00000118513	31.66	1.18588	0.854901	1.38716	0.165393	0.297944	MYB
ENSG00000118640	770.572	2.11824	0.763119	2.77577	0.0055071	0.0263202	VAMP8
ENSG00000118655	325.446	1.17914	0.395245	2.98332	0.00285141	0.0164236	DCLRE1B
ENSG00000118705	5827.56	1.52719	0.326483	4.67769	2.90131e-06	0.000109969	RPN2
ENSG00000118707	432.665	1.68973	0.393267	4.29665	1.73399e-05	0.00041293	TGIF2
ENSG00000118785	41728.9	1.60454	0.748977	2.14231	0.0321683	0.0934476	SPP1
ENSG00000118849	151.665	2.66437	0.961864	2.77	0.0056056	0.0266586	RARRES1
ENSG00000118855	1625.61	1.68811	0.378629	4.45847	8.25453e-06	0.000236563	MFSD1
ENSG00000119285	929.731	1.4589	0.437002	3.33842	0.00084255	0.0068609	HEATR1
ENSG00000119326	599.04	1.00333	0.310695	3.22931	0.00124088	0.00903605	CTNNAL1
ENSG00000119397	531.014	1.4168	0.383147	3.6978	0.000217475	0.00259801	CNTRL
ENSG00000119403	1916.35	1.62013	0.454746	3.56272	0.000367038	0.00378773	PHF19
ENSG00000119408	2613.31	1.65382	0.395377	4.1829	2.87812e-05	0.000607146	NEK6
ENSG00000119535	975.686	1.98064	0.766115	2.5853	0.00972945	0.039754	CSF3R
ENSG00000119608	15.1033	1.34397	0.830529	1.61822	0.105616	0.217592	PROX2
ENSG00000119630	797.321	3.5113	0.899535	3.90347	9.48241e-05	0.00142844	PGF
ENSG00000119655	4422.45	1.6008	0.541676	2.95528	0.00312387	0.017461	NPC2
ENSG00000119681	1118.63	3.24068	0.896647	3.61422	0.000301258	0.00329282	LTBP2
ENSG00000119686	304.857	2.53039	0.578795	4.37182	1.23214e-05	0.000319192	FLVCR2
ENSG00000119699	842.291	1.11066	0.4721	2.35258	0.0186436	0.0628878	TGFB3
ENSG00000119715	31.0531	1.05575	0.716979	1.4725	0.140885	0.266264	ESRRB
ENSG00000119778	312.043	1.0044	0.323836	3.10158	0.00192493	0.0124079	ATAD2B
ENSG00000119913	10.3588	1.06441	1.33238	0.798881	0.424359	0.574166	TECTB
ENSG00000119969	205.404	2.40639	0.556614	4.32326	1.53739e-05	0.00037615	HELLS
ENSG00000120068	38.4276	7.58251	2.36287	3.20903	0.00133185	0.00946968	HOXB8
ENSG00000120075	28.7916	6.20594	1.70757	3.63438	0.000278655	0.00310982	HOXB5
ENSG00000120093	444.766	6.7359	1.22188	5.51275	3.5326e-08	4.08348e-06	HOXB3
ENSG00000120129	5526.13	1.40028	0.661198	2.11779	0.0341929	0.0974486	DUSP1
ENSG00000120149	18.708	1.44759	0.989214	1.46337	0.143366	0.269633	MSX2
ENSG00000120210	0.942979	2.10891	1.83698	1.14803	0.250955		INSL6
ENSG00000120215	1.98697	1.64356	1.56649	1.0492	0.294085	0.446942	MLANA
ENSG00000120217	160.198	1.77824	0.850038	2.09195	0.0364433	0.101989	CD274
ENSG00000120278	919.554	1.2058	0.462598	2.60659	0.00914501	0.0379887	PLEKHG1
ENSG00000120280	52.9133	2.38876	0.59962	3.98379	6.78243e-05	0.00112584	TASL
ENSG00000120318	1126.21	2.09369	0.527364	3.9701	7.18418e-05	0.00117148	ARAP3
ENSG00000120322	158.678	1.8639	0.989072	1.88449	0.0594985	0.144979	PCDHB8
ENSG00000120324	474.414	1.43781	0.628744	2.2868	0.0222075	0.071378	PCDHB10
ENSG00000120329	1.33642	2.73284	1.77146	1.5427	0.122903	0.242098	SLC25A2
ENSG00000120332	73.7754	2.61605	0.996538	2.62514	0.00866133	0.0364583	TNN
ENSG00000120334	182.646	1.43554	0.407726	3.52085	0.000430164	0.00425267	CENPL
ENSG00000120370	286.102	1.35083	0.431838	3.12811	0.00175937	0.0116075	GORAB
ENSG00000120436	2.79143	2.85982	1.5542	1.84006	0.0657601	0.155581	GPR31
ENSG00000120457	207.943	1.09157	0.759327	1.43755	0.150563	0.27882	KCNJ5
ENSG00000120500	0.866578	2.18507	2.2855	0.956061	0.339042		ARR3
ENSG00000120659	6.86041	5.09048	2.14194	2.37657	0.0174745	0.0603011	TNFSF11
ENSG00000120690	704.203	1.17883	0.575652	2.04783	0.0405769	0.110183	ELF1
ENSG00000120708	7831.49	5.94163	0.981548	6.05333	1.41885e-09	3.48361e-07	TGFBI
ENSG00000120833	979.532	2.46444	0.802763	3.06994	0.002141	0.0133822	SOCS2
ENSG00000120875	575.548	2.09408	0.83923	2.49524	0.0125871	0.0474726	DUSP4
ENSG00000120889	1227.82	2.17929	0.472906	4.60829	4.05987e-06	0.00014195	TNFRSF10B
ENSG00000120949	19.5988	3.30015	1.00234	3.29245	0.00099319	0.00771873	TNFRSF8
ENSG00000121005	1537.99	2.17225	0.856964	2.53482	0.0112506	0.0439707	CRISPLD1
ENSG00000121039	1364.43	3.41939	0.715896	4.77638	1.78479e-06	7.68581e-05	RDH10
ENSG00000121064	1393.6	1.38337	0.482669	2.86607	0.00415596	0.0214716	SCPEP1
ENSG00000121068	1277.82	2.90372	0.583326	4.97786	6.42901e-07	3.60946e-05	TBX2
ENSG00000121075	5.45699	4.78628	1.65697	2.88858	0.0038699	0.02043	TBX4
ENSG00000121152	263.815	2.53621	0.639797	3.96408	7.36794e-05	0.00119177	NCAPH
ENSG00000121207	115.945	1.50896	0.999923	1.50907	0.13128	0.253648	LRAT
ENSG00000121211	68.5804	2.07975	0.669826	3.1049	0.0019034	0.0122885	MND1
ENSG00000121236	80.8463	2.25648	0.622541	3.62463	0.000289381	0.00319699	TRIM6
ENSG00000121281	642.077	1.67507	0.670082	2.49979	0.0124266	0.0470359	ADCY7
ENSG00000121316	225.196	2.67852	0.745868	3.59114	0.000329231	0.0035054	PLBD1
ENSG00000121318	4.75929	1.39053	1.00729	1.38047	0.167441	0.300601	TAS2R10
ENSG00000121361	269.097	1.83596	0.523055	3.51007	0.000447982	0.00437867	KCNJ8
ENSG00000121380	2.55221	1.513	1.21852	1.24166	0.21436	0.357702	BCL2L14
ENSG00000121454	54.8786	1.37325	0.739648	1.85663	0.0633634	0.151523	LHX4
ENSG00000121552	86.323	4.60525	0.96061	4.79409	1.63412e-06	7.23231e-05	CSTA
ENSG00000121570	11.5795	4.86188	1.79436	2.70954	0.00673775	0.0304327	DPPA4
ENSG00000121577	84.6758	1.60753	0.598125	2.68762	0.00719632	0.0318824	POPDC2
ENSG00000121578	672.818	1.1827	0.282284	4.18973	2.79283e-05	0.000595875	B4GALT4
ENSG00000121594	10.7068	2.09967	1.04381	2.01155	0.0442674	0.117092	CD80
ENSG00000121621	120.787	2.74731	0.759917	3.61528	0.000300028	0.00328938	KIF18A
ENSG00000121644	953.715	1.3509	0.3851	3.50791	0.00045164	0.00440657	DESI2
ENSG00000121716	1895.93	1.38646	0.523369	2.6491	0.00807061	0.0345601	PILRB
ENSG00000121743	62.4381	4.97343	1.31615	3.77877	0.000157602	0.00205922	GJA3
ENSG00000121797	85.5336	1.86567	0.654377	2.85106	0.00435739	0.0222261	CCRL2
ENSG00000121807	35.6519	4.68361	1.28857	3.63473	0.000278277	0.00310771	CCR2
ENSG00000121858	294.243	1.01378	0.700339	1.44755	0.147742	0.274928	TNFSF10
ENSG00000121898	355.664	1.38523	1.21872	1.13663	0.255692	0.405723	CPXM2
ENSG00000121904	694.534	1.34452	0.719965	1.86748	0.0618343	0.148862	CSMD2
ENSG00000121933	628.225	1.07565	0.723369	1.487	0.137015	0.26126	TMIGD3
ENSG00000121966	1617.2	2.97419	0.579243	5.13462	2.82717e-07	2.00799e-05	CXCR4
ENSG00000122121	20.1559	1.68787	0.846391	1.99419	0.046131	0.120472	XPNPEP2
ENSG00000122122	555.849	1.74574	0.57659	3.0277	0.00246421	0.0148105	SASH3
ENSG00000122133	0.760432	1.97137	1.92545	1.02385	0.305906		PAEP
ENSG00000122136	2.75331	2.80454	1.92935	1.45362	0.146052	0.272862	OBP2A
ENSG00000122176	1370.32	4.77219	1.11255	4.28943	1.7913e-05	0.000420955	FMOD
ENSG00000122188	8.57196	3.74906	1.48957	2.51687	0.0118401	0.0455716	LAX1
ENSG00000122223	19.3647	1.24007	0.932404	1.32997	0.183529	0.320494	CD244
ENSG00000122224	10.8077	4.06729	1.38323	2.94044	0.0032775	0.0180862	LY9
ENSG00000122483	131.196	1.32813	0.463989	2.86243	0.00420408	0.0216522	CCDC18
ENSG00000122591	1184.23	1.70679	0.509225	3.35175	0.000803025	0.00664709	FAM126A
ENSG00000122592	294.213	5.24812	1.32498	3.9609	7.4668e-05	0.00119833	HOXA7
ENSG00000122641	183.203	2.06989	0.879266	2.35411	0.018567	0.062764	INHBA
ENSG00000122642	3870.34	1.47062	0.557315	2.63876	0.00832092	0.0353328	FKBP9
ENSG00000122644	1179.5	1.03141	0.483248	2.13434	0.0328152	0.0947868	ARL4A
ENSG00000122678	582.764	1.10371	0.341222	3.23459	0.00121819	0.00891819	POLM
ENSG00000122691	239.328	2.53845	1.01951	2.48986	0.0127794	0.0480488	TWIST1
ENSG00000122694	1801.88	1.06225	0.44937	2.36387	0.0180852	0.0617222	GLIPR2
ENSG00000122728	0.602491	1.68553	1.79423	0.93942	0.347515		TAF1L
ENSG00000122779	1911.9	1.35992	0.388159	3.50352	0.000459146	0.00445339	TRIM24
ENSG00000122786	6964.83	2.82311	0.4899	5.76262	8.28173e-09	1.39015e-06	CALD1
ENSG00000122787	0.797661	2.01478	2.06855	0.974008	0.330052		AKR1D1
ENSG00000122861	1374.78	5.3895	0.751006	7.17638	7.15835e-13	1.68221e-09	PLAU
ENSG00000122862	2288.23	2.30671	0.717781	3.21366	0.00131053	0.00939146	SRGN
ENSG00000122863	1413.21	1.05684	0.412805	2.56015	0.0104627	0.0418458	CHST3
ENSG00000122870	206.875	1.18786	0.726248	1.63562	0.10192	0.211823	BICC1
ENSG00000122877	792.746	1.10431	0.687898	1.60534	0.108419	0.221689	EGR2
ENSG00000122884	1520.08	1.58657	0.535365	2.96352	0.0030414	0.0171589	P4HA1
ENSG00000122952	474.043	1.87527	0.526565	3.56133	0.000368981	0.00379833	ZWINT
ENSG00000122970	611.498	1.49289	0.462552	3.22752	0.0012487	0.00906489	IFT81
ENSG00000123080	1441.39	1.38826	0.548505	2.53099	0.011374	0.0443264	CDKN2C
ENSG00000123104	1732.75	1.10652	0.505896	2.18726	0.0287238	0.0860248	ITPR2
ENSG00000123131	1528.08	1.91708	0.363394	5.27549	1.32401e-07	1.12564e-05	PRDX4
ENSG00000123146	1427.1	1.59888	0.550674	2.9035	0.00369013	0.0197022	ADGRE5
ENSG00000123171	1.10001	2.45637	2.08537	1.17791	0.238834		CCDC70
ENSG00000123219	147.74	2.674	0.656987	4.07009	4.69949e-05	0.000869592	CENPK
ENSG00000123268	237.464	1.08482	0.363346	2.98563	0.00282992	0.0163341	ATF1
ENSG00000123307	6.92852	1.79302	1.75966	1.01896	0.308224	0.461354	NEUROD4
ENSG00000123338	1090.89	1.86806	0.574754	3.25019	0.00115327	0.0086469	NCKAP1L
ENSG00000123342	741.306	4.77869	0.989044	4.83163	1.3542e-06	6.40134e-05	MMP19
ENSG00000123364	35.3278	7.45973	1.87605	3.97631	6.99941e-05	0.00115371	HOXC13
ENSG00000123374	648.971	2.62252	0.539668	4.85951	1.17674e-06	5.79563e-05	CDK2
ENSG00000123384	20211	1.48041	0.5623	2.63277	0.0084691	0.0358396	LRP1
ENSG00000123388	29.9124	7.22069	1.68678	4.28076	1.86254e-05	0.000433978	HOXC11
ENSG00000123405	18.1405	1.58161	1.08925	1.45202	0.146495	0.273316	NFE2
ENSG00000123473	199.564	1.29454	0.505103	2.56292	0.0103796	0.0416246	STIL
ENSG00000123485	335.443	3.69603	0.769347	4.80411	1.55441e-06	7.00549e-05	HJURP
ENSG00000123496	297.716	3.91828	1.05157	3.72611	0.000194457	0.00239612	IL13RA2
ENSG00000123572	1.99846	2.3574	2.12357	1.11011	0.266951	0.417905	NRK
ENSG00000123609	340.283	2.02093	0.480857	4.20276	2.63685e-05	0.000568496	NMI
ENSG00000123610	171.702	2.65743	0.702774	3.78135	0.000155982	0.00204454	TNFAIP6
ENSG00000123689	268.017	2.23692	0.916492	2.44074	0.0146571	0.0530611	G0S2
ENSG00000123838	3.87901	1.48814	1.73328	0.858566	0.39058	0.543022	C4BPA
ENSG00000123843	2.51236	3.67335	1.63798	2.24261	0.0249219	0.0776156	C4BPB
ENSG00000123892	37.2164	4.06689	1.01947	3.98924	6.62849e-05	0.00110475	RAB38
ENSG00000123989	6330.18	1.10826	0.455983	2.43048	0.015079	0.054124	CHPF
ENSG00000124019	45.1336	1.61032	0.756632	2.12828	0.033314	0.0956898	FAM124B
ENSG00000124067	2398.12	1.53532	0.457875	3.35315	0.000798978	0.00662125	SLC12A4
ENSG00000124092	0.536933	1.51731	1.72624	0.878969	0.379418		CTCFL
ENSG00000124102	183.865	6.20252	1.81446	3.41838	0.000629959	0.00557441	PI3
ENSG00000124107	511.505	5.26338	1.32942	3.95916	7.52145e-05	0.00120475	SLPI
ENSG00000124116	16.3772	2.01207	1.20336	1.67204	0.0945156	0.200824	WFDC3
ENSG00000124157	0.474934	1.24242	5.29661	0.234569	0.814543		SEMG2
ENSG00000124212	167.527	1.36255	0.889252	1.53224	0.125463	0.245845	PTGIS
ENSG00000124216	92.9146	1.57775	0.755185	2.08922	0.0366881	0.102483	SNAI1
ENSG00000124256	42.4129	1.26899	1.12808	1.12491	0.260626	0.411212	ZBP1
ENSG00000124343	4.2245	1.11829	1.17721	0.949955	0.342135	0.494997	XG
ENSG00000124459	367.605	1.20174	0.356447	3.37145	0.00074773	0.00631101	ZNF45
ENSG00000124469	0.693506	1.81521	2.75123	0.659783	0.509393		CEACAM8
ENSG00000124491	2563.73	5.92518	1.13815	5.20598	1.92973e-07	1.49736e-05	F13A1
ENSG00000124508	445.742	1.93351	0.42371	4.56328	5.03594e-06	0.000166348	BTN2A2
ENSG00000124557	4.1767	1.89609	1.63386	1.1605	0.245846	0.393938	BTN1A1
ENSG00000124568	0.359302	1.11525	3.23621	0.344617	0.730383		SLC17A1
ENSG00000124593	602.764	1.3522	0.476002	2.84073	0.00450099	0.0227679
ENSG00000124731	475.873	7.96693	1.22548	6.50106	7.97581e-11	3.97582e-08	TREM1
ENSG00000124762	3000.19	2.54165	0.546864	4.64769	3.35677e-06	0.000122436	CDKN1A
ENSG00000124766	2961.51	1.44178	0.710133	2.0303	0.0423265	0.113624	SOX4
ENSG00000124780	6.42376	2.23078	1.5046	1.48264	0.13817	0.262429	KCNK17
ENSG00000124782	490.233	1.9315	0.453755	4.25671	2.0746e-05	0.000472021	RREB1
ENSG00000124813	259.612	1.65655	0.664249	2.49386	0.0126362	0.047599	RUNX2
ENSG00000124875	28.2929	7.13859	2.20112	3.24316	0.0011821	0.00878696	CXCL6
ENSG00000124882	8.71225	3.77352	1.58046	2.38762	0.016958	0.0590514	EREG
ENSG00000124942	8330.5	1.24227	0.557602	2.22787	0.0258892	0.0797971	AHNAK
ENSG00000125046	22.7977	1.2982	0.82197	1.57937	0.11425	0.230149	SSUH2
ENSG00000125089	882.711	1.50193	0.520393	2.88615	0.00389985	0.0205358	SH3TC1
ENSG00000125148	15804.2	1.64295	0.678658	2.42088	0.0154829	0.0550929	MT2A
ENSG00000125207	0.913553	2.19906	3.50273	0.627813	0.530127		PIWIL1
ENSG00000125245	4.0487	4.34717	1.53044	2.84046	0.00450482	0.0227733	GPR18
ENSG00000125255	0.50619	1.40919	3.1621	0.445649	0.655851		SLC10A2
ENSG00000125257	348.566	1.39868	0.494354	2.82931	0.00466484	0.0233384	ABCC4
ENSG00000125319	93.0498	1.86712	0.441497	4.22907	2.3466e-05	0.000519301	HROB
ENSG00000125347	766.883	2.72054	0.497683	5.4664	4.59262e-08	5.03658e-06	IRF1
ENSG00000125355	1090.06	2.6088	0.869719	2.99959	0.00270344	0.0157756	TMEM255A
ENSG00000125384	23.3205	4.72311	1.49868	3.15152	0.00162421	0.0109636	PTGER2
ENSG00000125398	4216.67	1.33231	0.526392	2.53102	0.0113732	0.0443264	SOX9
ENSG00000125414	0.726952	1.93475	3.36387	0.575157	0.565185		MYH2
ENSG00000125430	277.369	2.81444	1.06129	2.6519	0.00800395	0.0343531	HS3ST3B1
ENSG00000125492	12.1702	5.92622	1.69741	3.49133	0.00048063	0.0046209	BARHL1
ENSG00000125498	1.10445	1.4543	2.04645	0.710647	0.477303		KIR2DL1
ENSG00000125508	13.0533	1.64665	0.964711	1.70689	0.0878425	0.190886	SRMS
ENSG00000125538	324.995	2.3007	0.728104	3.15985	0.00157849	0.0107343	IL1B
ENSG00000125551	35.7978	1.29964	0.598537	2.17136	0.0299043	0.0884758	PLGLB2
ENSG00000125571	0.676193	1.77897	2.45181	0.725574	0.4681		IL37
ENSG00000125630	749.921	1.00259	0.393588	2.54731	0.0108558	0.0428551	POLR1B
ENSG00000125633	1401.63	1.03717	0.343777	3.01699	0.00255297	0.0151885	CCDC93
ENSG00000125637	434.773	1.19583	0.475969	2.51241	0.0119909	0.0459575	PSD4
ENSG00000125726	10.7422	1.12784	1.26719	0.890034	0.373448	0.52625	CD70
ENSG00000125730	18393.8	2.01812	0.632404	3.19119	0.00141688	0.00994781	C3
ENSG00000125731	11.2175	3.41377	1.12391	3.03741	0.00238621	0.0144579	SH2D3A
ENSG00000125733	946.318	2.25166	0.583606	3.85818	0.000114234	0.00162979	TRIP10
ENSG00000125735	82.2783	5.03569	1.20703	4.17196	3.01997e-05	0.000630438	TNFSF14
ENSG00000125753	1239.18	1.62951	0.422431	3.85745	0.000114575	0.00163183	VASP
ENSG00000125787	3.20092	1.77309	1.23752	1.43277	0.151922	0.280454	GNRH2
ENSG00000125798	3.94588	4.31274	3.13102	1.37742	0.168382	0.301665	FOXA2
ENSG00000125810	1926.89	4.39238	0.619843	7.08628	1.37763e-12	2.75036e-09	CD93
ENSG00000125813	4.84613	2.45259	1.67591	1.46344	0.143347	0.269633	PAX1
ENSG00000125845	394.692	2.20339	0.76617	2.87585	0.00402943	0.0209745	BMP2
ENSG00000125871	492.367	1.05999	0.293331	3.61362	0.000301947	0.00329816	MGME1
ENSG00000125879	0.426516	1.17955	3.12271	0.377733	0.705629		OTOR
ENSG00000125885	307.608	1.82569	0.441555	4.13468	3.55445e-05	0.000716552	MCM8
ENSG00000125888	0.621271	1.69004	3.26362	0.517841	0.604569		BANF2
ENSG00000125900	1.26614	2.66965	2.23762	1.19307	0.232841	0.37888	SIRPD
ENSG00000125910	35.5824	1.2725	0.825073	1.54229	0.123002	0.242206	S1PR4
ENSG00000125968	1605.97	1.81287	0.721558	2.51244	0.0119899	0.0459575	ID1
ENSG00000126246	305.765	1.42874	0.477501	2.99212	0.00277043	0.016081	IGFLR1
ENSG00000126259	60.4234	1.00697	0.779745	1.29141	0.196563	0.336476	KIRREL2
ENSG00000126262	5.3541	1.92745	1.24621	1.54665	0.121947	0.24082	FFAR2
ENSG00000126264	220.132	1.12197	0.672893	1.66739	0.0954374	0.202021	HCST
ENSG00000126337	2.24105	2.39373	1.6854	1.42027	0.155528	0.285292	KRT36
ENSG00000126353	20.9836	2.05764	0.986397	2.08602	0.0369771	0.102993	CCR7
ENSG00000126391	1244.43	1.21062	0.339817	3.56256	0.00036726	0.00378773	FRMD8
ENSG00000126453	220.292	2.18649	0.52396	4.17301	3.00604e-05	0.000628328	BCL2L12
ENSG00000126545	0.478149	1.15918	2.77299	0.418024	0.675929		CSN1S1
ENSG00000126561	728.622	1.06897	0.521636	2.04927	0.0404359	0.109891	STAT5A
ENSG00000126562	114.085	2.96847	1.07784	2.75408	0.00588571	0.0276074	WNK4
ENSG00000126603	935.776	1.34329	0.397913	3.37585	0.000735881	0.00623982	GLIS2
ENSG00000126746	908.676	1.06109	0.521518	2.03462	0.0418887	0.112761	ZNF384
ENSG00000126778	129.963	4.88234	0.755876	6.45918	1.05275e-10	4.68048e-08	SIX1
ENSG00000126785	894.203	1.59264	0.522675	3.0471	0.00231062	0.0141142	RHOJ
ENSG00000126787	221.401	3.86747	0.779393	4.96215	6.97155e-07	3.84839e-05	DLGAP5
ENSG00000126790	408.572	1.24905	0.436186	2.86356	0.00418911	0.0215913	L3HYPDH
ENSG00000126856	0.593379	1.55807	1.73061	0.900303	0.367959		PRDM7
ENSG00000126952	3.1558	1.47446	1.36543	1.07985	0.280209	0.433015	NXF5
ENSG00000127074	2.33536	3.56819	1.57762	2.26176	0.0237121	0.074811	RGS13
ENSG00000127084	288.225	1.63877	0.566322	2.89371	0.00380722	0.0201731	FGD3
ENSG00000127129	5.69295	3.80173	1.82311	2.0853	0.0370417	0.10305	EDN2
ENSG00000127241	1104	1.68223	0.903615	1.86167	0.0626496	0.150297	MASP1
ENSG00000127311	23.6479	2.90786	0.751485	3.86949	0.000109064	0.0015821	HELB
ENSG00000127325	348.417	1.13063	0.845601	1.33707	0.1812	0.317573	BEST3
ENSG00000127366	15.569	1.99086	0.780867	2.54956	0.010786	0.0426719	TAS2R5
ENSG00000127507	247.646	2.94518	0.652566	4.51323	6.38485e-06	0.000193427	ADGRE2
ENSG00000127533	46.2035	3.10653	0.966904	3.21287	0.00131418	0.00940327	F2RL3
ENSG00000127743	7.4298	2.01646	1.31701	1.53109	0.125747	0.246285	IL17B
ENSG00000127863	1195.92	3.8087	0.672037	5.66739	1.44986e-08	2.05605e-06	TNFRSF19
ENSG00000127947	2514.74	1.62821	0.447096	3.64175	0.000270789	0.00304268	PTPN12
ENSG00000127951	611.053	1.93273	0.805237	2.40021	0.0163858	0.0575707	FGL2
ENSG00000127954	146.268	4.29879	1.47562	2.91321	0.00357737	0.0192754	STEAP4
ENSG00000128016	5192.5	2.46165	0.627581	3.92244	8.76551e-05	0.00135012	ZFP36
ENSG00000128052	716.744	1.76957	0.665	2.66101	0.00779063	0.0337164	KDR
ENSG00000128059	458.155	1.07674	0.515595	2.08835	0.0367658	0.10263	PPAT
ENSG00000128165	36.4574	4.23167	1.09348	3.86993	0.000108867	0.00158204	ADM2
ENSG00000128340	358.416	2.76718	0.644517	4.29342	1.75944e-05	0.000417645	RAC2
ENSG00000128342	593.54	6.86577	1.08984	6.29978	2.98062e-10	1.14026e-07	LIF
ENSG00000128383	11.2174	2.24454	1.50732	1.48909	0.136463	0.26048	APOBEC3A
ENSG00000128394	81.5144	1.92677	0.615986	3.12794	0.00176033	0.0116075	APOBEC3F
ENSG00000128510	139.706	2.91673	1.06474	2.73938	0.00615555	0.0284835	CPA4
ENSG00000128567	4346.68	1.71254	0.565609	3.02778	0.00246358	0.0148105	PODXL
ENSG00000128585	2192.79	1.08465	0.439726	2.46665	0.0136385	0.0503262	MKLN1
ENSG00000128591	3264.3	1.43363	0.677269	2.11678	0.0342786	0.0976591	FLNC
ENSG00000128595	5591.15	2.13627	0.545047	3.91943	8.87597e-05	0.00135949	CALU
ENSG00000128602	1401.37	1.82629	0.481108	3.79601	0.000147045	0.00195861	SMO
ENSG00000128604	441.76	1.29174	0.511362	2.52607	0.0115347	0.0447618	IRF5
ENSG00000128606	395.252	3.09785	0.826343	3.74887	0.000177635	0.0022495	LRRC17
ENSG00000128617	2.15646	1.26307	1.31906	0.957553	0.338288	0.491724	OPN1SW
ENSG00000128641	1301.33	1.46098	0.627256	2.32917	0.0198503	0.0655726	MYO1B
ENSG00000128652	114.929	4.85709	1.01368	4.79152	1.6552e-06	7.29343e-05	HOXD3
ENSG00000128708	859.657	1.0214	0.377905	2.7028	0.00687575	0.030878	HAT1
ENSG00000128709	181.524	7.29548	1.17786	6.19382	5.87244e-10	1.88376e-07	HOXD9
ENSG00000128710	193.809	9.91474	1.58727	6.24641	4.19997e-10	1.43937e-07	HOXD10
ENSG00000128713	160.278	7.50458	1.4845	5.05529	4.29738e-07	2.66762e-05	HOXD11
ENSG00000128714	107.6	6.34322	1.69369	3.74521	0.00018024	0.00227374	HOXD13
ENSG00000128791	1217.91	1.3007	0.594191	2.18902	0.0285952	0.0858533	TWSG1
ENSG00000128815	329.161	1.43716	0.595743	2.41239	0.0158484	0.056102	WDFY4
ENSG00000128833	301.844	1.20929	0.694123	1.74218	0.0814765	0.181414	MYO5C
ENSG00000128917	320.246	1.8277	0.542303	3.37025	0.000750987	0.00632876	DLL4
ENSG00000129038	604.402	3.89744	0.772006	5.04846	4.45384e-07	2.72363e-05	LOXL1
ENSG00000129116	3401.29	2.16118	0.452979	4.77103	1.83283e-06	7.85156e-05	PALLD
ENSG00000129167	26.8804	1.56297	0.698112	2.23886	0.025165	0.0781351	TPH1
ENSG00000129170	0.818132	1.14433	1.99588	0.573346	0.566411		CSRP3
ENSG00000129173	78.5825	2.85343	0.753111	3.78886	0.000151339	0.00200054	E2F8
ENSG00000129226	3832.5	2.77577	0.71036	3.90756	9.32329e-05	0.00141093	CD68
ENSG00000129437	14.356	1.66387	0.71066	2.34129	0.019217	0.0641736	KLK14
ENSG00000129450	193.182	2.70716	0.624118	4.33757	1.44068e-05	0.000359623	SIGLEC9
ENSG00000129455	0.518718	1.39196	3.6851	0.377727	0.705633		KLK8
ENSG00000129465	83.0351	2.31841	0.643174	3.60464	0.000312587	0.00337328	RIPK3
ENSG00000129474	249.634	3.54483	0.62255	5.69406	1.24057e-08	1.85521e-06	AJUBA
ENSG00000129514	0.801375	2.03067	2.41749	0.839991	0.400914		FOXA1
ENSG00000129566	856.066	1.29848	0.382041	3.3988	0.000676817	0.00586908	TEP1
ENSG00000129654	528.977	2.71397	0.821266	3.30462	0.000951067	0.00748157	FOXJ1
ENSG00000129667	1047.35	1.57181	0.485027	3.24068	0.00119247	0.00882813	RHBDF2
ENSG00000129675	2875.77	1.35299	0.416594	3.24774	0.00116325	0.0086861	ARHGEF6
ENSG00000129680	252.085	2.12326	0.350421	6.05916	1.36834e-09	3.43622e-07	MAP7D3
ENSG00000129910	55.2737	4.83924	1.14433	4.22887	2.34869e-05	0.000519301	CDH15
ENSG00000129925	1834.94	1.13102	0.355506	3.18145	0.00146539	0.0101444	PGAP6
ENSG00000129988	8.45592	5.40187	2.04086	2.64685	0.00812444	0.0347226	LBP
ENSG00000130038	58.225	1.72678	0.745323	2.31683	0.0205132	0.0670767	CRACR2A
ENSG00000130055	599.891	2.2866	0.737792	3.09925	0.00194014	0.0124678	GDPD2
ENSG00000130066	10264.4	1.69862	0.462353	3.67385	0.000238921	0.00276973	SAT1
ENSG00000130119	540.632	1.2326	0.361768	3.40714	0.000656464	0.00574902	GNL3L
ENSG00000130158	1144.79	1.42878	0.412088	3.46716	0.000525981	0.00492732	DOCK6
ENSG00000130164	632.743	1.17286	0.743993	1.57644	0.114926	0.231003	LDLR
ENSG00000130167	2.25241	1.92749	2.13881	0.901195	0.367485	0.520593	TSPAN16
ENSG00000130208	4087.57	2.44355	0.806944	3.02816	0.00246049	0.0148044	APOC1
ENSG00000130270	62.2346	2.87952	0.76338	3.77206	0.000161903	0.0021004	ATP8B3
ENSG00000130300	1214.43	3.72243	0.655931	5.67503	1.38662e-08	2.00087e-06	PLVAP
ENSG00000130303	2837.14	1.19596	0.739702	1.61681	0.105919	0.218068	BST2
ENSG00000130309	2880.72	1.60493	0.418529	3.83469	0.000125722	0.00174718	COLGALT1
ENSG00000130377	3.90735	2.11423	1.12078	1.88639	0.059242	0.144541	ACSBG2
ENSG00000130383	4.0295	4.33045	1.91461	2.2618	0.0237101	0.074811	FUT5
ENSG00000130413	359.896	1.82469	0.605971	3.01119	0.0026023	0.0153543	STK33
ENSG00000130427	10.8849	3.53367	1.26599	2.79123	0.00525083	0.0254908	EPO
ENSG00000130429	3041.74	2.31602	0.562309	4.11877	3.80905e-05	0.000749508	ARPC1B
ENSG00000130487	45.5597	3.20966	0.935049	3.43261	0.000597801	0.00537955	KLHDC7B
ENSG00000130508	3389.63	4.34951	0.767732	5.6654	1.46681e-08	2.06028e-06	PXDN
ENSG00000130513	696.439	4.82957	0.977852	4.93896	7.85397e-07	4.18116e-05	GDF15
ENSG00000130589	1098	2.44266	0.605885	4.03156	5.54078e-05	0.000976912	HELZ2
ENSG00000130592	872.632	3.80837	0.662368	5.74963	8.94365e-09	1.43167e-06	LSP1
ENSG00000130598	31.4957	1.29552	1.03733	1.2489	0.211703	0.354216	TNNI2
ENSG00000130635	6378.6	5.15985	1.07821	4.78555	1.70517e-06	7.44035e-05	COL5A1
ENSG00000130675	31.1626	5.15189	1.59521	3.22961	0.00123961	0.00903083	MNX1
ENSG00000130684	1192.03	1.13685	0.43036	2.64162	0.00825107	0.0350905	ZNF337
ENSG00000130700	1.71951	2.17467	2.23571	0.972702	0.330702	0.483688	GATA5
ENSG00000130702	4138.39	1.64061	0.484373	3.38709	0.000706388	0.00605626	LAMA5
ENSG00000130720	85.2168	1.03658	0.739226	1.40225	0.160839	0.292203	FIBCD1
ENSG00000130755	650.293	1.58608	0.759876	2.08728	0.0368626	0.102795	GMFG
ENSG00000130775	1058.12	1.35278	0.592413	2.28351	0.0224005	0.0718442	THEMIS2
ENSG00000130816	2272.73	1.26582	0.4357	2.90526	0.00366952	0.0196432	DNMT1
ENSG00000130827	2432.33	1.30223	0.341934	3.80841	0.000139863	0.00189362	PLXNA3
ENSG00000130940	142.798	1.37437	0.759981	1.80843	0.0705401	0.163113	CASZ1
ENSG00000131015	62.0976	1.48243	0.674601	2.19749	0.0279858	0.0846884	ULBP2
ENSG00000131019	88.8625	1.90137	0.707121	2.68888	0.00716917	0.0318136	ULBP3
ENSG00000131042	182.184	3.36439	0.837292	4.01818	5.86487e-05	0.00101448	LILRB2
ENSG00000131080	202.495	2.8852	0.891857	3.23504	0.00121624	0.00891582	EDA2R
ENSG00000131094	3804.91	2.31014	0.901413	2.5628	0.0103831	0.0416288	C1QL1
ENSG00000131153	247.558	1.7058	0.559218	3.05034	0.00228585	0.0140063	GINS2
ENSG00000131203	17.2379	5.39964	1.68767	3.19945	0.00137688	0.00972509	IDO1
ENSG00000131233	2.54152	1.11024	1.42643	0.778332	0.436373	0.584841	GJA9
ENSG00000131351	200.737	1.11523	0.427377	2.60948	0.009068	0.0377451	HAUS8
ENSG00000131355	5.52514	3.71718	1.84518	2.01453	0.0439536	0.1166	ADGRE3
ENSG00000131379	2.31212	3.53762	1.48436	2.38327	0.0171598	0.0595874	C3orf20
ENSG00000131389	1126.5	1.64212	0.691919	2.37328	0.0176308	0.060637	SLC6A6
ENSG00000131435	1606.46	1.79453	0.837615	2.14243	0.0321591	0.0934476	PDLIM4
ENSG00000131459	1981.85	1.96441	0.79384	2.47456	0.0133399	0.0494383	GFPT2
ENSG00000131471	104.348	2.15521	0.752518	2.864	0.00418329	0.0215721	AOC3
ENSG00000131482	0.761015	1.97336	2.09577	0.941591	0.346402		G6PC1
ENSG00000131620	137.871	1.54537	0.920211	1.67936	0.0930816	0.198987	ANO1
ENSG00000131668	30.8558	2.56267	1.141	2.24599	0.0247045	0.0770628	BARX1
ENSG00000131724	1949.07	1.55241	0.387604	4.00514	6.19802e-05	0.00106109	IL13RA1
ENSG00000131732	376.97	1.42088	0.39875	3.56333	0.00036618	0.00378133	ZCCHC9
ENSG00000131747	2092.96	2.6507	0.903756	2.93298	0.00335727	0.018409	TOP2A
ENSG00000131844	1508.13	1.00898	0.316493	3.18799	0.00143263	0.0100284	MCCC2
ENSG00000131873	1263.4	1.59168	0.562942	2.82744	0.0046922	0.0234417	CHSY1
ENSG00000131910	0.577577	1.6006	2.70548	0.591616	0.554108		NR0B2
ENSG00000131941	652.838	1.55612	0.539177	2.88611	0.00390042	0.0205358	RHPN2
ENSG00000131944	71.6584	1.22037	0.443903	2.74918	0.00597437	0.0279041	FAAP24
ENSG00000131951	6.96041	1.12671	1.4288	0.788568	0.430364	0.579431	LRRC9
ENSG00000131979	95.689	1.48571	0.671369	2.21295	0.0269009	0.0821923	GCH1
ENSG00000131981	3220.15	2.29403	0.658143	3.48561	0.000491015	0.00470421	LGALS3
ENSG00000132000	262.268	3.05254	0.988976	3.08657	0.00202483	0.0128257	PODNL1
ENSG00000132002	6423.26	1.13149	0.631557	1.79159	0.0731982	0.16775	DNAJB1
ENSG00000132003	363.561	1.10152	0.381732	2.8856	0.00390672	0.0205459	ZSWIM4
ENSG00000132031	125.671	1.09822	0.797789	1.37658	0.168643	0.301968	MATN3
ENSG00000132109	339.631	1.79975	0.413377	4.35376	1.3382e-05	0.000340239	TRIM21
ENSG00000132122	708.488	1.29043	0.462476	2.79026	0.00526662	0.0255412	SPATA6
ENSG00000132185	33.707	1.43482	0.745697	1.92413	0.054338	0.135969	FCRLA
ENSG00000132205	750.182	2.32737	0.684044	3.40237	0.000668051	0.00582068	EMILIN2
ENSG00000132256	429.975	2.47932	0.515322	4.81121	1.50022e-06	6.87425e-05	TRIM5
ENSG00000132274	1565.18	1.79392	0.601609	2.98186	0.00286499	0.0164729	TRIM22
ENSG00000132357	199.726	1.71408	0.526252	3.25714	0.00112542	0.00849614	CARD6
ENSG00000132432	5061.19	2.39441	0.890967	2.68743	0.00720043	0.0318921	SEC61G
ENSG00000132434	4866.89	1.62501	1.04508	1.55491	0.119967	0.237967	LANCL2
ENSG00000132464	0.733388	1.8857	2.7566	0.684067	0.493933		ENAM
ENSG00000132465	104.575	5.21773	1.59717	3.26686	0.00108746	0.008301	JCHAIN
ENSG00000132470	3398.18	1.50456	0.665702	2.26011	0.0238144	0.0750186	ITGB4
ENSG00000132481	3157.99	1.58748	0.438982	3.61628	0.000298866	0.00328194	TRIM47
ENSG00000132514	42.6278	5.24613	1.4281	3.6735	0.00023925	0.00277041	CLEC10A
ENSG00000132517	24.3158	2.5281	1.09719	2.30417	0.0212132	0.0688618	SLC52A1
ENSG00000132530	1390.31	2.70576	0.874061	3.09562	0.00196401	0.0125614	XAF1
ENSG00000132554	74.2213	1.49589	0.875943	1.70775	0.0876828	0.190785	RGS22
ENSG00000132561	3135.78	2.42513	0.688793	3.52084	0.000430179	0.00425267	MATN2
ENSG00000132646	1809.57	1.37025	0.356084	3.8481	0.000119038	0.00167795	PCNA
ENSG00000132661	422.189	1.27311	0.429668	2.96301	0.00304651	0.0171627	NXT1
ENSG00000132677	7.68878	4.29383	1.54965	2.77083	0.00559133	0.0266261	RHBG
ENSG00000132688	19459.9	3.45129	0.509847	6.76927	1.29432e-11	1.33073e-08	NES
ENSG00000132692	31250.8	1.52739	0.913132	1.67269	0.0943886	0.20061	BCAN
ENSG00000132704	2.00588	2.32706	2.17116	1.07181	0.283806	0.436604	FCRL2
ENSG00000132874	4.23221	1.09285	0.94993	1.15045	0.249959	0.399401	SLC14A2
ENSG00000132915	12.4783	3.29785	1.06409	3.09923	0.00194027	0.0124678	PDE6A
ENSG00000132965	1190.66	2.82431	0.724821	3.89656	9.75669e-05	0.00145642	ALOX5AP
ENSG00000133048	108286	6.75887	1.14654	5.89502	3.74631e-09	7.90088e-07	CHI3L1
ENSG00000133055	191.473	3.55721	1.10181	3.22851	0.00124437	0.0090495	MYBPH
ENSG00000133063	80.3255	2.6374	1.00214	2.63176	0.00849429	0.0359064	CHIT1
ENSG00000133067	295.658	1.40387	1.25811	1.11586	0.264483	0.41495	LGR6
ENSG00000133106	293.69	1.40485	0.749068	1.87546	0.0607288	0.146997	EPSTI1
ENSG00000133110	4787.49	7.58467	1.4744	5.14425	2.68595e-07	1.94196e-05	POSTN
ENSG00000133115	2.05009	3.38123	2.33093	1.45059	0.146894	0.273906	STOML3
ENSG00000133119	284.495	1.57296	0.552773	2.84558	0.00443301	0.0224793	RFC3
ENSG00000133131	446.762	1.40504	0.350837	4.00483	6.2063e-05	0.00106127	MORC4
ENSG00000133246	221.679	1.00917	0.614553	1.64212	0.100565	0.209857	PRAM1
ENSG00000133317	7.28148	2.0852	1.04751	1.99063	0.0465219	0.121261	LGALS12
ENSG00000133321	1131.05	1.16316	0.665957	1.74661	0.0807057	0.180235	PLAAT4
ENSG00000133392	291.068	1.50949	0.947885	1.59248	0.111278	0.226073	MYH11
ENSG00000133466	556.895	2.1278	0.495232	4.29658	1.73456e-05	0.00041293	C1QTNF6
ENSG00000133636	3.26347	2.32572	1.90076	1.22357	0.221113	0.365119	NTS
ENSG00000133639	2863.37	1.11122	0.437203	2.54165	0.0110331	0.0433473	BTG1
ENSG00000133739	698.531	1.07544	0.491675	2.1873	0.0287203	0.0860248	LRRCC1
ENSG00000133740	391.859	1.48768	0.372604	3.99267	6.53346e-05	0.00109781	E2F5
ENSG00000133742	1.25163	2.61111	1.56856	1.66466	0.0959812	0.202656	CA1
ENSG00000133789	1180.6	1.0014	0.44454	2.25266	0.0242809	0.07608	SWAP70
ENSG00000133800	338.228	2.58884	1.17452	2.20417	0.0275122	0.0835164	LYVE1
ENSG00000133874	279.002	2.16324	0.701634	3.08315	0.00204822	0.0129142	RNF122
ENSG00000133937	97.6677	6.52045	1.18397	5.50729	3.64395e-08	4.13399e-06	GSC
ENSG00000133962	6.94582	2.96751	1.51939	1.95309	0.0508087	0.129321	CATSPERB
ENSG00000134013	1922.07	4.75711	0.783403	6.07237	1.26034e-09	3.29089e-07	LOXL2
ENSG00000134028	102.012	8.02734	1.78181	4.50515	6.63255e-06	0.000199827	ADAMDEC1
ENSG00000134057	703.846	1.37091	0.516323	2.65514	0.00792746	0.0341252	CCNB1
ENSG00000134061	169.834	1.91287	0.595681	3.21124	0.00132163	0.00943608	CD180
ENSG00000134109	804.267	1.12683	0.403725	2.79109	0.00525311	0.0254908	EDEM1
ENSG00000134198	54.9243	1.47055	0.846075	1.73808	0.0821963	0.182498	TSPAN2
ENSG00000134242	53.1642	3.22103	0.903305	3.56582	0.000362719	0.00375502	PTPN22
ENSG00000134247	2712.2	2.24937	0.522713	4.30325	1.68309e-05	0.000402425	PTGFRN
ENSG00000134250	3384.49	1.30396	0.441057	2.95645	0.00311202	0.0174184	NOTCH2
ENSG00000134256	101.365	1.21037	0.660437	1.83268	0.0668509	0.157324	CD101
ENSG00000134258	6.71115	2.55605	1.34475	1.90077	0.0573323	0.141185	VTCN1
ENSG00000134291	1031.13	1.03898	0.323734	3.20935	0.00133037	0.00946968	TMEM106C
ENSG00000134321	443.298	1.15519	0.949667	1.21641	0.223827	0.36838	RSAD2
ENSG00000134333	10887.7	1.49407	0.512073	2.91769	0.00352634	0.0190629	LDHA
ENSG00000134339	219.732	6.47632	1.72301	3.75872	0.000170785	0.00218802	SAA2
ENSG00000134363	97.9894	1.01426	0.821851	1.23412	0.217159	0.360684	FST
ENSG00000134419	7443.3	1.21775	0.359975	3.38289	0.00071727	0.00612622	RPS15A
ENSG00000134460	138.465	8.466	1.78513	4.74252	2.11075e-06	8.79035e-05	IL2RA
ENSG00000134463	41.9329	1.08624	0.796796	1.36326	0.1728	0.307198	ECHDC3
ENSG00000134470	104.645	1.41041	0.559476	2.52094	0.0117041	0.0452485	IL15RA
ENSG00000134489	2.57567	1.49656	1.36069	1.09986	0.271395	0.42309	HRH4
ENSG00000134516	613.291	1.83608	0.626302	2.93162	0.00337202	0.0184591	DOCK2
ENSG00000134531	5439.68	5.21131	0.778574	6.6934	2.18051e-11	1.70807e-08	EMP1
ENSG00000134539	30.4659	1.12145	0.997999	1.12369	0.261143	0.41179	KLRD1
ENSG00000134545	6.44687	2.54273	1.70162	1.4943	0.135098	0.258746	KLRC1
ENSG00000134571	9.92674	1.43615	0.809789	1.77349	0.0761479	0.17242	MYBPC3
ENSG00000134595	135.851	1.98205	1.37815	1.43819	0.15038	0.278638	SOX3
ENSG00000134612	6.02865	1.20626	1.8282	0.659808	0.509377	0.649957	FOLH1B
ENSG00000134640	0.69329	1.8581	2.13084	0.872005	0.383206		MTNR1B
ENSG00000134668	2045.62	5.74747	0.853607	6.73316	1.66017e-11	1.43735e-08	SPOCD1
ENSG00000134690	288.374	1.97308	0.584547	3.3754	0.000737084	0.00624679	CDCA8
ENSG00000134755	138.902	1.14975	0.60828	1.89016	0.0587362	0.143632	DSC2
ENSG00000134762	0.828513	2.08864	2.56383	0.814656	0.415269		DSC3
ENSG00000134802	995.375	2.69055	0.574226	4.68553	2.79238e-06	0.000107324	SLC43A3
ENSG00000134827	2.23617	3.48232	1.61635	2.15443	0.0312061	0.0914067	TCN1
ENSG00000134830	98.9879	1.21151	0.698629	1.73412	0.0828965	0.183489	C5AR2
ENSG00000134853	7920.5	3.56882	1.19803	2.9789	0.00289285	0.0165925	PDGFRA
ENSG00000134871	17159.6	5.51576	0.740288	7.45083	9.27549e-14	3.05164e-10	COL4A2
ENSG00000134901	186.622	1.64846	0.579276	2.84573	0.00443098	0.022476	POGLUT2
ENSG00000134910	2151.66	1.07241	0.333086	3.21963	0.00128358	0.00924877	STT3A
ENSG00000134954	1705.48	2.46206	0.470662	5.23105	1.68552e-07	1.35252e-05	ETS1
ENSG00000134955	507.176	2.42838	0.677326	3.58525	0.000336758	0.00354567	SLC37A2
ENSG00000135046	5640.21	4.60941	0.657645	7.00897	2.40082e-12	3.59032e-09	ANXA1
ENSG00000135047	5062.99	1.56627	0.650159	2.40905	0.0159939	0.0565077	CTSL
ENSG00000135074	569.093	1.58819	0.638897	2.48584	0.0129247	0.0484088	ADAM19
ENSG00000135077	909.937	1.48125	0.55376	2.6749	0.00747507	0.0327034	HAVCR2
ENSG00000135097	598.869	1.05128	0.53514	1.96449	0.0494735	0.126746	MSI1
ENSG00000135111	252.978	1.43436	0.915613	1.56656	0.117217	0.234121	TBX3
ENSG00000135164	2555.75	1.01799	0.363513	2.80043	0.00510352	0.024934	DMTF1
ENSG00000135205	239.717	1.02566	0.472021	2.17292	0.0297866	0.0882387	CCDC146
ENSG00000135218	248.074	5.41497	1.10412	4.90432	9.37513e-07	4.8194e-05	CD36
ENSG00000135245	1145.94	3.23963	0.823154	3.93563	8.2979e-05	0.00129255	HILPDA
ENSG00000135248	9.04684	1.53833	0.856374	1.79633	0.0724426	0.166227	GARIN1B
ENSG00000135269	189.711	3.1548	0.69316	4.55134	5.33061e-06	0.000172615	TES
ENSG00000135272	563.44	1.38746	0.63421	2.18769	0.0286919	0.0859868	MDFIC
ENSG00000135318	955.785	1.03447	0.62651	1.65117	0.0987037	0.206759	NT5E
ENSG00000135346	0.774913	2.01468	3.07336	0.655529	0.512127		CGA
ENSG00000135363	1515.74	1.28503	0.457132	2.81107	0.00493771	0.0243589	LMO2
ENSG00000135374	8.16589	5.34605	1.72974	3.09067	0.00199706	0.0127184	ELF5
ENSG00000135404	16495.1	1.22042	0.404636	3.0161	0.00256045	0.0152001	CD63
ENSG00000135406	255.41	4.15991	0.605044	6.87538	6.18229e-12	7.82297e-09	PRPH
ENSG00000135407	350.197	2.8048	0.820074	3.42018	0.000625808	0.00555261	AVIL
ENSG00000135409	0.542118	1.47822	3.24602	0.455396	0.648825		AMHR2
ENSG00000135424	4819.89	1.865	0.518576	3.59638	0.000322681	0.00345354	ITGA7
ENSG00000135436	10.6959	1.53208	0.841068	1.82159	0.0685168	0.160145	FAM186B
ENSG00000135446	3232.36	1.10223	0.443818	2.48353	0.0130089	0.0486133	CDK4
ENSG00000135451	310.812	3.07839	0.730823	4.21223	2.52865e-05	0.000550215	TROAP
ENSG00000135476	317.624	3.38832	0.746971	4.53608	5.73101e-06	0.000180258	ESPL1
ENSG00000135480	35.0085	2.45797	0.840399	2.92477	0.00344714	0.0187767	KRT7
ENSG00000135502	337.592	1.38392	0.767743	1.80258	0.0714547	0.164626	SLC26A10
ENSG00000135506	8456.39	1.27116	0.520318	2.44304	0.0145643	0.0528763	OS9
ENSG00000135517	2.51656	1.50465	1.84365	0.816123	0.41443	0.565224	MIP
ENSG00000135540	825.253	1.08272	0.399121	2.71276	0.00667247	0.0302542	NHSL1
ENSG00000135549	226.916	1.62663	0.817848	1.98892	0.0467104	0.121619	PKIB
ENSG00000135604	99.9643	2.35745	0.615599	3.82952	0.000128394	0.00177188	STX11
ENSG00000135605	22.9651	1.08559	0.816081	1.33025	0.183437	0.320415	TEC
ENSG00000135637	284.655	1.28403	0.333099	3.85481	0.000115821	0.00164071	CCDC142
ENSG00000135677	4174.12	1.42559	0.367491	3.87924	0.000104781	0.00154035	GNS
ENSG00000135697	36.3101	2.47935	0.849036	2.9202	0.00349808	0.018935	BCO1
ENSG00000135723	779.915	1.14136	0.446433	2.55661	0.0105697	0.0420884	FHOD1
ENSG00000135736	253.146	1.82389	0.395717	4.60908	4.04457e-06	0.000141862	CCDC102A
ENSG00000135763	395.522	1.14041	0.389665	2.92665	0.00342634	0.0186819	URB2
ENSG00000135838	969.133	1.41107	0.523669	2.69459	0.00704746	0.0314175	NPL
ENSG00000135842	858.246	3.64099	0.590375	6.16726	6.94852e-10	2.11673e-07	NIBAN1
ENSG00000135862	4607.17	3.42243	0.567688	6.02872	1.65267e-09	3.99802e-07	LAMC1
ENSG00000135899	567.413	1.25602	0.375707	3.34308	0.000828532	0.00680592	SP110
ENSG00000135903	108.648	9.07976	1.93381	4.69526	2.66266e-06	0.000103548	PAX3
ENSG00000135914	13.3514	5.03	1.66941	3.01304	0.00258647	0.0152883	HTR2B
ENSG00000135960	3.64933	1.01807	1.59762	0.637241	0.523968	0.662603	EDAR
ENSG00000136010	386.421	1.97065	0.736007	2.67749	0.00741767	0.0326084	ALDH1L2
ENSG00000136011	2.10606	3.42808	1.44795	2.36754	0.0179069	0.0613303	STAB2
ENSG00000136026	2236.8	1.33267	0.481683	2.7667	0.00566273	0.0268254	CKAP4
ENSG00000136048	446.476	2.21261	0.483284	4.57829	4.68798e-06	0.000157704	DRAM1
ENSG00000136122	147.807	1.46418	0.438982	3.33541	0.000851745	0.00691229	BORA
ENSG00000136158	2502.27	1.46216	0.631096	2.31685	0.0205118	0.0670767	SPRY2
ENSG00000136160	3607.92	1.1824	0.784207	1.50777	0.131614	0.254174	EDNRB
ENSG00000136167	1513.07	2.16558	0.594179	3.64466	0.000267744	0.00301535	LCP1
ENSG00000136206	5.95288	1.37704	0.928247	1.48349	0.137945	0.262274	SPDYE1
ENSG00000136231	244.102	5.30444	0.985582	5.38204	7.36458e-08	7.29803e-06	IGF2BP3
ENSG00000136235	5250.55	3.80533	0.834171	4.56181	5.07147e-06	0.000166801	GPNMB
ENSG00000136240	4727.41	1.38689	0.429165	3.23159	0.00123102	0.00898814	KDELR2
ENSG00000136243	870.589	1.03126	0.340632	3.02749	0.00246592	0.0148111	NUP42
ENSG00000136244	159.95	6.62771	1.41232	4.69278	2.69516e-06	0.000104547	IL6
ENSG00000136250	279.175	1.53942	0.696253	2.21101	0.0270351	0.0824943	AOAH
ENSG00000136273	354.296	1.06294	0.302439	3.51456	0.000440475	0.00431812	HUS1
ENSG00000136286	327.56	3.6781	0.789569	4.65836	3.1874e-06	0.000118092	MYO1G
ENSG00000136295	8237.05	1.31361	0.477237	2.75254	0.00591357	0.0276988	TTYH3
ENSG00000136378	354.484	3.14074	0.621027	5.05733	4.25164e-07	2.64922e-05	ADAMTS7
ENSG00000136383	445.475	1.16204	0.554813	2.09448	0.0362174	0.101547	ALPK3
ENSG00000136492	154.001	1.95214	0.64797	3.0127	0.00258938	0.0153001	BRIP1
ENSG00000136514	142.633	1.05909	0.597481	1.7726	0.076295	0.172611	RTP4
ENSG00000136518	785.046	1.26396	0.387019	3.26589	0.0010912	0.00831797	ACTL6A
ENSG00000136542	206.401	4.92111	1.17282	4.19595	2.71736e-05	0.000582038	GALNT5
ENSG00000136546	130.295	1.90231	1.01692	1.87065	0.0613931	0.148147	SCN7A
ENSG00000136573	6.72818	1.93358	1.49847	1.29037	0.196924	0.33684	BLK
ENSG00000136574	15.9835	6.32279	1.75373	3.60534	0.000311739	0.00336932	GATA4
ENSG00000136630	298.327	2.80858	0.731809	3.83786	0.00012411	0.00173018	HLX
ENSG00000136634	43.5974	3.0815	1.17046	2.63272	0.00847048	0.0358396	IL10
ENSG00000136688	1.88054	1.5673	1.8306	0.856169	0.391904	0.54422	IL36G
ENSG00000136689	130.116	5.12082	1.09431	4.67949	2.87592e-06	0.000109511	IL1RN
ENSG00000136695	1.42862	2.86297	2.54857	1.12336	0.261283	0.411932	IL36RN
ENSG00000136696	4.32828	4.43726	2.19297	2.0234	0.0430319	0.115008	IL36B
ENSG00000136732	914.451	1.60895	0.569735	2.82403	0.00474244	0.0236117	GYPC
ENSG00000136811	1227.26	1.04757	0.281716	3.71855	0.000200372	0.00244239	ODF2
ENSG00000136830	3608.14	2.19956	0.484371	4.54107	5.597e-06	0.000178432	NIBAN2
ENSG00000136859	2471.59	1.33185	0.640247	2.08021	0.037506	0.104008	ANGPTL2
ENSG00000136868	1063.02	1.29992	0.393775	3.30119	0.000962757	0.00753801	SLC31A1
ENSG00000136918	28.3545	5.46803	1.52449	3.58678	0.000334783	0.00353961	WDR38
ENSG00000136925	590.949	1.24525	0.527087	2.36252	0.0181512	0.0618705	TSTD2
ENSG00000136929	0.946733	1.24549	1.82793	0.681365	0.49564		HEMGN
ENSG00000136931	3.18666	1.1357	1.18399	0.959216	0.33745	0.490809	NR5A1
ENSG00000136944	3.43808	4.10842	1.71136	2.40068	0.0163648	0.0575337	LMX1B
ENSG00000136997	950.378	3.3114	0.623305	5.31265	1.08044e-07	9.98494e-06	MYC
ENSG00000137033	707.042	1.56403	0.778423	2.00922	0.0445133	0.117458	IL33
ENSG00000137076	7941.54	1.33123	0.355636	3.74324	0.000181659	0.00228288	TLN1
ENSG00000137078	13.4374	3.54267	1.22088	2.90173	0.00371112	0.0197822	SIT1
ENSG00000137101	130.17	2.28244	0.694817	3.28496	0.00101998	0.00790327	CD72
ENSG00000137135	135.999	1.8969	0.593475	3.19626	0.00139223	0.00982086	ARHGEF39
ENSG00000137203	155.454	5.493	1.04308	5.26616	1.3931e-07	1.16921e-05	TFAP2A
ENSG00000137251	0.483624	1.30064	2.86895	0.45335	0.650297		TINAG
ENSG00000137265	16.2621	1.90654	0.904527	2.10778	0.03505	0.0992891	IRF4
ENSG00000137273	213.305	2.02997	0.693891	2.92548	0.00343922	0.0187459	FOXF2
ENSG00000137275	941.796	1.38602	0.276031	5.02125	5.13369e-07	3.03774e-05	RIPK1
ENSG00000137310	474.697	2.15237	0.40389	5.3291	9.86991e-08	9.35957e-06	TCF19
ENSG00000137331	662.547	1.61343	0.61109	2.64025	0.0082845	0.0352054	IER3
ENSG00000137404	427.157	2.11405	0.403398	5.2406	1.60054e-07	1.30552e-05	NRM
ENSG00000137441	70.5783	3.15658	1.01282	3.11662	0.0018294	0.0119355	FGFBP2
ENSG00000137462	710.343	3.05221	0.582449	5.2403	1.60312e-07	1.30552e-05	TLR2
ENSG00000137474	582.193	1.5638	0.491334	3.18276	0.00145878	0.0101167	MYO7A
ENSG00000137491	4083.34	1.18694	0.628832	1.88753	0.0590891	0.144302	SLCO2B1
ENSG00000137496	424.394	1.47158	0.411251	3.5783	0.000345837	0.00362127	IL18BP
ENSG00000137507	667.443	1.93011	0.59128	3.2643	0.00109736	0.00834772	LRRC32
ENSG00000137558	69.0942	1.77	0.844241	2.09656	0.0360326	0.101201	PI15
ENSG00000137571	71.5432	2.32866	0.994336	2.34193	0.0191845	0.0641554	SLCO5A1
ENSG00000137573	1204.92	1.76143	0.984677	1.78884	0.0736405	0.168412	SULF1
ENSG00000137628	497.152	1.64519	0.596998	2.75576	0.00585555	0.0274818	DDX60
ENSG00000137634	0.392892	1.1872	2.36551	0.501879	0.615752		NXPE4
ENSG00000137648	0.899772	2.2383	2.10471	1.06347	0.287569		TMPRSS4
ENSG00000137672	105.226	1.65446	0.754101	2.19395	0.0282391	0.0852043	TRPC6
ENSG00000137673	77.919	6.92927	1.56437	4.42943	9.44806e-06	0.000262092	MMP7
ENSG00000137693	1350.05	1.31806	0.515012	2.55928	0.0104889	0.0419096	YAP1
ENSG00000137709	10.4531	2.4761	1.40522	1.76207	0.0780578	0.175681	POU2F3
ENSG00000137745	29.4751	6.15395	1.87415	3.2836	0.00102491	0.00793778	MMP13
ENSG00000137752	458.894	2.29215	0.563444	4.06809	4.73991e-05	0.000876084	CASP1
ENSG00000137757	11.0224	3.60032	1.13833	3.16281	0.00156254	0.0106522	CASP5
ENSG00000137801	2331.33	5.35031	0.921651	5.80513	6.43158e-09	1.11368e-06	THBS1
ENSG00000137804	866.4	2.50386	0.710326	3.52494	0.000423578	0.00420004	NUSAP1
ENSG00000137807	323.134	3.18514	0.705641	4.51382	6.36697e-06	0.000193241	KIF23
ENSG00000137809	421.881	1.8671	0.884303	2.11138	0.0347397	0.0986481	ITGA11
ENSG00000137831	1429.17	1.99529	0.486415	4.10203	4.09541e-05	0.000790722	UACA
ENSG00000137834	219.191	1.6515	0.648314	2.54738	0.0108534	0.0428551	SMAD6
ENSG00000137841	1196.91	1.38621	0.550423	2.51845	0.0117872	0.045431	PLCB2
ENSG00000137857	67.4563	1.29349	0.752883	1.71805	0.0857877	0.188211	DUOX1
ENSG00000137868	234.674	4.61667	1.11165	4.15298	3.2817e-05	0.000671442	STRA6
ENSG00000137869	65.8244	4.34258	0.988591	4.39269	1.11955e-05	0.000298894	CYP19A1
ENSG00000137878	40.1101	1.92418	0.866951	2.21948	0.0264543	0.081174	GCOM1
ENSG00000137962	709.099	1.5335	0.560822	2.73438	0.00624976	0.0288302	ARHGAP29
ENSG00000137965	929.961	1.52262	0.628125	2.42407	0.0153477	0.0547913	IFI44
ENSG00000138039	2.22359	1.34872	2.02975	0.664478	0.506384	0.647344	LHCGR
ENSG00000138061	1066.58	3.01383	1.14008	2.64352	0.00820494	0.0349924	CYP1B1
ENSG00000138080	2549.08	2.80402	0.691928	4.05247	5.06795e-05	0.00092119	EMILIN1
ENSG00000138083	6.74077	2.01228	1.2933	1.55592	0.119727	0.237606	SIX3
ENSG00000138109	0.408525	1.16187	3.64589	0.318679	0.74997		CYP2C9
ENSG00000138119	1322.21	3.37723	0.663439	5.09048	3.5715e-07	2.35949e-05	MYOF
ENSG00000138131	90.1946	2.63671	0.889976	2.96268	0.00304972	0.0171749	LOXL4
ENSG00000138136	3.92031	4.32682	1.72979	2.50136	0.0123717	0.0468855	LBX1
ENSG00000138160	440.224	2.42267	0.629864	3.84634	0.000119896	0.00168496	KIF11
ENSG00000138172	356.811	1.13836	0.538469	2.11406	0.0345103	0.0981597	CALHM2
ENSG00000138180	194.793	3.39646	0.677873	5.01046	5.42988e-07	3.19005e-05	CEP55
ENSG00000138182	173.631	1.65054	0.545868	3.02369	0.00249711	0.0149264	KIF20B
ENSG00000138193	778.963	1.37529	0.474681	2.89729	0.00376402	0.0199902	PLCE1
ENSG00000138271	0.956323	2.27744	2.94188	0.774146	0.438844		GPR87
ENSG00000138315	2.45526	3.63196	1.69352	2.14462	0.0319829	0.0931512	OIT3
ENSG00000138347	2.99177	1.38035	1.45859	0.946363	0.343963	0.497031	MYPN
ENSG00000138356	64.6504	1.50541	0.77029	1.95435	0.0506601	0.129023	AOX1
ENSG00000138376	376.694	1.91019	0.480592	3.97466	7.04794e-05	0.00115596	BARD1
ENSG00000138395	16.2572	2.38803	1.16409	2.05141	0.0402268	0.109485	CDK15
ENSG00000138413	2580.42	1.89728	0.365368	5.1928	2.07151e-07	1.59983e-05	IDH1
ENSG00000138435	46.8586	2.27128	0.892163	2.54582	0.0109022	0.042956	CHRNA1
ENSG00000138448	5163.01	1.27517	0.509346	2.50354	0.0122957	0.0467178	ITGAV
ENSG00000138449	1219.51	1.98854	0.55571	3.57839	0.000345724	0.00362127	SLC40A1
ENSG00000138496	1355.55	2.08097	0.479105	4.34345	1.4026e-05	0.000351719	PARP9
ENSG00000138587	181.213	1.12448	0.568834	1.97681	0.0480629	0.124138	MNS1
ENSG00000138594	920.061	1.25107	0.395715	3.16154	0.00156937	0.010681	TMOD3
ENSG00000138600	1080.77	1.21774	0.337134	3.61203	0.000303812	0.00330537	SPPL2A
ENSG00000138615	34.6623	1.16875	0.645984	1.80925	0.0704114	0.162976	CILP
ENSG00000138646	406.315	1.13122	0.522292	2.16588	0.03032	0.0895057	HERC5
ENSG00000138658	202.132	1.4645	0.525256	2.78817	0.00530067	0.0256383	ZGRF1
ENSG00000138722	109.361	2.66391	0.776267	3.43169	0.000599832	0.00539488	MMRN1
ENSG00000138735	234.101	1.77063	0.485179	3.64944	0.000262814	0.00297338	PDE5A
ENSG00000138738	188.094	1.11721	0.412715	2.70697	0.00678999	0.0306015	PRDM5
ENSG00000138755	66.0724	4.75987	1.11096	4.28447	1.83175e-05	0.000428625	CXCL9
ENSG00000138756	1053.71	1.5297	0.372759	4.10372	4.06568e-05	0.000786828	BMP2K
ENSG00000138778	356.487	2.42568	0.681358	3.56007	0.000370758	0.00380942	CENPE
ENSG00000138780	245.218	1.0355	0.504194	2.05376	0.0399985	0.109084	GSTCD
ENSG00000138792	347.496	3.79581	0.746793	5.08282	3.7188e-07	2.41795e-05	ENPEP
ENSG00000138794	202.866	1.55968	0.544032	2.86689	0.00414525	0.021423	CASP6
ENSG00000138795	681.628	1.8951	0.676929	2.79956	0.00511725	0.0249566	LEF1
ENSG00000138798	106.907	2.36925	0.731538	3.23873	0.00120065	0.00884761	EGF
ENSG00000138821	966.661	1.29678	0.586386	2.21148	0.0270024	0.0824253	SLC39A8
ENSG00000138823	165.995	1.3944	0.934214	1.49259	0.135544	0.259255	MTTP
ENSG00000138829	300.377	5.41857	1.08352	5.0009	5.70641e-07	3.297e-05	FBN2
ENSG00000138964	947.806	2.35902	0.618341	3.81509	0.000136135	0.00185076	PARVG
ENSG00000139055	33.8417	3.35097	0.872747	3.83956	0.000123253	0.00172115	ERP27
ENSG00000139083	754.984	1.26468	0.366276	3.4528	0.000554793	0.0051128	ETV6
ENSG00000139133	70.3792	1.31866	0.719828	1.83191	0.0669644	0.157524	ALG10
ENSG00000139151	0.457541	1.35289	3.21241	0.421144	0.67365		PLCZ1
ENSG00000139178	827.118	2.22239	0.669945	3.31727	0.00090902	0.00724486	C1RL
ENSG00000139192	425.149	1.00309	0.449013	2.23398	0.0254844	0.0789221	TAPBPL
ENSG00000139193	23.7424	1.31766	0.86476	1.52373	0.127576	0.24874	CD27
ENSG00000139209	16.6877	2.70915	1.28702	2.10498	0.0352928	0.0996882	SLC38A4
ENSG00000139211	162.761	1.31506	0.775362	1.69606	0.0898736	0.194122	AMIGO2
ENSG00000139219	30.296	2.61666	1.10143	2.3757	0.0175159	0.0604035	COL2A1
ENSG00000139263	334.761	1.8906	0.703872	2.686	0.00723136	0.0319695	LRIG3
ENSG00000139278	1264.79	1.89634	0.560296	3.38453	0.000712997	0.00609288	GLIPR1
ENSG00000139289	5896.17	2.88983	0.637619	4.53223	5.83654e-06	0.00018253	PHLDA1
ENSG00000139318	2209.49	1.02095	0.607804	1.67974	0.0930072	0.198982	DUSP6
ENSG00000139329	1470.83	6.33388	1.24275	5.09665	3.45712e-07	2.30242e-05	LUM
ENSG00000139330	1.6216	3.04414	2.61871	1.16246	0.24505	0.392977	KERA
ENSG00000139350	438.471	1.89118	0.566048	3.34102	0.000834717	0.00682772	NEDD1
ENSG00000139354	276.699	2.85547	0.656225	4.35136	1.35297e-05	0.000343462	GAS2L3
ENSG00000139515	3.75781	4.22751	2.75268	1.53578	0.124592	0.244605	PDX1
ENSG00000139540	5.01326	1.12526	0.83577	1.34637	0.178182	0.31378	SLC39A5
ENSG00000139549	33.0996	1.49518	1.02976	1.45197	0.14651	0.273316	DHH
ENSG00000139567	641.882	1.05912	0.581108	1.82259	0.068365	0.159881	ACVRL1
ENSG00000139572	74.9795	2.92524	0.867023	3.37389	0.000741137	0.00626823	GPR84
ENSG00000139610	2.08724	1.61478	1.44459	1.11781	0.263647	0.41423	CELA1
ENSG00000139618	170.586	2.36028	0.513082	4.6002	4.22077e-06	0.000145255	BRCA2
ENSG00000139626	92.2077	1.19344	0.786756	1.51692	0.129288	0.251161	ITGB7
ENSG00000139648	0.79274	1.0885	1.68164	0.647287	0.517446		KRT71
ENSG00000139679	867.267	1.49629	0.525074	2.84968	0.00437631	0.0222949	LPAR6
ENSG00000139687	1619.32	1.01658	0.463656	2.19252	0.028342	0.0853582	RB1
ENSG00000139734	137.563	1.94942	0.561279	3.47318	0.000514326	0.00486766	DIAPH3
ENSG00000139832	506.251	2.7408	0.502631	5.45291	4.95533e-08	5.32779e-06	RAB20
ENSG00000139835	69.0789	1.03764	0.490745	2.11443	0.0344789	0.0981276	GRTP1
ENSG00000139921	942.077	1.31478	0.464828	2.82853	0.00467616	0.0233808	TMX1
ENSG00000139926	474.932	1.68544	0.547962	3.07583	0.00209915	0.0131697	FRMD6
ENSG00000140009	71.8883	2.46964	1.06004	2.32977	0.0198184	0.0654905	ESR2
ENSG00000140030	152.334	3.38335	0.699044	4.83996	1.29865e-06	6.19212e-05	GPR65
ENSG00000140092	1171.32	2.2408	0.719516	3.11431	0.00184375	0.012007	FBLN5
ENSG00000140254	17.0172	2.40864	1.1595	2.0773	0.0377739	0.104627	DUOXA1
ENSG00000140262	4579.36	1.57269	0.621909	2.52882	0.0114447	0.0445283	TCF12
ENSG00000140285	25.8901	1.20297	1.16712	1.03072	0.302673	0.455574	FGF7
ENSG00000140287	12.9422	2.02839	1.25056	1.62198	0.104807	0.216592	HDC
ENSG00000140297	1.53961	1.21914	1.71546	0.710676	0.477285	0.621298	GCNT3
ENSG00000140299	1030.05	1.00395	0.271593	3.69653	0.000218567	0.00260441	BNIP2
ENSG00000140368	199.346	1.11572	0.717852	1.55425	0.120124	0.238154	PSTPIP1
ENSG00000140379	186.8	3.97026	0.919307	4.31875	1.56913e-05	0.000381274	BCL2A1
ENSG00000140450	1625.76	1.10632	0.537338	2.05889	0.0395043	0.10811	ARRDC4
ENSG00000140451	186.49	1.01895	0.628066	1.62237	0.104725	0.21645	PIF1
ENSG00000140481	7.82546	2.5059	1.42205	1.76217	0.0780403	0.175665	CCDC33
ENSG00000140511	227.32	2.90779	0.649567	4.4765	7.58769e-06	0.000220916	HAPLN3
ENSG00000140525	972.355	1.77218	0.596666	2.97015	0.00297657	0.0169033	FANCI
ENSG00000140526	4015.44	1.14507	0.630142	1.81716	0.0691933	0.161108	ABHD2
ENSG00000140527	22.8149	1.36021	0.697142	1.95113	0.0510419	0.129774	WDR93
ENSG00000140534	197.466	2.41531	0.594765	4.06096	4.88722e-05	0.000896888	TICRR
ENSG00000140545	2436.66	1.34293	0.402426	3.33709	0.000846597	0.00688409	MFGE8
ENSG00000140557	58.2626	3.90351	1.19589	3.26409	0.00109817	0.00834795	ST8SIA2
ENSG00000140563	102.732	2.49828	1.20705	2.06975	0.0384758	0.105947	MCTP2
ENSG00000140575	3964.99	1.55953	0.509601	3.0603	0.00221115	0.0136699	IQGAP1
ENSG00000140612	1914.4	1.22516	0.279442	4.3843	1.16359e-05	0.000307735	SEC11A
ENSG00000140650	740.365	1.09451	0.453292	2.41457	0.0157537	0.0558545	PMM2
ENSG00000140678	1274.66	1.45393	0.634427	2.29172	0.0219219	0.0706813	ITGAX
ENSG00000140682	944.212	3.47152	0.465516	7.45735	8.82832e-14	3.05164e-10	TGFB1I1
ENSG00000140749	268.965	1.14819	0.568016	2.02141	0.0432377	0.115296	IGSF6
ENSG00000140832	98.8524	2.32463	0.98654	2.35635	0.0184556	0.0625711	MARVELD3
ENSG00000140835	4.26968	1.817	1.87908	0.966964	0.333562	0.486359	CHST4
ENSG00000140836	557.635	1.1518	0.399295	2.88459	0.00391926	0.0205783	ZFHX3
ENSG00000140839	434.648	2.13087	0.695141	3.06538	0.00217395	0.0135158	CLEC18B
ENSG00000140853	893.644	2.22643	0.503413	4.42268	9.74841e-06	0.000267715	NLRC5
ENSG00000140931	1810.11	2.64928	0.399023	6.63942	3.14914e-11	2.21695e-08	CMTM3
ENSG00000140937	2183.33	2.05245	0.591878	3.46768	0.000524964	0.00492341	CDH11
ENSG00000140988	23857.4	1.14492	0.444256	2.57716	0.00996157	0.0404313	RPS2
ENSG00000141161	1.96388	1.64634	1.38446	1.18915	0.234379	0.38081	UNC45B
ENSG00000141179	334.184	1.11316	0.394916	2.81873	0.00482137	0.0239473	PCTP
ENSG00000141198	233.823	1.33927	0.68609	1.95204	0.0509337	0.129575	TOM1L1
ENSG00000141255	16.868	1.01376	0.84638	1.19776	0.23101	0.376809	SPATA22
ENSG00000141293	14.3693	2.38536	1.16247	2.05197	0.0401726	0.109374	SKAP1
ENSG00000141316	1.41703	2.80027	2.03986	1.37277	0.169823	0.303321	SPACA3
ENSG00000141448	21.9882	3.63057	1.24788	2.90938	0.00362144	0.0194491	GATA6
ENSG00000141497	183.293	1.43818	0.449053	3.2027	0.00136147	0.0096428	ZMYND15
ENSG00000141506	454.35	2.63554	0.643275	4.09706	4.1843e-05	0.000803172	PIK3R5
ENSG00000141510	1384.86	2.00922	0.448967	4.47521	7.63354e-06	0.000221467	TP53
ENSG00000141519	369.932	1.10517	0.535605	2.0634	0.0390743	0.1072	CCDC40
ENSG00000141526	2301.9	3.3734	0.733273	4.60047	4.21542e-06	0.000145255	SLC16A3
ENSG00000141570	338.806	1.33142	0.401687	3.31456	0.000917889	0.00729433	CBX8
ENSG00000141574	255.532	2.99851	0.743683	4.03198	5.5309e-05	0.000976215	SECTM1
ENSG00000141579	2.35085	2.53331	1.38162	1.83358	0.0667163	0.157075	ZNF750
ENSG00000141696	861.69	1.06925	0.35595	3.00394	0.00266506	0.015607	P3H4
ENSG00000141736	1778.6	1.34043	0.642704	2.08561	0.0370141	0.103033	ERBB2
ENSG00000141753	3841.26	2.22784	0.771788	2.88659	0.00389443	0.0205265	IGFBP4
ENSG00000141756	5016.09	2.71324	0.463532	5.85339	4.81643e-09	9.40727e-07	FKBP10
ENSG00000141968	343.219	1.69092	0.566071	2.98711	0.00281628	0.0162741	VAV1
ENSG00000142089	8075.69	1.17506	0.566739	2.07336	0.0381384	0.105247	IFITM3
ENSG00000142156	14845.4	3.02123	0.582803	5.18396	2.17226e-07	1.66203e-05	COL6A1
ENSG00000142173	10832.6	5.4466	0.824405	6.6067	3.92972e-11	2.4863e-08	COL6A2
ENSG00000142178	152.04	3.70027	1.14176	3.24084	0.00119179	0.00882813	SIK1
ENSG00000142224	1.41385	1.86428	1.82006	1.0243	0.305695	0.458696	IL19
ENSG00000142227	1753.37	2.84618	0.698681	4.07365	4.62815e-05	0.00085992	EMP3
ENSG00000142273	2.92287	3.87539	2.08879	1.85533	0.0635497	0.151792	CBLC
ENSG00000142279	336.093	1.1935	0.577862	2.06537	0.0388877	0.106795	WTIP
ENSG00000142319	2.11731	1.35259	1.6008	0.844949	0.398139	0.550369	SLC6A3
ENSG00000142347	1153.86	2.20716	0.585168	3.77183	0.000162053	0.00210069	MYO1F
ENSG00000142405	17.408	4.25961	1.23793	3.44091	0.000579754	0.00527487	NLRP12
ENSG00000142449	330.879	2.78065	1.16249	2.39198	0.0167577	0.0585273	FBN3
ENSG00000142512	875.383	2.17747	0.591276	3.68266	0.000230813	0.00270109	SIGLEC10
ENSG00000142552	1010.7	1.31649	0.87358	1.50701	0.131808	0.2544	RCN3
ENSG00000142583	1509.83	1.38388	0.558055	2.47982	0.0131449	0.0489991	SLC2A5
ENSG00000142606	52.7317	2.2112	0.823196	2.68612	0.00722879	0.0319695	MMEL1
ENSG00000142619	1.3996	2.83482	2.18353	1.29827	0.194194	0.333739	PADI3
ENSG00000142621	105.475	1.56607	0.794244	1.97178	0.0486348	0.12532	FHAD1
ENSG00000142623	10.6169	1.55273	1.28905	1.20455	0.228378	0.373775	PADI1
ENSG00000142627	479.541	2.81969	0.532874	5.29146	1.21341e-07	1.07315e-05	EPHA2
ENSG00000142632	129.598	1.18679	0.708325	1.67548	0.0938392	0.199866	ARHGEF19
ENSG00000142661	6.93398	2.61297	1.38032	1.89302	0.0583556	0.142954	MYOM3
ENSG00000142677	10.1181	4.62428	1.69855	2.7225	0.00647908	0.0296223	IL22RA1
ENSG00000142694	763.047	1.95183	0.734168	2.65855	0.0078477	0.033892	EVA1B
ENSG00000142698	82.9638	2.48005	0.752699	3.29488	0.00098464	0.00766194	C1orf94
ENSG00000142700	373.313	1.70635	1.02164	1.67021	0.0948772	0.201226	DMRTA2
ENSG00000142731	202.863	1.84633	0.588754	3.13599	0.00171273	0.0113836	PLK4
ENSG00000142733	928.43	1.0253	0.510115	2.00995	0.0444368	0.117352	MAP3K6
ENSG00000142748	30.101	3.05514	1.02263	2.98754	0.00281234	0.0162612	FCN3
ENSG00000142798	5262.53	4.35463	0.718829	6.05795	1.37867e-09	3.43622e-07	HSPG2
ENSG00000142945	466.439	2.20247	0.64376	3.42126	0.000623327	0.00553959	KIF2C
ENSG00000143107	12.3875	1.44937	1.11408	1.30095	0.193275	0.332684	FNDC7
ENSG00000143110	517.018	2.22729	0.62736	3.55026	0.000384857	0.00391522	C1orf162
ENSG00000143119	1222.74	1.75716	0.609817	2.88146	0.00395842	0.0207112	CD53
ENSG00000143125	23.6147	1.76424	1.12602	1.56679	0.117163	0.234099	PROK1
ENSG00000143127	188.637	1.9913	0.604031	3.29669	0.000978307	0.00763363	ITGA10
ENSG00000143184	2.27971	1.31426	1.23913	1.06063	0.288858	0.442004	XCL1
ENSG00000143185	1.80713	2.09628	1.84089	1.13873	0.254814	0.404682	XCL2
ENSG00000143226	1785.21	3.1471	0.649389	4.84624	1.25821e-06	6.01675e-05	FCGR2A
ENSG00000143228	260.247	1.78211	0.663777	2.6848	0.00725724	0.032066	NUF2
ENSG00000143297	8.52724	4.4445	2.43758	1.82332	0.0682542	0.159736	FCRL5
ENSG00000143333	1018.82	1.64982	0.769492	2.14404	0.0320298	0.0932548	RGS16
ENSG00000143341	209.133	2.70392	0.895327	3.02004	0.0025274	0.0150637	HMCN1
ENSG00000143355	59.1148	3.34013	1.27149	2.62693	0.00861578	0.036313	LHX9
ENSG00000143382	310.395	2.3116	0.665671	3.47259	0.000515469	0.00486766	ADAMTSL4
ENSG00000143384	8801.36	1.58159	0.379799	4.16428	3.12333e-05	0.000646273	MCL1
ENSG00000143387	802.418	3.00524	0.853629	3.52054	0.000430665	0.00425492	CTSK
ENSG00000143452	0.918221	2.21012	2.07901	1.06307	0.287752		HORMAD1
ENSG00000143476	301.013	2.64182	0.778854	3.39193	0.000694013	0.0059741	DTL
ENSG00000143479	460.094	2.15327	0.524671	4.10404	4.05996e-05	0.000786706	DYRK3
ENSG00000143498	106.449	1.23066	0.429032	2.86845	0.00412487	0.0213311	TAF1A
ENSG00000143512	6.9273	1.99027	1.04866	1.89792	0.0577062	0.141974	HHIPL2
ENSG00000143520	1.4912	2.92495	2.79998	1.04463	0.296193	0.44944	FLG2
ENSG00000143545	2952.3	2.10836	0.466364	4.52084	6.15952e-06	0.000188686	RAB13
ENSG00000143546	433.992	4.12034	0.965192	4.26894	1.96408e-05	0.000453144	S100A8
ENSG00000143554	1124.35	1.44331	0.516121	2.79647	0.00516649	0.0251744	SLC27A3
ENSG00000143570	2740.44	1.272	0.341738	3.72214	0.00019754	0.00241793	SLC39A1
ENSG00000143622	813.857	1.1544	0.255293	4.52187	6.12949e-06	0.000188116	RIT1
ENSG00000143631	44.9966	1.02647	1.20701	0.850423	0.39509	0.547425	FLG
ENSG00000143641	3645.37	1.23432	0.412001	2.99592	0.0027362	0.0159216	GALNT2
ENSG00000143768	184.601	4.38239	1.02167	4.28944	1.79127e-05	0.000420955	LEFTY2
ENSG00000143815	1054.22	1.09069	0.360294	3.02721	0.00246821	0.0148128	LBR
ENSG00000143842	1211.23	1.33862	0.540045	2.47873	0.0131853	0.0490608	SOX13
ENSG00000143851	167.734	4.15425	0.712306	5.83212	5.4728e-09	1.01032e-06	PTPN7
ENSG00000143867	130.257	4.04857	1.03742	3.90256	9.51815e-05	0.00143071	OSR1
ENSG00000143870	4900.54	1.32325	0.44877	2.94861	0.00319212	0.017746	PDIA6
ENSG00000143891	358.033	1.12714	0.431195	2.61398	0.00894941	0.0374124	GALM
ENSG00000143924	954.388	1.33424	0.22935	5.81747	5.97455e-09	1.05679e-06	EML4
ENSG00000143954	0.938317	2.25675	3.83487	0.58848	0.55621		REG3G
ENSG00000144031	33.0807	1.36971	0.550596	2.48768	0.0128579	0.0482361	ANKRD53
ENSG00000144061	282.964	1.33288	0.430213	3.0982	0.00194703	0.0124944	NPHP1
ENSG00000144063	116.936	1.72115	0.707382	2.43313	0.0149688	0.0538931	MALL
ENSG00000144130	3.4087	1.3187	1.57836	0.835487	0.403444	0.554946	NT5DC4
ENSG00000144191	483.26	2.48728	1.02633	2.42347	0.015373	0.0548269	CNGA3
ENSG00000144354	392.759	2.89008	0.577867	5.00129	5.69475e-07	3.297e-05	CDCA7
ENSG00000144395	89.0773	1.66411	0.620892	2.6802	0.00735784	0.0324196	CCDC150
ENSG00000144452	16.5213	1.85582	0.919164	2.01903	0.0434846	0.115767	ABCA12
ENSG00000144455	663.261	1.07028	0.424586	2.52076	0.0117101	0.0452613	SUMF1
ENSG00000144476	898.626	1.58046	0.503169	3.14101	0.00168364	0.0112677	ACKR3
ENSG00000144481	119.159	3.71455	0.977101	3.8016	0.000143765	0.00192803	TRPM8
ENSG00000144488	42.2245	1.36023	0.929341	1.46364	0.143291	0.269633	ESPNL
ENSG00000144554	390.746	1.77783	0.549585	3.23485	0.00121705	0.00891604	FANCD2
ENSG00000144560	2771.89	1.01883	0.341834	2.98047	0.00287808	0.0165308	VGLL4
ENSG00000144681	203.767	3.90502	1.1465	3.40604	0.000659118	0.00575809	STAC
ENSG00000144724	1535.44	1.04362	0.50272	2.07594	0.0378993	0.104851	PTPRG
ENSG00000144730	853.049	1.16799	0.48199	2.42326	0.0153821	0.0548407	IL17RD
ENSG00000144791	616.989	2.36027	0.458208	5.15109	2.5898e-07	1.89343e-05	LIMD1
ENSG00000144802	413.518	1.87958	0.693474	2.71039	0.00672039	0.0304102	NFKBIZ
ENSG00000144810	829.124	5.53107	0.95679	5.78086	7.43215e-09	1.27353e-06	COL8A1
ENSG00000144820	2.53021	2.70597	2.12614	1.27272	0.203119	0.34418	ADGRG7
ENSG00000144824	232.866	1.49628	0.634871	2.35683	0.0184318	0.0625421	PHLDB2
ENSG00000144843	265.141	1.32935	0.405389	3.2792	0.001041	0.00803588	ADPRH
ENSG00000144857	1111.83	1.6148	0.536381	3.01055	0.00260775	0.0153699	BOC
ENSG00000144891	14.8743	1.5631	0.923562	1.69246	0.0905575	0.19505	AGTR1
ENSG00000144909	895.089	1.14849	0.563355	2.03867	0.0414833	0.111997	OSBPL11
ENSG00000145002	6.21144	1.30777	1.0326	1.26647	0.205343	0.346664	FAM86B2
ENSG00000145012	1251.22	1.91312	0.432409	4.42433	9.67423e-06	0.000266122	LPP
ENSG00000145040	25.0252	2.80245	1.00548	2.78717	0.00531699	0.0256569	UCN2
ENSG00000145050	1419.91	1.35333	0.472242	2.86575	0.00416021	0.0214733	MANF
ENSG00000145075	0.72346	1.91947	4.1868	0.458457	0.646624
ENSG00000145103	3.00482	1.73002	1.23137	1.40495	0.160035	0.291257	ILDR1
ENSG00000145107	15.24	6.24544	1.96135	3.18426	0.00145126	0.0100986	TM4SF19
ENSG00000145113	11.6643	1.20904	0.879914	1.37405	0.169427	0.302877	MUC4
ENSG00000145216	1041.75	1.10164	0.520342	2.11714	0.0342477	0.0975879	FIP1L1
ENSG00000145217	76.2249	1.00224	0.497337	2.01521	0.0438829	0.116488	SLC26A1
ENSG00000145220	298.922	1.00229	0.316096	3.17083	0.00152004	0.010423	LYAR
ENSG00000145244	21.3519	1.49026	1.04689	1.4235	0.15459	0.284103	CORIN
ENSG00000145246	538.241	1.64765	0.51861	3.17704	0.00148786	0.0102579	ATP10D
ENSG00000145283	8.84059	1.33216	1.06166	1.25478	0.209557	0.351881	SLC10A6
ENSG00000145287	46.8642	2.43252	0.939517	2.58912	0.00962211	0.0394125	PLAC8
ENSG00000145358	402.722	1.31603	0.952471	1.3817	0.167064	0.300055	DDIT4L
ENSG00000145386	381.163	2.03917	0.542077	3.76178	0.000168709	0.00217327	CCNA2
ENSG00000145423	816.314	1.32845	1.41276	0.940318	0.347055	0.499917	SFRP2
ENSG00000145431	548.396	1.70292	0.549222	3.10061	0.00193124	0.012434	PDGFC
ENSG00000145623	1654.06	3.35386	0.661607	5.06927	3.99349e-07	2.54624e-05	OSMR
ENSG00000145649	36.9244	2.62594	1.02407	2.56422	0.0103409	0.0415326	GZMA
ENSG00000145681	413.46	1.81985	0.977866	1.86104	0.0627382	0.150422	HAPLN1
ENSG00000145685	1737.18	1.91268	0.462361	4.13677	3.52225e-05	0.000710933	LHFPL2
ENSG00000145703	632.41	3.68447	0.7429	4.95958	7.06465e-07	3.88674e-05	IQGAP2
ENSG00000145777	31.1897	3.40551	1.12116	3.03748	0.00238567	0.0144579	TSLP
ENSG00000145779	155.419	2.15634	0.587038	3.67325	0.000239485	0.00277041	TNFAIP8
ENSG00000145850	5.77613	1.49787	1.2361	1.21177	0.225599	0.370628	TIMD4
ENSG00000145879	0.442863	1.26542	2.36163	0.535823	0.592081		SPINK7
ENSG00000145908	558.991	1.6751	0.492809	3.39909	0.000676109	0.00586678	ZNF300
ENSG00000145936	201.613	1.96041	0.553131	3.5442	0.000393801	0.00399139	KCNMB1
ENSG00000146049	1.40128	1.85488	1.70874	1.08553	0.277689	0.430212	KAAG1
ENSG00000146094	482.193	1.71684	0.497788	3.44894	0.000562794	0.00516916	DOK3
ENSG00000146112	2311.87	2.5083	0.365678	6.85931	6.91961e-12	8.13054e-09	PPP1R18
ENSG00000146143	201.284	1.40419	0.350541	4.00579	6.18096e-05	0.00106024	PRIM2
ENSG00000146192	429.168	1.69972	0.614619	2.76549	0.00568375	0.0268992	FGD2
ENSG00000146197	129.704	3.30531	1.0282	3.21468	0.00130592	0.0093687	SCUBE3
ENSG00000146250	237.3	1.08272	1.18055	0.917139	0.35907	0.512423	PRSS35
ENSG00000146276	2.46692	3.63711	1.75268	2.07517	0.0379707	0.104925	GABRR1
ENSG00000146281	390.305	1.20808	0.561781	2.15044	0.0315202	0.0920482	PM20D2
ENSG00000146285	23.5496	3.04445	1.12391	2.7088	0.00675277	0.0304749	SCML4
ENSG00000146376	572.566	2.57789	0.514973	5.00588	5.56071e-07	3.24375e-05	ARHGAP18
ENSG00000146410	43.3437	1.69515	0.483623	3.50511	0.000456418	0.00443363	MTFR2
ENSG00000146425	1465.47	1.313	0.365801	3.58939	0.000331454	0.00352451	DYNLT1
ENSG00000146477	81.7524	1.64797	1.19779	1.37584	0.168871	0.302239	SLC22A3
ENSG00000146535	4872.11	1.0049	0.340055	2.95511	0.00312558	0.0174626	GNA12
ENSG00000146555	471.773	1.10568	0.778734	1.41984	0.155654	0.285452	SDK1
ENSG00000146587	754.709	1.07872	0.416067	2.59267	0.00952348	0.0391196	RBAK
ENSG00000146648	20777.1	2.85422	1.11054	2.57013	0.0101661	0.0409985	EGFR
ENSG00000146674	11186.4	3.45526	0.996231	3.46833	0.0005237	0.00492266	IGFBP3
ENSG00000146678	54.2036	2.60193	0.995964	2.61248	0.00898892	0.0375097	IGFBP1
ENSG00000146755	4.88653	1.38959	1.40563	0.988588	0.322865	0.475609	TRIM50
ENSG00000146833	897.7	1.12643	0.400345	2.81364	0.00489847	0.0242273	TRIM4
ENSG00000146842	689.698	1.14612	0.508992	2.25174	0.0243389	0.0762475	TMEM209
ENSG00000146858	40.9338	2.29054	0.816768	2.80439	0.00504122	0.0247325	ZC3HAV1L
ENSG00000146904	28.9067	1.10655	0.695927	1.59004	0.111826	0.22674	EPHA1
ENSG00000146909	576.767	1.36828	0.290821	4.70489	2.54005e-06	9.99612e-05	NOM1
ENSG00000146918	813.859	1.93341	0.520661	3.71337	0.000204517	0.00248105	NCAPG2
ENSG00000146966	2514.9	1.5622	0.404533	3.86173	0.000112589	0.00161377	DENND2A
ENSG00000147065	10430.5	2.26101	0.439584	5.14353	2.69622e-07	1.94196e-05	MSN
ENSG00000147138	16.8996	4.71621	1.36443	3.45654	0.000547165	0.00505666	GPR174
ENSG00000147145	67.8302	1.05975	0.849939	1.24685	0.212451	0.355093	LPAR4
ENSG00000147168	121.719	2.70188	0.793133	3.40659	0.000657787	0.00575257	IL2RG
ENSG00000147183	0.440116	1.29432	4.29943	0.301044	0.763381		CPXCR1
ENSG00000147202	342.198	1.0709	0.295975	3.61821	0.000296644	0.00326189	DIAPH2
ENSG00000147206	19.0417	5.59983	1.5721	3.562	0.000368044	0.00379157	NXF3
ENSG00000147251	506.625	1.88412	0.435459	4.32676	1.51321e-05	0.000372083	DOCK11
ENSG00000147257	50.8171	2.97449	1.00383	2.96315	0.00304508	0.0171627	GPC3
ENSG00000147437	55.6266	1.84592	0.706393	2.61316	0.00897086	0.037464	GNRH1
ENSG00000147443	119.083	4.9487	1.00768	4.911	9.0611e-07	4.67257e-05	DOK2
ENSG00000147485	72.7434	2.69732	0.785387	3.43439	0.000593899	0.0053591	PXDNL
ENSG00000147536	135.254	1.69048	0.601892	2.80861	0.0049756	0.0245046	GINS4
ENSG00000147570	12.4153	3.74208	1.41933	2.63651	0.00837636	0.0355132	DNAJC5B
ENSG00000147606	38.4682	3.83164	1.07739	3.55641	0.000375951	0.00384426	SLC26A7
ENSG00000147614	19.4549	3.79075	1.20232	3.15285	0.00161685	0.0109228	ATP6V0D2
ENSG00000147689	1.95789	2.69863	2.18212	1.2367	0.216197	0.359599	FAM83A
ENSG00000147869	2.64927	2.04993	1.81999	1.12634	0.260023	0.410615	CER1
ENSG00000147872	1885.37	2.66103	0.835056	3.18664	0.00143934	0.0100454	PLIN2
ENSG00000147873	0.540804	1.4465	3.21705	0.449634	0.652974		IFNA5
ENSG00000147883	223.8	1.90229	0.88479	2.14999	0.0315563	0.0921208	CDKN2B
ENSG00000147889	1072.48	3.99795	1.48777	2.68721	0.00720512	0.0319042	CDKN2A
ENSG00000148143	722.068	1.33803	0.362813	3.68793	0.000226087	0.00266032	ZNF462
ENSG00000148288	240.63	1.36891	0.57715	2.37185	0.0176994	0.0607966	GBGT1
ENSG00000148346	14.5964	2.55082	1.69129	1.50821	0.131502	0.253987	LCN2
ENSG00000148386	1.01656	2.39174	1.898	1.26014	0.20762		LCN9
ENSG00000148400	4402.31	1.28618	0.453748	2.83457	0.0045888	0.0230632	NOTCH1
ENSG00000148483	13.7366	1.75169	0.956879	1.83063	0.067156	0.157929	TMEM236
ENSG00000148484	1575.98	1.35499	0.371359	3.64872	0.000263548	0.00297758	RSU1
ENSG00000148516	3307.93	1.56788	0.579711	2.70459	0.00683896	0.0307548	ZEB1
ENSG00000148677	8.43122	1.74616	0.983922	1.77469	0.0759483	0.172038	ANKRD1
ENSG00000148735	31.7893	6.347	1.56233	4.06251	4.85482e-05	0.00089231	PLEKHS1
ENSG00000148773	1232.94	3.53566	0.715376	4.94238	7.71738e-07	4.12178e-05	MKI67
ENSG00000148803	154.027	1.14633	0.689386	1.66282	0.0963481	0.203196	FUOM
ENSG00000148841	843.346	1.80365	0.456346	3.95237	7.73823e-05	0.00122595	ITPRIP
ENSG00000148848	945.259	4.7258	0.776266	6.08786	1.14432e-09	3.08874e-07	ADAM12
ENSG00000148908	728.045	1.08853	0.626661	1.73703	0.0823823	0.182803	RGS10
ENSG00000148926	1884.95	3.06628	0.87734	3.49498	0.000474103	0.00457687	ADM
ENSG00000149043	8.06901	5.33224	1.45965	3.6531	0.000259095	0.00294752	SYT8
ENSG00000149115	2816.04	1.44599	0.377369	3.83177	0.000127223	0.00175867	TNKS1BP1
ENSG00000149124	1.064	1.46517	2.36862	0.618573	0.536198		GLYAT
ENSG00000149131	4834.69	2.20031	0.703578	3.12731	0.00176412	0.0116125	SERPING1
ENSG00000149257	6252.2	4.23685	0.724798	5.84556	5.04879e-09	9.65727e-07	SERPINH1
ENSG00000149260	2412.54	1.44368	0.517743	2.78841	0.00529681	0.0256339	CAPN5
ENSG00000149380	63.1519	3.13253	0.956851	3.27379	0.00106114	0.00815309	P4HA3
ENSG00000149418	540.39	3.10011	0.738052	4.20039	2.66453e-05	0.000572961	ST14
ENSG00000149451	693.104	1.80351	0.805282	2.2396	0.0251171	0.0780315	ADAM33
ENSG00000149516	0.643744	1.72281	3.01265	0.571858	0.567418		MS4A3
ENSG00000149534	3.07116	2.98368	2.34401	1.27289	0.203056	0.344138	MS4A2
ENSG00000149548	72.2903	1.49139	0.518566	2.87598	0.00402773	0.0209738	CCDC15
ENSG00000149554	348.36	1.19177	0.383754	3.10556	0.00189919	0.0122709	CHEK1
ENSG00000149564	1054.53	1.20737	0.510525	2.36496	0.0180319	0.0616045	ESAM
ENSG00000149573	143.345	2.83308	0.676363	4.18869	2.80565e-05	0.000597062	MPZL2
ENSG00000149591	5930.86	2.54093	0.662169	3.83728	0.000124403	0.00173279	TAGLN
ENSG00000149596	263.27	2.36272	0.847353	2.78836	0.0052976	0.0256339	JPH2
ENSG00000149609	14.5399	1.92248	0.659235	2.91624	0.00354281	0.0191212	C20orf144
ENSG00000149646	47.2046	1.43212	0.461078	3.10603	0.00189617	0.0122562	CNBD2
ENSG00000149781	812.138	1.87156	0.547262	3.41987	0.00062652	0.00555594	FERMT3
ENSG00000149782	941.037	1.03997	0.294398	3.53253	0.000411606	0.00412107	PLCB3
ENSG00000149948	54.096	6.40403	1.61319	3.9698	7.19332e-05	0.00117158	HMGA2
ENSG00000149968	11.2723	1.99662	1.6203	1.23226	0.217854	0.361515	MMP3
ENSG00000150045	5.25641	1.08065	1.1756	0.919237	0.357972	0.511299	KLRF1
ENSG00000150048	67.6498	1.0086	0.714554	1.41151	0.158094	0.288764	CLEC1A
ENSG00000150093	7563.86	1.82009	0.45994	3.95724	7.58194e-05	0.00121208	ITGB1
ENSG00000150244	2.12454	3.41784	2.93976	1.16263	0.244981	0.392934	TRIM48
ENSG00000150275	293.538	1.70389	1.3029	1.30777	0.190951	0.329848	PCDH15
ENSG00000150337	1051.9	1.72287	0.599636	2.8732	0.00406337	0.0210993	FCGR1A
ENSG00000150457	458.888	2.20311	0.530132	4.15577	3.24196e-05	0.000664965	LATS2
ENSG00000150540	958.453	1.07721	0.452	2.38321	0.0171626	0.0595874	HNMT
ENSG00000150551	2204.51	2.28844	0.591675	3.86773	0.000109853	0.00158386	LYPD1
ENSG00000150637	70.1898	1.00212	0.592149	1.69234	0.0905815	0.19505	CD226
ENSG00000150681	72.7009	1.43859	0.672535	2.13906	0.0324305	0.0939559	RGS18
ENSG00000150687	1732.39	2.78451	0.640586	4.34682	1.38128e-05	0.00034957	PRSS23
ENSG00000150782	395.759	2.22974	0.576865	3.86528	0.000110963	0.00159698	IL18
ENSG00000150893	756.845	2.26638	1.02391	2.21345	0.0268667	0.0821175	FREM2
ENSG00000150907	1040.47	1.14863	0.509118	2.25611	0.0240634	0.0755283	FOXO1
ENSG00000150961	857.584	2.25057	0.627403	3.58711	0.000334359	0.00353961	SEC24D
ENSG00000151062	117.074	1.93146	0.734515	2.62958	0.00854907	0.0360873	CACNA2D4
ENSG00000151208	2105.44	1.60299	0.588712	2.72287	0.00647175	0.0296052	DLG5
ENSG00000151224	5.24954	3.04361	1.88678	1.61313	0.106717	0.21919	MAT1A
ENSG00000151364	66.5599	1.97229	0.740436	2.66368	0.00772903	0.0335115	KCTD14
ENSG00000151365	3.08266	2.99341	1.76183	1.69904	0.0893123	0.193289	THRSP
ENSG00000151388	290.727	4.1022	1.05415	3.89148	9.96326e-05	0.0014792	ADAMTS12
ENSG00000151458	677.655	1.10508	0.469376	2.35436	0.0185548	0.0627627	ANKRD50
ENSG00000151491	1086.39	1.34992	0.495206	2.72598	0.0064111	0.0293767	EPS8
ENSG00000151503	892.702	1.01149	0.4569	2.21381	0.0268417	0.0820655	NCAPD3
ENSG00000151575	112.71	1.12648	0.471048	2.39144	0.0167822	0.0585882	TEX9
ENSG00000151577	1.59601	2.02856	2.45476	0.82638	0.408588	0.559733	DRD3
ENSG00000151617	590.164	2.43528	0.71483	3.4068	0.000657303	0.0057514	EDNRA
ENSG00000151650	125.895	3.13768	0.960381	3.26712	0.00108648	0.0082974	VENTX
ENSG00000151651	504.292	2.82184	0.902721	3.12592	0.00177248	0.0116582	ADAM8
ENSG00000151655	123.18	2.42851	1.44383	1.68199	0.0925716	0.198333	ITIH2
ENSG00000151694	971.625	1.20572	0.468967	2.571	0.0101404	0.0409591	ADAM17
ENSG00000151702	479.524	1.09655	0.472777	2.31937	0.0203749	0.0667624	FLI1
ENSG00000151725	375.507	3.06469	0.648186	4.72809	2.26636e-06	9.25103e-05	CENPU
ENSG00000151790	94.6159	2.10201	1.11598	1.88355	0.0596259	0.145203	TDO2
ENSG00000151876	227.702	1.18414	0.321903	3.67855	0.000234563	0.00272883	FBXO4
ENSG00000151929	1479.38	1.36694	0.379771	3.59938	0.000318972	0.0034183	BAG3
ENSG00000151962	2.45812	1.95469	1.42133	1.37525	0.169052	0.30247	RBM46
ENSG00000152049	696.299	3.23736	0.800492	4.04421	5.24993e-05	0.000946945	KCNE4
ENSG00000152207	85.2535	1.08371	0.767049	1.41283	0.157707	0.288253	CYSLTR2
ENSG00000152213	79.0235	1.79512	0.607499	2.95494	0.00312734	0.0174626	ARL11
ENSG00000152229	131.491	2.86247	0.678996	4.21573	2.48968e-05	0.000544949	PSTPIP2
ENSG00000152240	341.675	1.34497	0.330996	4.0634	4.83639e-05	0.000890914	HAUS1
ENSG00000152253	150.689	2.71279	0.711498	3.81278	0.000137411	0.00186656	SPC25
ENSG00000152284	512.543	2.00322	0.424086	4.72362	2.31683e-06	9.43363e-05	TCF7L1
ENSG00000152315	67.3364	1.02867	0.615252	1.67196	0.0945332	0.200835	KCNK13
ENSG00000152463	7.28462	1.89429	1.18417	1.59968	0.10967	0.22336	OLAH
ENSG00000152518	5507.22	2.45427	0.602984	4.07021	4.69713e-05	0.000869592	ZFP36L2
ENSG00000152527	429.5	1.47996	0.741624	1.99557	0.0459808	0.120199	PLEKHH2
ENSG00000152591	0.857629	2.12668	1.50925	1.4091	0.158806		DSPP
ENSG00000152592	3.37624	3.08791	1.45506	2.12219	0.0338217	0.0967932	DMP1
ENSG00000152611	9.44656	1.57956	1.9689	0.802254	0.422406	0.5725	CAPSL
ENSG00000152672	17.5347	4.55935	1.32099	3.45147	0.000557539	0.00512949	CLEC4F
ENSG00000152763	163.406	1.03741	0.552182	1.87874	0.0602797	0.146236	DNAI4
ENSG00000152766	109.412	3.91565	0.820519	4.77216	1.82262e-06	7.82821e-05	ANKRD22
ENSG00000152779	18.9345	3.3023	1.18325	2.79088	0.0052565	0.0254997	SLC16A12
ENSG00000152804	156.253	1.67408	0.545648	3.06806	0.00215453	0.0134352	HHEX
ENSG00000152926	923.626	1.63782	0.503175	3.25497	0.00113403	0.00854938	ZNF117
ENSG00000152952	2499.04	2.48173	0.637267	3.89433	9.84716e-05	0.00146594	PLOD2
ENSG00000152953	350.594	1.87434	0.734247	2.55274	0.0106878	0.0424162	STK32B
ENSG00000152977	1142.21	1.97654	0.714785	2.76522	0.00568842	0.0269124	ZIC1
ENSG00000153029	670.088	1.55939	0.521454	2.99047	0.00278552	0.0161287	MR1
ENSG00000153044	251.524	1.27556	0.532905	2.3936	0.0166838	0.0583436	CENPH
ENSG00000153071	1431.06	2.6227	0.568708	4.61168	3.99424e-06	0.000140396	DAB2
ENSG00000153086	2.28253	1.81271	1.32045	1.3728	0.169816	0.303321	ACMSD
ENSG00000153094	411.934	1.52387	0.455896	3.34258	0.000830038	0.00681343	BCL2L11
ENSG00000153208	993.879	1.04309	0.575722	1.8118	0.0700174	0.162378	MERTK
ENSG00000153246	265.253	1.67524	1.06573	1.57191	0.115971	0.232414	PLA2R1
ENSG00000153250	1087.79	1.6813	0.530427	3.16971	0.00152594	0.0104547	RBMS1
ENSG00000153283	29.9656	4.42621	1.26717	3.493	0.000477631	0.00459876	CD96
ENSG00000153292	0.898236	2.18215	2.3212	0.940096	0.347168		ADGRF1
ENSG00000153294	1.26267	2.71907	2.19839	1.23685	0.216144	0.359548	ADGRF4
ENSG00000153303	0.573515	1.61672	1.91845	0.842719	0.399386		FRMD1
ENSG00000153347	16.6256	1.99975	1.597	1.25219	0.210501	0.353009	FAM81B
ENSG00000153404	108.557	2.45894	1.19327	2.06067	0.0393343	0.107752	PLEKHG4B
ENSG00000153551	280.555	2.13405	0.635069	3.36034	0.000778468	0.00650875	CMTM7
ENSG00000153790	158.53	1.11999	0.45501	2.46147	0.0138368	0.0508411	C7orf31
ENSG00000153898	30.7622	2.05644	1.00378	2.0487	0.0404917	0.110006	MCOLN2
ENSG00000153930	324.932	2.24478	0.750624	2.99056	0.0027847	0.0161287	ANKFN1
ENSG00000153976	125.993	5.45097	1.25973	4.32711	1.51077e-05	0.000372039	HS3ST3A1
ENSG00000154016	295.873	1.5039	0.583588	2.57699	0.00996651	0.0404413	GRAP
ENSG00000154025	8.48704	3.72071	1.40781	2.64291	0.00821975	0.0350209	SLC5A10
ENSG00000154080	452.856	3.15088	1.0785	2.92155	0.00348289	0.0188776	CHST9
ENSG00000154133	931.929	1.06968	0.526331	2.03234	0.0421193	0.113231	ROBO4
ENSG00000154165	2.27844	3.53175	2.02514	1.74396	0.0811666	0.180991	GPR15
ENSG00000154175	309.608	1.06496	0.745597	1.42834	0.153195	0.282137	ABI3BP
ENSG00000154188	232.73	1.90121	0.937241	2.02852	0.0425072	0.113939	ANGPT1
ENSG00000154240	281.266	1.0163	0.465041	2.1854	0.0288592	0.0862525	CEP112
ENSG00000154252	14.7008	1.05433	0.881126	1.19657	0.231476	0.377382	GAL3ST2
ENSG00000154262	77.8627	1.2239	0.817765	1.49664	0.134488	0.258213	ABCA6
ENSG00000154309	473.826	1.43268	0.323271	4.43184	9.34343e-06	0.000260067	DISP1
ENSG00000154342	0.565516	1.51615	1.68836	0.898001	0.369185		WNT3A
ENSG00000154451	154.122	3.65911	0.933431	3.92007	8.8524e-05	0.00135841	GBP5
ENSG00000154545	2667.68	1.54873	0.535759	2.89073	0.00384349	0.0203166	MAGED4
ENSG00000154553	1117.26	2.30819	0.688643	3.3518	0.000802877	0.00664709	PDLIM3
ENSG00000154589	208.338	2.53577	0.683012	3.71262	0.000205124	0.00248659	LY96
ENSG00000154640	802.029	1.07374	0.33736	3.18278	0.00145867	0.0101167	BTG3
ENSG00000154645	93.433	2.38922	1.13717	2.10101	0.0356398	0.100372	CHODL
ENSG00000154734	1275.68	1.3428	0.553792	2.42474	0.0153195	0.0547494	ADAMTS1
ENSG00000154736	127.26	1.64551	0.649755	2.53251	0.011325	0.044188	ADAMTS5
ENSG00000154760	173.009	2.71951	0.769281	3.53513	0.000407568	0.0040981	SLFN13
ENSG00000154839	117.141	2.83356	0.648541	4.36913	1.24742e-05	0.000321995	SKA1
ENSG00000154920	176.337	1.72408	0.546137	3.15687	0.00159474	0.0108224	EME1
ENSG00000154978	8194.17	1.44362	0.732638	1.97044	0.0487878	0.125485	VOPP1
ENSG00000154997	0.728333	1.94658	2.53375	0.768261	0.442332		SEPTIN14
[truncated: 4,960 more rows]
