# Supplementary material for: Identification of Prominent Genes between 3D Glioblastoma Models and Clinical Samples via GEO/TCGA/CGGA Data Analysis
Source: Biology (Basel). 2023 Apr 25;12(5):648. doi: 10.3390/biology12050648 (PMC10215494; doi:10.3390/biology12050648)
Supplement: Supplementary file 1 [file biology-12-00648-s001.zip › Supp Table 2 - Significant differentially expressed genes between GBM samples and healthy brain samples for GSE165595 cohort.xlsx]

## Sheet: Sheet1
ensembl	baseMean	log2FoldChange	lfcSE	stat	pvalue	padj	hgnc_symbol
ENSG00000000003	563.962	1.68552	0.265431	6.35011	2.15155e-10	8.82388e-09	TSPAN6
ENSG00000000005	1.64781	1.43784	0.61717	2.32974	0.0198201	0.0451252	TNMD
ENSG00000000971	965.578	1.61775	0.408456	3.96064	7.47501e-05	0.000391377	CFH
ENSG00000002586	1891.51	1.1315	0.372364	3.0387	0.002376	0.0075531	CD99
ENSG00000002726	5.10328	1.94213	0.56093	3.46234	0.000535498	0.00210979	AOC1
ENSG00000003096	335.394	1.50318	0.268523	5.59797	2.16879e-08	4.07788e-07	KLHL13
ENSG00000003436	356.91	2.56946	0.396928	6.47337	9.58384e-11	4.6178e-09	TFPI
ENSG00000004776	197.885	1.50339	0.48814	3.07984	0.00207109	0.00671736	HSPB6
ENSG00000005469	357.578	1.03575	0.254553	4.0689	4.72354e-05	0.000266531	CROT
ENSG00000005471	74.3833	1.80754	0.340311	5.31142	1.08772e-07	1.54013e-06	ABCB4
ENSG00000006327	321.044	3.78008	0.489239	7.72645	1.10591e-14	3.02765e-12	TNFRSF12A
ENSG00000006468	3293.69	2.16289	0.320205	6.7547	1.43131e-11	9.93933e-10	ETV1
ENSG00000006634	228.414	1.5408	0.287155	5.36572	8.06282e-08	1.20424e-06	DBF4
ENSG00000006747	435.995	1.45899	0.43632	3.34385	0.000826245	0.00304213	SCIN
ENSG00000007062	495.888	1.72161	0.40823	4.21726	2.47285e-05	0.000153715	PROM1
ENSG00000007384	352.578	1.08796	0.28883	3.76677	0.000165373	0.000778619	RHBDF1
ENSG00000007866	78.0954	1.31578	0.327818	4.01374	5.97643e-05	0.000323005	TEAD3
ENSG00000007968	135.725	4.87095	0.674843	7.21791	5.2794e-13	7.07845e-11	E2F2
ENSG00000008196	2.89232	3.96234	1.60086	2.47514	0.0133184	0.0324168	TFAP2B
ENSG00000008516	80.1296	1.41933	0.341579	4.15521	3.24994e-05	0.000194194	MMP25
ENSG00000008517	71.2335	1.45571	0.355501	4.09482	4.22497e-05	0.000241605	IL32
ENSG00000010030	16.7315	1.01658	0.413945	2.45584	0.0140555	0.0339177	ETV7
ENSG00000010327	1957.64	2.4656	0.342116	7.2069	5.72412e-13	7.55844e-11	STAB1
ENSG00000010932	2.55913	3.03487	0.862155	3.52009	0.000431393	0.00175723	FMO1
ENSG00000011028	1469.27	2.34709	0.329639	7.12019	1.07782e-12	1.27798e-10	MRC2
ENSG00000011304	1602.4	1.30233	0.195923	6.64713	2.98864e-11	1.74805e-09	PTBP1
ENSG00000011422	171.338	1.46709	0.407652	3.59889	0.000319581	0.0013646	PLAUR
ENSG00000011600	306.061	1.33249	0.27256	4.8888	1.0145e-06	1.03107e-05	TYROBP
ENSG00000011638	80.57	1.27362	0.339411	3.75246	0.000175109	0.000818491	LDAF1
ENSG00000012223	1595.88	6.78292	0.81573	8.31515	9.16352e-17	5.70429e-14	LTF
ENSG00000012504	5.13047	2.31442	0.718396	3.22165	0.00127453	0.00440654	NR1H4
ENSG00000013573	298.367	1.2053	0.41061	2.93539	0.0033313	0.0100719	DDX11
ENSG00000013588	33.5897	3.08548	0.585042	5.27395	1.33521e-07	1.83395e-06	GPRC5A
ENSG00000013810	232.736	1.34651	0.300013	4.48818	7.18343e-06	5.3416e-05	TACC3
ENSG00000014257	24.817	1.0999	0.372078	2.95611	0.0031155	0.00949687	ACP3
ENSG00000014914	224.038	1.11228	0.217745	5.10817	3.25299e-07	3.93474e-06	MTMR11
ENSG00000015413	76.6431	5.50812	0.677115	8.13469	4.12999e-16	1.94556e-13	DPEP1
ENSG00000018280	748.408	1.14459	0.334724	3.41951	0.000627338	0.00240475	SLC11A1
ENSG00000018408	1129.93	1.53962	0.24052	6.40121	1.54154e-10	6.71726e-09	WWTR1
ENSG00000019169	7.36421	1.54576	0.662112	2.33459	0.019565	0.0446885	MARCO
ENSG00000019549	57.8277	1.06579	0.304189	3.50372	0.000458806	0.00185459	SNAI2
ENSG00000019582	6140.64	1.38119	0.261595	5.27989	1.29258e-07	1.78949e-06	CD74
ENSG00000020577	2231.17	1.01108	0.219321	4.61004	4.02588e-06	3.31935e-05	SAMD4A
ENSG00000020633	42.1636	1.11628	0.342953	3.25489	0.00113435	0.00398475	RUNX3
ENSG00000024526	102.498	3.08304	0.48573	6.34723	2.19226e-10	8.94874e-09	DEPDC1
ENSG00000025708	303.027	1.51482	0.285113	5.31306	1.07798e-07	1.53003e-06	TYMP
ENSG00000026025	16706.1	2.50119	0.296032	8.44904	2.93703e-17	3.01132e-14	VIM
ENSG00000026103	202.67	1.04152	0.30709	3.39158	0.000694919	0.00262458	FAS
ENSG00000026508	2900.97	2.50806	0.413564	6.06452	1.32352e-09	3.95017e-08	CD44
ENSG00000026751	7.52714	1.20582	0.411607	2.92954	0.00339462	0.0102279	SLAMF7
ENSG00000026950	595.083	1.41275	0.205602	6.87129	6.36256e-12	5.15812e-10	BTN3A1
ENSG00000029559	12.5107	3.75505	0.683868	5.49091	3.99879e-08	6.82653e-07	IBSP
ENSG00000030582	1676.78	1.21313	0.201552	6.01894	1.75559e-09	5.03288e-08	GRN
ENSG00000035499	65.5939	1.586	0.41534	3.81855	0.00013424	0.00065067	DEPDC1B
ENSG00000037280	182.586	1.23615	0.341144	3.62355	0.000290588	0.00125741	FLT4
ENSG00000037897	103.394	1.64082	0.278679	5.88784	3.91277e-09	9.84799e-08	METTL1
ENSG00000037965	11.5665	3.8568	1.16112	3.32163	0.000894919	0.00325714	HOXC8
ENSG00000038427	24477.6	2.02739	0.39191	5.1731	2.30236e-07	2.93349e-06	VCAN
ENSG00000038945	626.975	2.79342	0.343719	8.12704	4.3989e-16	2.01771e-13	MSR1
ENSG00000039537	7.95693	1.61234	0.669025	2.40999	0.0159531	0.0376982	C6
ENSG00000041982	6387.56	2.32608	0.460165	5.05489	4.30632e-07	4.99064e-06	TNC
ENSG00000042493	569.375	1.1208	0.312143	3.59067	0.000329831	0.00139945	CAPG
ENSG00000046604	54.048	2.63214	0.553379	4.75648	1.97002e-06	1.82646e-05	DSG2
ENSG00000047457	492.468	2.17953	0.459534	4.74291	2.10669e-06	1.93465e-05	CP
ENSG00000049192	226.314	1.39589	0.298729	4.67275	2.97198e-06	2.56444e-05	ADAMTS6
ENSG00000049247	5.45876	2.22314	0.665954	3.33828	0.000842996	0.00309661	UTS2
ENSG00000049249	3.13408	1.63265	0.618029	2.64171	0.00824886	0.0217088	TNFRSF9
ENSG00000049323	1024.67	1.07522	0.323959	3.31902	0.000903347	0.00328439	LTBP1
ENSG00000049449	1099.61	1.17521	0.200065	5.87413	4.25057e-09	1.04326e-07	RCN1
ENSG00000049540	546.013	1.46555	0.342503	4.27893	1.87792e-05	0.000121186	ELN
ENSG00000050405	2125.94	1.8099	0.303331	5.96674	2.42039e-09	6.55472e-08	LIMA1
ENSG00000051180	39.5399	1.88682	0.436903	4.31863	1.57002e-05	0.000104261	RAD51
ENSG00000051341	175.301	1.43754	0.420835	3.41592	0.000635673	0.00243244	POLQ
ENSG00000051523	496.885	1.28785	0.255215	5.04611	4.50889e-07	5.20119e-06	CYBA
ENSG00000054654	3717.36	1.49973	0.260694	5.75283	8.77614e-09	1.89317e-07	SYNE2
ENSG00000055732	26.0184	1.92493	0.660324	2.91514	0.0035553	0.0106458	MCOLN3
ENSG00000057252	836.048	1.01452	0.172953	5.86586	4.46822e-09	1.08469e-07	SOAT1
ENSG00000058262	3256.38	1.38669	0.147265	9.41632	4.67169e-21	2.03569e-17	SEC61A1
ENSG00000059378	407.746	1.33666	0.248678	5.37505	7.65628e-08	1.1554e-06	PARP12
ENSG00000060138	608.144	1.13762	0.329477	3.45279	0.000554816	0.00217216	YBX3
ENSG00000062716	2664.25	1.58236	0.340831	4.64266	3.43955e-06	2.91876e-05	VMP1
ENSG00000062822	311.005	1.21044	0.240002	5.04348	4.57145e-07	5.25943e-06	POLD1
ENSG00000064012	165.546	1.20267	0.257775	4.66559	3.07735e-06	2.64358e-05	CASP8
ENSG00000064666	236.122	1.03952	0.361424	2.87619	0.00402508	0.0118189	CNN2
ENSG00000064692	469.43	1.3442	0.314184	4.2784	1.88243e-05	0.000121432	SNCAIP
ENSG00000064886	1235.88	4.97802	0.615193	8.0918	5.87895e-16	2.56175e-13	CHI3L2
ENSG00000064989	868.092	1.58855	0.420609	3.7768	0.000158859	0.000752011	CALCRL
ENSG00000065320	1047.6	2.04627	0.32358	6.32384	2.55138e-10	1.01796e-08	NTN1
ENSG00000065328	124.32	2.64434	0.729076	3.62697	0.000286762	0.00124242	MCM10
ENSG00000065911	715.176	1.89614	0.334868	5.66237	1.49295e-08	2.98762e-07	MTHFD2
ENSG00000065978	3864.25	1.43871	0.236949	6.07182	1.26472e-09	3.82048e-08	YBX1
ENSG00000066279	718.442	2.86139	0.576238	4.96564	6.84746e-07	7.42234e-06	ASPM
ENSG00000066294	810.565	1.19543	0.312132	3.82989	0.000128201	0.000624001	CD84
ENSG00000066405	34.3849	1.3643	0.341898	3.99037	6.59702e-05	0.000350888	CLDN18
ENSG00000067066	672.176	1.13002	0.252169	4.4812	7.42259e-06	5.50301e-05	SP100
ENSG00000067177	883.743	1.02635	0.254925	4.02609	5.6713e-05	0.000309861	PHKA1
ENSG00000067182	949.829	1.4559	0.27107	5.37095	7.83231e-08	1.17687e-06	TNFRSF1A
ENSG00000068079	169.291	1.33143	0.292447	4.55274	5.29518e-06	4.18571e-05	IFI35
ENSG00000068489	192.326	1.35386	0.334753	4.04435	5.24681e-05	0.000291155	PRR11
ENSG00000069011	9.53029	3.71784	0.894068	4.15834	3.20572e-05	0.000191824	PITX1
ENSG00000069399	60.8644	1.25215	0.390616	3.20558	0.00134791	0.00463118	BCL3
ENSG00000069493	215.191	1.1194	0.191105	5.85749	4.69926e-09	1.12977e-07	CLEC2D
ENSG00000069869	516.989	1.39152	0.205333	6.77687	1.22804e-11	8.78244e-10	NEDD4
ENSG00000070950	431.711	1.09178	0.212465	5.13864	2.76737e-07	3.43801e-06	RAD18
ENSG00000071539	95.6173	1.9451	0.481895	4.03636	5.42866e-05	0.000299057	TRIP13
ENSG00000071564	827.423	1.31458	0.271151	4.84815	1.24621e-06	1.23067e-05	TCF3
ENSG00000071575	2252.29	1.86961	0.305742	6.11502	9.65467e-10	3.0212e-08	TRIB2
ENSG00000071909	22.0512	1.03829	0.384292	2.70182	0.00689608	0.0186153	MYO3B
ENSG00000072182	494.338	1.72576	0.413371	4.17486	2.98175e-05	0.000179896	ASIC4
ENSG00000072571	68.6559	1.72033	0.488167	3.52406	0.000424993	0.0017344	HMMR
ENSG00000072694	88.3101	2.56793	0.521934	4.92003	8.65316e-07	9.00445e-06	FCGR2B
ENSG00000072786	617.791	1.04962	0.207573	5.05664	4.26702e-07	4.95168e-06	STK10
ENSG00000073111	597.291	2.06008	0.37755	5.45646	4.85726e-08	7.96077e-07	MCM2
ENSG00000073792	201.317	4.30017	0.552703	7.78024	7.23856e-15	2.1028e-12	IGF2BP2
ENSG00000073861	7.95517	2.19762	0.530773	4.14041	3.46683e-05	0.000204976	TBX21
ENSG00000074047	179.162	1.08357	0.443452	2.44348	0.0145463	0.0348943	GLI2
ENSG00000074219	111.411	1.34489	0.392848	3.42344	0.000618334	0.00237684	TEAD2
ENSG00000074410	552.239	1.46479	0.549346	2.66642	0.00766632	0.02041	CA12
ENSG00000075218	85.0125	2.63955	0.596749	4.42321	9.72432e-06	6.92099e-05	GTSE1
ENSG00000075275	105.668	2.31103	0.461765	5.00477	5.59278e-07	6.25286e-06	CELSR1
ENSG00000075420	1514.35	1.48477	0.181616	8.1753	2.95135e-16	1.55885e-13	FNDC3B
ENSG00000075461	1058.99	1.99714	0.468199	4.26557	1.99389e-05	0.000127303	CACNG4
ENSG00000075702	174.276	1.52271	0.409909	3.71474	0.000203414	0.000933273	WDR62
ENSG00000076604	1214.99	1.43349	0.301568	4.75346	1.99964e-06	1.85097e-05	TRAF4
ENSG00000077274	1.74314	2.02992	0.826815	2.45511	0.0140842	0.0339729	CAPN6
ENSG00000077279	1302.77	1.69025	0.550836	3.06853	0.00215118	0.00694866	DCX
ENSG00000077984	9.03012	1.00687	0.387428	2.59886	0.00935332	0.0240703	CST7
ENSG00000078081	13.0746	1.20038	0.388736	3.08791	0.0020157	0.00655601	LAMP3
ENSG00000078098	149.761	1.36804	0.466265	2.93404	0.00334584	0.0101106	FAP
ENSG00000078177	1011.96	1.04553	0.216359	4.83241	1.3489e-06	1.32086e-05	N4BP2
ENSG00000078399	5.24899	4.46774	1.0337	4.32211	1.54547e-05	0.000103051	HOXA9
ENSG00000078589	4.83123	1.93011	0.698226	2.7643	0.00570453	0.0158834	P2RY10
ENSG00000079150	88.9186	1.02942	0.201903	5.09861	3.42157e-07	4.10729e-06	FKBP7
ENSG00000079257	72.9755	1.89192	0.314067	6.02395	1.70209e-09	4.91184e-08	LXN
ENSG00000080493	8618.55	1.17248	0.368573	3.18113	0.00146703	0.00497864	SLC4A4
ENSG00000080573	2357.61	1.00485	0.417036	2.40951	0.015974	0.0377271	COL5A3
ENSG00000080839	425.006	1.08886	0.21466	5.07251	3.92601e-07	4.61121e-06	RBL1
ENSG00000080986	95.4511	3.37141	0.701597	4.80534	1.54486e-06	1.48194e-05	NDC80
ENSG00000081041	46.4302	1.82058	0.534728	3.40469	0.000662391	0.00251974	CXCL2
ENSG00000081320	843.811	1.17984	0.351538	3.35622	0.000790155	0.00292594	STK17B
ENSG00000085276	505.447	1.44829	0.33135	4.37089	1.2374e-05	8.49801e-05	MECOM
ENSG00000085552	23.736	1.17684	0.389563	3.02091	0.00252013	0.00794033	IGSF9
ENSG00000085719	2341.59	1.0004	0.253819	3.94138	8.10142e-05	0.000419388	CPNE3
ENSG00000085840	64.1496	2.51347	0.484407	5.18877	2.11689e-07	2.71504e-06	ORC1
ENSG00000085999	68.1874	1.54377	0.397349	3.88516	0.000102261	0.000513517	RAD54L
ENSG00000087077	707.195	1.27016	0.281984	4.50436	6.65724e-06	5.02536e-05	TRIP6
ENSG00000087237	14.0853	2.32599	0.372599	6.2426	4.30343e-10	1.56922e-08	CETP
ENSG00000087245	893.175	2.76511	0.386592	7.15253	8.51951e-13	1.03122e-10	MMP2
ENSG00000087303	300.578	1.45061	0.351295	4.12933	3.63828e-05	0.000213232	NID2
ENSG00000087586	118.261	1.79432	0.335334	5.35084	8.75492e-08	1.28775e-06	AURKA
ENSG00000088280	864.165	1.09299	0.204146	5.35398	8.60397e-08	1.26876e-06	ASAP3
ENSG00000088325	457.17	2.44623	0.52301	4.67721	2.908e-06	2.52171e-05	TPX2
ENSG00000088827	175.113	2.47337	0.475679	5.19966	1.99654e-07	2.5913e-06	SIGLEC1
ENSG00000088882	419.026	2.39665	0.693856	3.4541	0.000552134	0.00216263	CPXM1
ENSG00000089127	422.478	1.81904	0.384693	4.72855	2.2613e-06	2.04432e-05	OAS1
ENSG00000089157	7429.34	1.40959	0.257467	5.47485	4.37893e-08	7.36297e-07	RPLP0
ENSG00000089685	179.871	2.67948	0.65962	4.06216	4.86215e-05	0.000272423	BIRC5
ENSG00000090104	1522.22	1.57628	0.41883	3.76352	0.000167539	0.000787542	RGS1
ENSG00000090339	370.008	2.27779	0.415292	5.4848	4.13936e-08	7.03208e-07	ICAM1
ENSG00000090382	242.627	2.90079	0.46323	6.26209	3.79857e-10	1.4208e-08	LYZ
ENSG00000090554	60.0194	1.2433	0.233447	5.32584	1.00489e-07	1.43686e-06	FLT3LG
ENSG00000090889	191.578	2.60507	0.511689	5.09112	3.55948e-07	4.25818e-06	KIF4A
ENSG00000090924	615.586	1.96274	0.411279	4.7723	1.82138e-06	1.71012e-05	PLEKHG2
ENSG00000090932	440.519	1.73892	0.53837	3.22996	0.00123805	0.00430123	DLL3
ENSG00000091128	46.5518	2.65203	0.450643	5.885	3.98056e-09	9.91844e-08	LAMB4
ENSG00000091317	784.157	1.17558	0.238946	4.91987	8.65998e-07	9.00617e-06	CMTM6
ENSG00000091651	109.462	1.11609	0.346437	3.22162	0.00127469	0.00440654	ORC6
ENSG00000091879	613.778	2.34922	0.312355	7.52099	5.4365e-14	1.02998e-11	ANGPT2
ENSG00000091986	1512.49	1.94323	0.453343	4.28646	1.81546e-05	0.000117765	CCDC80
ENSG00000092470	228.71	1.87983	0.337285	5.57342	2.49781e-08	4.55612e-07	WDR76
ENSG00000092607	72.5127	1.39559	0.379677	3.67573	0.00023717	0.00105997	TBX15
ENSG00000092853	165.721	1.64385	0.398361	4.12655	3.6825e-05	0.000215534	CLSPN
ENSG00000093009	72.438	2.69798	0.79025	3.41408	0.000639968	0.0024478	CDC45
ENSG00000094804	144.69	1.26765	0.361667	3.50503	0.00045655	0.00184718	CDC6
ENSG00000095015	1731.07	1.73182	0.266981	6.48669	8.77438e-11	4.27199e-09	MAP3K1
ENSG00000095739	406.326	1.38357	0.410884	3.36731	0.000759065	0.00282522	BAMBI
ENSG00000095970	483.753	1.35021	0.381045	3.54344	0.000394941	0.00162777	TREM2
ENSG00000097046	347.075	1.05916	0.321444	3.29502	0.000984153	0.00352813	CDC7
ENSG00000099250	966.335	1.02381	0.215915	4.74173	2.11899e-06	1.94288e-05	NRP1
ENSG00000099377	116.416	1.04929	0.25005	4.19633	2.71278e-05	0.000165443	HSD3B7
ENSG00000099617	36.2072	1.31098	0.397478	3.29823	0.000972947	0.00349616	EFNA2
ENSG00000099860	1073.12	1.49821	0.416166	3.60002	0.00031819	0.00135999	GADD45B
ENSG00000099953	38.539	1.56629	0.261317	5.99383	2.04951e-09	5.74323e-08	MMP11
ENSG00000099985	101.183	2.02958	0.58508	3.46889	0.00052261	0.00206696	OSM
ENSG00000099994	100.299	1.38724	0.421757	3.28919	0.00100474	0.00359235	SUSD2
ENSG00000100162	39.8322	2.19788	0.658572	3.33734	0.000845848	0.00310578	CENPM
ENSG00000100292	778.51	2.53173	0.393421	6.43516	1.23339e-10	5.61307e-09	HMOX1
ENSG00000100297	687.5	1.14614	0.280065	4.09242	4.26899e-05	0.000243837	MCM5
ENSG00000100336	201.322	3.64966	0.480329	7.59825	3.00164e-14	6.62261e-12	APOL4
ENSG00000100351	9.81704	1.11502	0.348729	3.19739	0.00138677	0.00474787	GRAP2
ENSG00000100365	80.1353	1.31304	0.282967	4.64025	3.47981e-06	2.94433e-05	NCF4
ENSG00000100385	11.7776	1.81987	0.404933	4.49424	6.982e-06	5.22526e-05	IL2RB
ENSG00000100450	4.83392	2.64456	0.635135	4.16378	3.13028e-05	0.000187882	GZMH
ENSG00000100479	42.1503	1.75267	0.322494	5.43474	5.48767e-08	8.80757e-07	POLE2
ENSG00000100504	652.091	2.07944	0.258825	8.03415	9.42272e-16	3.64973e-13	PYGL
ENSG00000100526	55.53	1.64231	0.361436	4.54385	5.52371e-06	4.3349e-05	CDKN3
ENSG00000100558	11.9808	1.93444	0.466589	4.14592	3.38454e-05	0.000200928	PLEK2
ENSG00000100644	4409.99	1.26563	0.21691	5.8348	5.38558e-09	1.2617e-07	HIF1A
ENSG00000100979	1854.8	1.38296	0.319486	4.3287	1.49993e-05	0.000100426	PLTP
ENSG00000100985	248.806	5.48261	0.678319	8.08265	6.33761e-16	2.69426e-13	MMP9
ENSG00000101000	57.8395	1.02437	0.210548	4.86525	1.14313e-06	1.14379e-05	PROCR
ENSG00000101003	142.733	1.90079	0.349974	5.43125	5.59612e-08	8.94866e-07	GINS1
ENSG00000101057	181.362	2.50353	0.970057	2.58081	0.00985694	0.0251547	MYBL2
ENSG00000101104	403.9	1.51366	0.366745	4.12727	3.67094e-05	0.000214929	PABPC1L
ENSG00000101115	20.7519	1.37236	0.48616	2.82287	0.00475965	0.0136564	SALL4
ENSG00000101197	7.81268	1.43248	0.554507	2.58334	0.00978485	0.025	BIRC7
ENSG00000101198	798.766	1.09094	0.46651	2.33852	0.0193603	0.0443198	NKAIN4
ENSG00000101203	1745.26	2.55137	0.639223	3.99137	6.56934e-05	0.000349736	COL20A1
ENSG00000101255	193.04	1.93712	0.377831	5.12695	2.94478e-07	3.61207e-06	TRIB3
ENSG00000101311	404.2	1.18318	0.392071	3.01776	0.00254649	0.00800602	FERMT1
ENSG00000101336	207.326	1.06584	0.286661	3.71811	0.00020072	0.000922612	HCK
ENSG00000101346	1123.49	1.24324	0.161451	7.70044	1.35601e-14	3.4254e-12	POFUT1
ENSG00000101384	2062.26	2.23453	0.295016	7.57426	3.6117e-14	7.49428e-12	JAG1
ENSG00000101440	3.37399	1.49221	0.406219	3.67342	0.000239324	0.00106764	ASIP
ENSG00000101447	88.5329	1.53182	0.437517	3.50116	0.000463243	0.00186995	FAM83D
ENSG00000101670	136.901	1.36951	0.533159	2.56866	0.0102092	0.0259058	LIPG
ENSG00000101680	713.492	1.3279	0.467419	2.84091	0.00449844	0.0129937	LAMA1
ENSG00000101825	381.881	4.08847	0.486545	8.40306	4.34997e-17	3.61047e-14	MXRA5
ENSG00000101916	48.1245	1.49616	0.431108	3.4705	0.000519491	0.00205696	TLR8
ENSG00000101955	480.796	2.63631	0.449698	5.86241	4.56201e-09	1.10592e-07	SRPX
ENSG00000101986	234.556	1.02851	0.215858	4.76474	1.891e-06	1.76861e-05	ABCD1
ENSG00000102007	149.649	1.90221	0.297956	6.38419	1.72309e-10	7.39739e-09	PLP2
ENSG00000102048	7.32216	1.36664	0.350664	3.89729	9.72769e-05	0.000494326	ASB9
ENSG00000102218	274.895	1.52964	0.28029	5.45733	4.83351e-08	7.94045e-07	RP2
ENSG00000102265	1047.16	3.33797	0.404985	8.2422	1.69079e-16	9.82351e-14	TIMP1
ENSG00000102359	519.234	2.11949	0.359093	5.90234	3.5839e-09	9.14604e-08	SRPX2
ENSG00000102384	129.282	1.41649	0.338062	4.19003	2.78924e-05	0.000169809	CENPI
ENSG00000102524	129.311	2.08596	0.332236	6.27856	3.41725e-10	1.29766e-08	TNFSF13B
ENSG00000102575	43.4036	1.19376	0.35654	3.34819	0.000813418	0.00299871	ACP5
ENSG00000102802	11.0353	1.31024	0.499839	2.62132	0.00875893	0.0227795	MEDAG
ENSG00000102996	344.278	1.17593	0.308805	3.808	0.000140093	0.000675467	MMP15
ENSG00000103187	1543.1	1.09655	0.169475	6.47027	9.78286e-11	4.67799e-09	COTL1
ENSG00000103490	73.5902	1.03888	0.284025	3.65772	0.000254471	0.00112517	PYCARD
ENSG00000103522	36.1712	1.84721	0.459657	4.01867	5.85282e-05	0.000317704	IL21R
ENSG00000103855	717.648	1.3325	0.222882	5.97851	2.25183e-09	6.181e-08	CD276
ENSG00000103966	399.441	1.27742	0.210452	6.06989	1.28001e-09	3.85328e-08	EHD4
ENSG00000104081	162.87	1.85678	0.271146	6.8479	7.49412e-12	5.77976e-10	BMF
ENSG00000104147	22.559	1.99145	0.502324	3.96448	7.35559e-05	0.000386052	OIP5
ENSG00000104368	1205.91	2.05654	0.4165	4.93768	7.90581e-07	8.35647e-06	PLAT
ENSG00000104518	299.915	1.29956	0.29227	4.44645	8.73006e-06	6.30867e-05	GSDMD
ENSG00000104626	373.197	1.03232	0.200448	5.15007	2.60386e-07	3.25165e-06	ERI1
ENSG00000104635	1151.7	1.36329	0.32162	4.23883	2.24688e-05	0.000141639	SLC39A14
ENSG00000104774	755.781	1.02109	0.16942	6.02698	1.6705e-09	4.83668e-08	MAN2B1
ENSG00000104783	41.4406	1.34846	0.44147	3.05448	0.00225451	0.00723552	KCNN4
ENSG00000104856	84.6391	1.11862	0.295069	3.79105	0.00015001	0.000715761	RELB
ENSG00000104870	1206.11	1.23648	0.198697	6.22296	4.87866e-10	1.73222e-08	FCGRT
ENSG00000104879	2.27979	1.35686	0.540993	2.50809	0.0121387	0.029994	CKM
ENSG00000104889	187.82	1.31319	0.312481	4.20245	2.64036e-05	0.000162047	RNASEH2A
ENSG00000104899	120.129	1.35359	0.452564	2.99094	0.00278123	0.00862424	AMH
ENSG00000104951	11.5396	1.51763	0.392619	3.86539	0.000110912	0.00055077	IL4I1
ENSG00000104953	34.1646	2.15971	0.380874	5.6704	1.42467e-08	2.87435e-07	TLE6
ENSG00000105011	71.415	2.68091	0.45252	5.9244	3.13434e-09	8.12175e-08	ASF1B
ENSG00000105131	4.88608	1.10888	0.455439	2.43474	0.0149024	0.0356553	EPHX3
ENSG00000105137	330.176	1.61621	0.255163	6.33402	2.38857e-10	9.62785e-09	SYDE1
ENSG00000105219	17.6722	1.77802	0.430584	4.12933	3.63822e-05	0.000213232	CCNP
ENSG00000105287	316.834	1.05487	0.213739	4.93534	8.0013e-07	8.43694e-06	PRKD2
ENSG00000105369	5.02059	2.169	0.62755	3.4563	0.00054765	0.00214941	CD79A
ENSG00000105374	7.69386	1.29959	0.47338	2.74534	0.00604484	0.0166896	NKG7
ENSG00000105383	82.473	1.0699	0.258584	4.13752	3.51081e-05	0.000207154	CD33
ENSG00000105559	246.444	2.61958	0.329935	7.93968	2.0271e-15	7.21068e-13	PLEKHA4
ENSG00000105672	5.12388	1.24772	0.41824	2.98326	0.00285192	0.00880896	ETV2
ENSG00000105810	3580.99	1.49926	0.355202	4.22086	2.43373e-05	0.00015188	CDK6
ENSG00000105825	6.8377	2.36494	0.651443	3.63032	0.000283075	0.00122736	TFPI2
ENSG00000105835	5437.82	2.14133	0.411934	5.19824	2.01188e-07	2.60722e-06	NAMPT
ENSG00000105877	405.862	1.8138	0.538099	3.37076	0.00074961	0.0027978	DNAH11
ENSG00000105894	5630	1.52395	0.318169	4.78976	1.66984e-06	1.58786e-05	PTN
ENSG00000105939	1552.08	1.45136	0.177863	8.16001	3.34985e-16	1.71729e-13	ZC3HAV1
ENSG00000105948	223.956	1.07543	0.204591	5.25649	1.46827e-07	1.99781e-06	TTC26
ENSG00000105971	315.145	1.24395	0.352323	3.53072	0.000414428	0.00169844	CAV2
ENSG00000105974	586.486	1.93436	0.386749	5.0016	5.68568e-07	6.33236e-06	CAV1
ENSG00000105991	9.88195	1.76873	0.727735	2.43046	0.0150795	0.0359935	HOXA1
ENSG00000105997	16.2989	4.34594	0.946875	4.58977	4.43725e-06	3.61577e-05	HOXA3
ENSG00000106003	1066.86	1.59162	0.415212	3.83326	0.000126454	0.000616184	LFNG
ENSG00000106025	408.24	1.85111	0.477224	3.8789	0.000104928	0.000525395	TSPAN12
ENSG00000106031	13.7382	2.95767	1.03027	2.87076	0.00409482	0.0120015	HOXA13
ENSG00000106066	473.6	1.91049	0.390227	4.89586	9.78782e-07	9.98839e-06	CPVL
ENSG00000106080	485.199	1.05061	0.207327	5.06741	4.03264e-07	4.72371e-06	FKBP14
ENSG00000106144	532.015	1.02948	0.232489	4.4281	9.5069e-06	6.79419e-05	CASP2
ENSG00000106278	33204.8	2.10008	0.286663	7.32594	2.37234e-13	3.65929e-11	PTPRZ1
ENSG00000106333	124.844	1.97354	0.392483	5.02834	4.9474e-07	5.62145e-06	PCOLCE
ENSG00000106366	935.42	1.94306	0.463653	4.19075	2.78031e-05	0.000169325	SERPINE1
ENSG00000106462	503.438	2.32585	0.39119	5.94557	2.755e-09	7.28674e-08	EZH2
ENSG00000106483	265.295	2.3899	0.518389	4.61024	4.02197e-06	3.3177e-05	SFRP4
ENSG00000106511	350.619	2.53944	0.812353	3.12604	0.0017718	0.00585893	MEOX2
ENSG00000106538	287.967	1.30008	0.473216	2.74734	0.00600812	0.0166119	RARRES2
ENSG00000106546	1445.23	1.16787	0.315505	3.70158	0.000214259	0.000973296	AHR
ENSG00000106560	133.298	1.46201	0.34319	4.26005	2.0438e-05	0.000130107	GIMAP2
ENSG00000106565	456.659	1.22435	0.360951	3.392	0.00069384	0.00262107	TMEM176B
ENSG00000106624	2034.9	1.57408	0.413286	3.80869	0.000139702	0.000673772	AEBP1
ENSG00000106785	488.238	1.07106	0.214656	4.98964	6.0491e-07	6.66893e-06	TRIM14
ENSG00000106799	1604.97	1.12325	0.274411	4.0933	4.25278e-05	0.000243036	TGFBR1
ENSG00000106819	41.2532	1.30068	0.258219	5.0371	4.72635e-07	5.39138e-06	ASPN
ENSG00000106823	411.452	1.81995	0.365604	4.97793	6.42671e-07	7.01425e-06	ECM2
ENSG00000106952	80.7722	1.3428	0.290887	4.61622	3.90799e-06	3.23439e-05	TNFSF8
ENSG00000107159	13.2983	2.22678	0.618893	3.59801	0.000320667	0.0013677	CA9
ENSG00000107249	1046.7	1.17012	0.263642	4.4383	9.06704e-06	6.51087e-05	GLIS3
ENSG00000107438	58.0311	1.31694	0.370489	3.55461	0.000378535	0.00157092	PDLIM1
ENSG00000107485	5.15032	1.77436	0.701354	2.52991	0.0114091	0.0284405	GATA3
ENSG00000107611	218.22	1.1078	0.277288	3.99511	6.46632e-05	0.000344778	CUBN
ENSG00000107796	468.001	1.37538	0.317865	4.32692	1.51208e-05	0.000101018	ACTA2
ENSG00000108479	233.239	1.00344	0.237503	4.22497	2.38975e-05	0.000149509	GALK1
ENSG00000108511	2.62056	3.44405	0.829598	4.15147	3.30342e-05	0.000196917	HOXB6
ENSG00000108518	1970.97	1.01598	0.18157	5.59556	2.19906e-08	4.10382e-07	PFN1
ENSG00000108691	362.802	3.33961	0.568316	5.87633	4.19462e-09	1.03412e-07	CCL2
ENSG00000108700	6.77323	3.66375	0.835838	4.38332	1.16884e-05	8.09032e-05	CCL8
ENSG00000108821	848.036	4.63011	0.654685	7.07227	1.52414e-12	1.68138e-10	COL1A1
ENSG00000108846	195.976	3.4159	0.515913	6.62109	3.56561e-11	1.99835e-09	ABCC3
ENSG00000108878	8.75969	1.67279	0.527861	3.169	0.00152963	0.00516094	CACNG1
ENSG00000109321	16.2972	3.97791	0.752561	5.28583	1.25135e-07	1.73923e-06	AREG
ENSG00000109674	45.36	3.44392	0.60422	5.69979	1.19956e-08	2.48909e-07	NEIL3
ENSG00000109705	15.4715	4.98466	0.935725	5.32705	9.9819e-08	1.43197e-06	NKX3-2
ENSG00000109805	256.992	3.06258	0.623661	4.91065	9.07733e-07	9.38421e-06	NCAPG
ENSG00000109814	440.066	1.07213	0.306176	3.50169	0.00046232	0.0018678	UGDH
ENSG00000109861	1000.84	1.56791	0.301678	5.19731	2.02197e-07	2.6164e-06	CTSC
ENSG00000109991	3.66364	1.24618	0.495187	2.51658	0.01185	0.0293805	P2RX3
ENSG00000110077	391.252	2.87266	0.389383	7.37747	1.61327e-13	2.61967e-11	MS4A6A
ENSG00000110079	182.135	2.54974	0.388803	6.55793	5.45588e-11	2.83024e-09	MS4A4A
ENSG00000110092	1820.97	2.05251	0.430785	4.76459	1.8924e-06	1.76861e-05	CCND1
ENSG00000110169	20.2989	1.48531	0.465611	3.19003	0.0014226	0.00485244	HPX
ENSG00000110324	404.296	1.20423	0.28066	4.29073	1.78086e-05	0.000115909	IL10RA
ENSG00000110446	249.685	1.06594	0.247477	4.30722	1.65321e-05	0.000108902	SLC15A3
ENSG00000110492	343.043	2.43651	0.357816	6.80939	9.80147e-12	7.26977e-10	MDK
ENSG00000110660	191.666	1.10457	0.310386	3.55869	0.000372707	0.00155079	SLC35F2
ENSG00000110693	2401.77	1.51578	0.295535	5.12894	2.91371e-07	3.58405e-06	SOX6
ENSG00000110848	70.7125	1.35978	0.464034	2.93034	0.00338596	0.0102081	CD69
ENSG00000110852	73.4077	1.62035	0.310381	5.22052	1.78425e-07	2.35424e-06	CLEC2B
ENSG00000110900	722.825	1.29026	0.385078	3.35064	0.00080626	0.00297736	TSPAN11
ENSG00000111012	38.0225	1.72503	0.539463	3.19768	0.0013854	0.00474411	CYP27B1
ENSG00000111145	516.85	1.05586	0.18942	5.57418	2.48705e-08	4.54394e-07	ELK3
ENSG00000111199	14.6228	1.26616	0.308169	4.10864	3.9799e-05	0.000229625	TRPV4
ENSG00000111206	313.005	2.38388	0.562147	4.24066	2.22859e-05	0.000140638	FOXM1
ENSG00000111247	96.9696	2.10753	0.364458	5.78265	7.35332e-09	1.64108e-07	RAD51AP1
ENSG00000111331	1078.55	1.67893	0.349305	4.8065	1.53597e-06	1.47504e-05	OAS3
ENSG00000111335	421.82	1.96303	0.390756	5.02367	5.0694e-07	5.7451e-06	OAS2
ENSG00000111341	243.355	1.17623	0.41266	2.85037	0.00436683	0.0126666	MGP
ENSG00000111348	755.385	1.05043	0.197074	5.33015	9.81336e-08	1.41361e-06	ARHGDIB
ENSG00000111424	22.2489	1.66436	0.469659	3.54377	0.00039445	0.00162613	VDR
ENSG00000111581	761.518	1.04153	0.237809	4.3797	1.18844e-05	8.20053e-05	NUP107
ENSG00000111602	259.413	1.52931	0.314922	4.85615	1.19688e-06	1.18869e-05	TIMELESS
ENSG00000111665	98.1374	1.12558	0.400453	2.81077	0.00494235	0.0140921	CDCA3
ENSG00000111684	305.5	1.28398	0.182941	7.01856	2.24168e-12	2.20748e-10	LPCAT3
ENSG00000111729	19.1826	1.15447	0.310447	3.71874	0.000200219	0.000920794	CLEC4A
ENSG00000111796	9.252	1.18746	0.380911	3.11743	0.00182438	0.00601342	KLRB1
ENSG00000111801	381.173	1.15198	0.199333	5.77919	7.50609e-09	1.66549e-07	BTN3A3
ENSG00000111962	720.826	1.1617	0.257756	4.50697	6.57585e-06	4.97094e-05	UST
ENSG00000111981	20.9767	1.94257	0.530099	3.66453	0.000247789	0.00109925	ULBP1
ENSG00000112029	151.312	2.13633	0.305502	6.99285	2.69355e-12	2.5655e-10	FBXO5
ENSG00000112039	111.503	1.07812	0.224382	4.80485	1.54865e-06	1.48476e-05	FANCE
ENSG00000112118	796.439	1.28549	0.224588	5.72374	1.04204e-08	2.19356e-07	MCM3
ENSG00000112238	1.65024	2.85814	1.06639	2.6802	0.00735775	0.019718	PRDM13
ENSG00000112280	564.374	1.33201	0.510618	2.60862	0.00909081	0.0234954	COL9A1
ENSG00000112299	20.8885	1.42948	0.411094	3.47725	0.000506577	0.00201544	VNN1
ENSG00000112303	30.1445	1.03351	0.395844	2.61091	0.00903004	0.0233799	VNN2
ENSG00000112539	53.6728	1.52595	0.529327	2.88282	0.00394135	0.011626	C6orf118
ENSG00000112559	360.239	3.06208	0.564477	5.42464	5.80711e-08	9.21001e-07	MDFI
ENSG00000112655	538.17	1.51608	0.252352	6.00779	1.88064e-09	5.32137e-08	PTK7
ENSG00000112715	4298.79	3.10287	0.462671	6.70642	1.99454e-11	1.30695e-09	VEGFA
ENSG00000112742	101.354	3.55392	0.529494	6.71192	1.92082e-11	1.26818e-09	TTK
ENSG00000112769	1494.3	1.61096	0.268814	5.99285	2.06195e-09	5.76882e-08	LAMA4
ENSG00000112852	229.033	1.40207	0.371653	3.77252	0.000161606	0.00076336	PCDHB2
ENSG00000112902	5461.55	2.14023	0.345705	6.1909	5.98204e-10	2.04445e-08	SEMA5A
ENSG00000112984	143.388	2.6946	0.737018	3.65609	0.000256095	0.00113149	KIF20A
ENSG00000113083	196.278	2.29706	0.378299	6.07209	1.26257e-09	3.82048e-08	LOX
ENSG00000113088	6.2925	3.17214	0.807603	3.92785	8.57091e-05	0.000441072	GZMK
ENSG00000113140	20910.6	1.70825	0.340088	5.02295	5.08836e-07	5.76284e-06	SPARC
ENSG00000113263	25.4403	1.60584	0.397086	4.04407	5.25307e-05	0.000291225	ITK
ENSG00000113361	956.909	1.19946	0.320916	3.7376	0.000185783	0.000862368	CDH6
ENSG00000113368	486.286	2.06083	0.389955	5.28478	1.25857e-07	1.74517e-06	LMNB1
ENSG00000113555	330.827	1.28189	0.293161	4.37266	1.22743e-05	8.4428e-05	PCDH12
ENSG00000113657	6972.08	1.477	0.222815	6.62885	3.38316e-11	1.91622e-09	DPYSL3
ENSG00000113739	91.1001	2.61199	0.434103	6.01699	1.77692e-09	5.0545e-08	STC2
ENSG00000113810	1028.01	1.8039	0.284279	6.3455	2.21697e-10	8.98647e-09	SMC4
ENSG00000113924	8.11787	1.51921	0.557592	2.72459	0.00643818	0.0176	HGD
ENSG00000114115	555.566	1.16056	0.335349	3.46076	0.000538663	0.00212082	RBP1
ENSG00000114200	648.278	1.68924	0.369997	4.56556	4.98162e-06	3.9885e-05	BCHE
ENSG00000114204	74.5152	1.27858	0.490681	2.60573	0.00916786	0.0236664	SERPINI2
ENSG00000114251	349.062	1.2041	0.196971	6.11308	9.77279e-10	3.05268e-08	WNT5A
ENSG00000114346	456.538	1.28147	0.328717	3.89839	9.68345e-05	0.000492364	ECT2
ENSG00000114450	1862.37	1.24353	0.246118	5.05255	4.35953e-07	5.03916e-06	GNB4
ENSG00000114480	486.751	1.18502	0.205696	5.76102	8.36082e-09	1.81707e-07	GBE1
ENSG00000114737	35.8776	1.50015	0.367579	4.08117	4.48095e-05	0.000254407	CISH
ENSG00000114790	1642.17	1.25893	0.270379	4.65617	3.22153e-06	2.75386e-05	ARHGEF26
ENSG00000115107	413.144	1.73521	0.397673	4.36342	1.28044e-05	8.75217e-05	STEAP3
ENSG00000115112	1104.28	2.07422	0.644989	3.2159	0.00130037	0.00448466	TFCP2L1
ENSG00000115129	175.727	1.42676	0.255087	5.59322	2.229e-08	4.14838e-07	TP53I3
ENSG00000115163	32.2401	2.67384	0.665753	4.01626	5.91291e-05	0.000320666	CENPA
ENSG00000115165	80.5555	1.05334	0.329342	3.19831	0.00138236	0.00473649	CYTIP
ENSG00000115183	2917.3	1.08125	0.230624	4.68835	2.75421e-06	2.41357e-05	TANC1
ENSG00000115232	245.677	2.22047	0.356408	6.23013	4.66043e-10	1.67142e-08	ITGA4
ENSG00000115267	324.284	1.29497	0.28038	4.61864	3.86261e-06	3.20139e-05	IFIH1
ENSG00000115318	371.551	1.35634	0.227171	5.97059	2.364e-09	6.43819e-08	LOXL3
ENSG00000115363	5.21163	1.38384	0.501838	2.75755	0.00582361	0.016171	EVA1A
ENSG00000115414	16070.7	2.80764	0.36962	7.59602	3.05375e-14	6.65337e-12	FN1
ENSG00000115415	2732.32	1.10671	0.25169	4.39713	1.09692e-05	7.65388e-05	STAT1
ENSG00000115457	2201.46	3.23826	0.485907	6.66436	2.65829e-11	1.60113e-09	IGFBP2
ENSG00000115461	17674.8	1.47443	0.510431	2.88859	0.00386976	0.0114399	IGFBP5
ENSG00000115590	23.315	1.22067	0.460756	2.64927	0.00806658	0.0212931	IL1R2
ENSG00000115758	1173.54	1.36418	0.252404	5.40474	6.49011e-08	1.01455e-06	ODC1
ENSG00000115884	103.429	2.1203	0.509159	4.16432	3.12285e-05	0.0001875	SDC1
ENSG00000115919	59.6935	1.03259	0.302736	3.41085	0.000647599	0.00247319	KYNU
ENSG00000115956	302.663	1.20099	0.350855	3.42303	0.000619268	0.0023796	PLEK
ENSG00000115963	406.719	1.16806	0.328664	3.55396	0.000379482	0.00157447	RND3
ENSG00000116031	5.98741	2.42965	0.668161	3.63632	0.000276563	0.00120332	CD207
ENSG00000116035	58.5447	2.58098	0.496642	5.19687	2.02674e-07	2.62063e-06	VAX2
ENSG00000116039	22.679	2.63342	0.497381	5.29458	1.19293e-07	1.6701e-06	ATP6V1B1
ENSG00000116132	1898.06	2.2065	0.303539	7.26922	3.61563e-13	5.2517e-11	PRRX1
ENSG00000116147	17053.3	1.01805	0.444114	2.29231	0.0218878	0.0489737	TNR
ENSG00000116157	176.939	1.67244	0.224075	7.46373	8.41037e-14	1.48074e-11	GPX7
ENSG00000116670	488.374	1.20572	0.284082	4.24427	2.19309e-05	0.00013875	MAD2L2
ENSG00000116711	177.714	1.03394	0.299997	3.44652	0.000567861	0.00221131	PLA2G4A
ENSG00000116717	388.968	1.64777	0.287746	5.72646	1.02546e-08	2.16128e-07	GADD45A
ENSG00000116729	2704.61	1.37428	0.239508	5.73793	9.58426e-09	2.03724e-07	WLS
ENSG00000116745	103.434	1.20901	0.453909	2.66355	0.00773201	0.0205597	RPE65
ENSG00000116774	400.372	1.20967	0.259681	4.65828	3.18861e-06	2.72974e-05	OLFML3
ENSG00000116815	143.833	1.56927	0.297502	5.27482	1.32886e-07	1.8273e-06	CD58
ENSG00000116824	15.0767	2.24878	0.477496	4.70952	2.48299e-06	2.20921e-05	CD2
ENSG00000116833	30.3327	2.45495	0.483063	5.08205	3.73377e-07	4.42437e-06	NR5A2
ENSG00000116962	1004.81	1.935	0.355802	5.4384	5.37597e-08	8.64191e-07	NID1
ENSG00000116990	141.184	1.4929	0.44305	3.3696	0.000752772	0.00280839	MYCL
ENSG00000117090	4.05943	2.28054	0.58064	3.92763	8.57886e-05	0.000441351	SLAMF1
ENSG00000117091	23.5283	2.91265	0.491643	5.92432	3.13594e-09	8.12175e-08	CD48
ENSG00000117122	24.4755	2.77491	0.550122	5.04418	4.55478e-07	5.24371e-06	MFAP2
ENSG00000117226	376.711	1.83711	0.296817	6.18937	6.04051e-10	2.06039e-08	GBP3
ENSG00000117228	685.915	2.43393	0.397794	6.11858	9.44138e-10	2.98122e-08	GBP1
ENSG00000117318	1425.6	2.54644	0.305303	8.34069	7.38587e-17	4.95137e-14	ID3
ENSG00000117399	145.878	2.07864	0.496306	4.18823	2.81142e-05	0.000171041	CDC20
ENSG00000117501	7.95301	1.73672	0.621953	2.79236	0.00523251	0.0147601	MROH9
ENSG00000117519	5175.76	1.43967	0.241916	5.95112	2.66314e-09	7.09763e-08	CNN3
ENSG00000117560	1.85295	2.03802	0.666951	3.05572	0.00224519	0.0072096	FASLG
ENSG00000117650	71.1031	2.46463	0.543491	4.53482	5.76537e-06	4.47419e-05	NEK2
ENSG00000117724	1563.43	2.51283	0.620525	4.04952	5.13232e-05	0.000285438	CENPF
ENSG00000117834	119.67	1.5901	0.397965	3.99558	6.45348e-05	0.000344199	SLC5A9
ENSG00000118193	195.351	2.71182	0.643669	4.21306	2.51932e-05	0.000156325	KIF14
ENSG00000118257	1417.47	1.36542	0.260525	5.24104	1.59671e-07	2.14852e-06	NRP2
ENSG00000118492	5.88278	1.79431	0.777382	2.30815	0.0209911	0.0473317	ADGB
ENSG00000118503	245.427	1.01919	0.281192	3.62453	0.000289486	0.00125298	TNFAIP3
ENSG00000118508	71.1557	1.05255	0.316761	3.32285	0.000891014	0.00324496	RAB32
ENSG00000118513	20.1727	1.46377	0.536721	2.72724	0.00638664	0.0174921	MYB
ENSG00000118640	78.1886	1.29771	0.359134	3.61342	0.000302179	0.00129953	VAMP8
ENSG00000118705	2696.72	1.30127	0.160633	8.10091	5.45483e-16	2.43789e-13	RPN2
ENSG00000118707	212.294	1.35779	0.315792	4.29963	1.71085e-05	0.00011219	TGIF2
ENSG00000118894	159.878	1.0731	0.236322	4.54084	5.60302e-06	4.38136e-05	EEF2KMT
ENSG00000118971	8950.57	1.18415	0.251232	4.71335	2.43677e-06	2.17475e-05	CCND2
ENSG00000119147	31.5922	1.14304	0.371882	3.07366	0.00211451	0.00683657	ECRG4
ENSG00000119333	425.957	1.12753	0.211674	5.32675	9.99878e-08	1.43321e-06	DYNC2I2
ENSG00000119403	1057.63	1.0007	0.25056	3.99386	6.50056e-05	0.000346286	PHF19
ENSG00000119630	120.319	2.0286	0.359049	5.64992	1.60524e-08	3.15793e-07	PGF
ENSG00000119681	319.873	1.24559	0.340559	3.65748	0.000254708	0.00112593	LTBP2
ENSG00000119686	157.098	1.29818	0.239597	5.41818	6.02098e-08	9.49737e-07	FLVCR2
ENSG00000119913	13.5161	2.25122	0.653752	3.44354	0.000574155	0.00222984	TECTB
ENSG00000119969	370.501	1.64373	0.374629	4.38762	1.14595e-05	7.95142e-05	HELLS
ENSG00000120093	66.3572	2.80888	0.807341	3.47918	0.000502951	0.00200513	HOXB3
ENSG00000120129	2204.69	1.1345	0.429698	2.64024	0.00828474	0.021777	DUSP1
ENSG00000120280	33.9084	1.49719	0.365071	4.10109	4.11217e-05	0.000235696	TASL
ENSG00000120318	469.791	1.21197	0.311665	3.88869	0.000100786	0.000507863	ARAP3
ENSG00000120324	376.151	1.08369	0.227606	4.76124	1.92406e-06	1.79148e-05	PCDHB10
ENSG00000120332	37.9785	1.563	0.461453	3.38712	0.000706308	0.00266125	TNN
ENSG00000120334	160.903	1.06925	0.182033	5.87394	4.25562e-09	1.04326e-07	CENPL
ENSG00000120457	128.308	1.11686	0.316534	3.52839	0.000418088	0.00171104	KCNJ5
ENSG00000120708	622.322	3.90413	0.436046	8.95349	3.44432e-19	7.50432e-16	TGFBI
ENSG00000120738	2152.43	1.02965	0.430398	2.39233	0.0167417	0.0392109	EGR1
ENSG00000120833	444.503	2.16796	0.426343	5.08501	3.67611e-07	4.36476e-06	SOCS2
ENSG00000120875	371.194	1.83165	0.369125	4.96216	6.9715e-07	7.51009e-06	DUSP4
ENSG00000120889	508.285	1.20637	0.254812	4.73435	2.19755e-06	1.99774e-05	TNFRSF10B
ENSG00000120949	6.40753	1.34338	0.423063	3.17535	0.00149653	0.00507026	TNFRSF8
ENSG00000120992	629.247	1.32788	0.308735	4.30103	1.70007e-05	0.000111609	LYPLA1
ENSG00000121005	1128.18	2.84667	0.404316	7.0407	1.91276e-12	1.94967e-10	CRISPLD1
ENSG00000121039	516.274	2.64094	0.39222	6.7333	1.65852e-11	1.13365e-09	RDH10
ENSG00000121068	430.104	1.62225	0.392811	4.12984	3.63011e-05	0.000213084	TBX2
ENSG00000121152	124.051	2.0613	0.524491	3.93009	8.49125e-05	0.00043723	NCAPH
ENSG00000121211	24.5812	3.30001	0.755347	4.36886	1.24896e-05	8.56725e-05	MND1
ENSG00000121236	37.7794	1.15207	0.419758	2.74461	0.00605822	0.0167193	TRIM6
ENSG00000121316	65.2258	1.63704	0.30948	5.28965	1.22547e-07	1.70744e-06	PLBD1
ENSG00000121552	13.3481	3.41072	0.541205	6.30207	2.93689e-10	1.14776e-08	CSTA
ENSG00000121621	88.5383	2.3975	0.479188	5.00325	5.63722e-07	6.29044e-06	KIF18A
ENSG00000121644	693.047	1.30334	0.206807	6.30222	2.93414e-10	1.14776e-08	DESI2
ENSG00000121743	3.543	2.24567	0.724024	3.10165	0.00192442	0.00628965	GJA3
ENSG00000121797	41.262	1.77245	0.33487	5.29294	1.20366e-07	1.68377e-06	CCRL2
ENSG00000121807	17.1434	2.5986	0.55171	4.71008	2.47621e-06	2.20431e-05	CCR2
ENSG00000121853	1.93698	2.43068	0.890924	2.72827	0.0063668	0.0174531	GHSR
ENSG00000121966	395.396	1.78939	0.364657	4.90704	9.24613e-07	9.52482e-06	CXCR4
ENSG00000122121	4.90007	1.5905	0.501888	3.16903	0.0015295	0.00516094	XPNPEP2
ENSG00000122176	169.479	1.69571	0.519138	3.26639	0.00108929	0.0038517	FMOD
ENSG00000122188	6.96052	1.2712	0.509094	2.49698	0.0125257	0.0307455	LAX1
ENSG00000122224	6.52031	1.5154	0.517908	2.926	0.00343352	0.0103255	LY9
ENSG00000122641	157.715	1.61357	0.445336	3.62327	0.000290902	0.00125786	INHBA
ENSG00000122779	2317.33	1.41937	0.249859	5.68068	1.34163e-08	2.73505e-07	TRIM24
ENSG00000122786	2331.68	1.04463	0.212452	4.91702	8.78699e-07	9.1165e-06	CALD1
ENSG00000122861	379.415	4.53291	0.538025	8.42508	3.60493e-17	3.29903e-14	PLAU
ENSG00000122862	716.658	1.03575	0.355925	2.91003	0.0036139	0.0107842	SRGN
ENSG00000122952	164.446	1.94214	0.47265	4.10904	3.9731e-05	0.000229308	ZWINT
ENSG00000123080	441.131	1.78236	0.280776	6.348	2.18136e-10	8.92515e-09	CDKN2C
ENSG00000123131	406.347	1.46448	0.279669	5.23647	1.63681e-07	2.18618e-06	PRDX4
ENSG00000123136	560.248	1.07931	0.198289	5.44311	5.23575e-08	8.4421e-07	DDX39A
ENSG00000123146	331.18	1.03815	0.290901	3.56872	0.000358724	0.00150013	ADGRE5
ENSG00000123219	72.4583	3.22994	0.49833	6.48154	9.07932e-11	4.3959e-09	CENPK
ENSG00000123342	60.3916	2.1636	0.401971	5.38248	7.34648e-08	1.11736e-06	MMP19
ENSG00000123364	5.36767	4.69995	1.1311	4.15522	3.24979e-05	0.000194194	HOXC13
ENSG00000123374	261.739	2.16208	0.338688	6.38369	1.72868e-10	7.40319e-09	CDK2
ENSG00000123384	30089.2	1.34505	0.24032	5.59693	2.1818e-08	4.09e-07	LRP1
ENSG00000123485	117.982	2.7254	0.75477	3.61091	0.000305129	0.00130995	HJURP
ENSG00000123496	138.815	2.79565	0.56364	4.95998	7.0499e-07	7.58049e-06	IL13RA2
ENSG00000123609	120.3	1.70763	0.33303	5.12757	2.93509e-07	3.60526e-06	NMI
ENSG00000123610	99.1999	1.47156	0.462136	3.18425	0.00145129	0.00493004	TNFAIP6
ENSG00000123689	90.2719	2.79976	0.52873	5.29525	1.18857e-07	1.66533e-06	G0S2
ENSG00000123892	14.8255	1.83087	0.450017	4.06846	4.73253e-05	0.000266865	RAB38
ENSG00000123975	110.947	2.32851	0.368886	6.31227	2.74969e-10	1.08432e-08	CKS2
ENSG00000124019	30.9896	1.07657	0.345822	3.11306	0.00185158	0.0060881	FAM124B
ENSG00000124107	13.9118	1.77189	0.531583	3.33324	0.000858418	0.00314663	SLPI
ENSG00000124159	7.92074	2.51365	0.649646	3.86925	0.00010917	0.000543666	MATN4
ENSG00000124256	20.058	1.94855	0.482898	4.03511	5.45767e-05	0.000300465	ZBP1
ENSG00000124491	283.055	2.01148	0.495425	4.06011	4.90498e-05	0.000274195	F13A1
ENSG00000124508	244.102	1.61657	0.212713	7.59977	2.96654e-14	6.62261e-12	BTN2A2
ENSG00000124575	519.464	1.74781	0.382741	4.56656	4.958e-06	3.97381e-05	H1-3
ENSG00000124635	292.54	2.93782	0.430373	6.82623	8.71769e-12	6.6065e-10	H2BC11
ENSG00000124731	48.5332	1.5867	0.531453	2.98558	0.00283041	0.00875493	TREM1
ENSG00000124766	2022.41	2.20856	0.531817	4.15285	3.28357e-05	0.000196002	SOX4
ENSG00000124882	5.45959	1.92664	0.67508	2.85394	0.00431801	0.012548	EREG
ENSG00000125148	1636.28	1.13145	0.262567	4.30918	1.63863e-05	0.000108187	MT2A
ENSG00000125319	35.9711	1.38517	0.382422	3.62211	0.000292215	0.00126291	HROB
ENSG00000125355	522.161	2.42431	0.352594	6.87566	6.17049e-12	5.02577e-10	TMEM255A
ENSG00000125398	2562.54	1.0703	0.274982	3.89225	9.93173e-05	0.000502025	SOX9
ENSG00000125430	188.884	2.15032	0.496818	4.32819	1.50341e-05	0.000100593	HS3ST3B1
ENSG00000125462	12848.7	1.36303	0.296857	4.59153	4.40005e-06	3.59049e-05	MIR9-1HG
ENSG00000125730	8132.06	1.7635	0.349709	5.04278	4.58819e-07	5.27173e-06	C3
ENSG00000125733	199.762	1.13832	0.237916	4.78456	1.71366e-06	1.62416e-05	TRIP10
ENSG00000125735	40.349	3.65596	0.620947	5.88773	3.91546e-09	9.84799e-08	TNFSF14
ENSG00000125753	388.503	1.15177	0.185212	6.21864	5.01476e-10	1.77297e-08	VASP
ENSG00000125810	631.169	2.76438	0.35201	7.85314	4.05736e-15	1.28581e-12	CD93
ENSG00000125835	590.08	1.02551	0.253235	4.04964	5.12962e-05	0.000285379	SNRPB
ENSG00000125845	325.924	1.78059	0.348334	5.11174	3.1921e-07	3.86915e-06	BMP2
ENSG00000125885	361.961	1.03787	0.269844	3.84617	0.00011998	0.000588588	MCM8
ENSG00000125931	136.938	2.0761	0.48468	4.28344	1.84023e-05	0.000119017	CITED1
ENSG00000125965	18.9712	2.41164	0.66761	3.61234	0.000303442	0.00130431	GDF5
ENSG00000125968	970.582	1.63843	0.31436	5.21196	1.86858e-07	2.44059e-06	ID1
ENSG00000126246	82.956	1.04785	0.19212	5.45416	4.92049e-08	8.03035e-07	IGFLR1
ENSG00000126453	22.7641	1.20923	0.32788	3.68802	0.000226004	0.00101741	BCL2L12
ENSG00000126562	29.7289	1.10062	0.382104	2.88041	0.0039716	0.0116934	WNK4
ENSG00000126709	1750.97	1.80006	0.436349	4.12529	3.70269e-05	0.000216643	IFI6
ENSG00000126778	85.6367	2.80679	0.587838	4.77477	1.79915e-06	1.69234e-05	SIX1
ENSG00000126785	414.363	1.64416	0.345242	4.76234	1.91362e-06	1.78461e-05	RHOJ
ENSG00000126787	105.256	3.9495	0.742576	5.31864	1.04546e-07	1.49119e-06	DLGAP5
ENSG00000127241	914.389	1.94859	0.379288	5.13751	2.78402e-07	3.45377e-06	MASP1
ENSG00000127252	136.185	1.16253	0.374925	3.10071	0.00193055	0.00630732	PLAAT1
ENSG00000127311	134.835	1.50236	0.358453	4.19123	2.77445e-05	0.000169027	HELB
ENSG00000127325	306.052	2.51277	0.41604	6.03974	1.54366e-09	4.52201e-08	BEST3
ENSG00000127334	1139.48	1.07787	0.263965	4.08339	4.43834e-05	0.000252399	DYRK2
ENSG00000127472	180.212	1.44882	0.531428	2.72628	0.00640526	0.0175292	PLA2G5
ENSG00000127533	16.0182	1.16515	0.484194	2.40636	0.0161123	0.0379922	F2RL3
ENSG00000127863	598.784	2.52268	0.379501	6.64736	2.984e-11	1.74805e-09	TNFRSF19
ENSG00000128016	1768.82	1.19408	0.478927	2.49323	0.0126586	0.0310236	ZFP36
ENSG00000128165	7.41525	1.48076	0.569189	2.60153	0.00928086	0.0239227	ADM2
ENSG00000128340	57.0378	1.18094	0.295661	3.99425	6.48999e-05	0.000345935	RAC2
ENSG00000128342	92.9744	3.73604	0.757532	4.93185	8.14526e-07	8.56568e-06	LIF
ENSG00000128394	32.8853	1.12497	0.314927	3.57216	0.000354044	0.00148555	APOBEC3F
ENSG00000128595	2473.25	1.16826	0.187048	6.24577	4.21729e-10	1.55079e-08	CALU
ENSG00000128602	448.107	1.48253	0.336175	4.40998	1.03379e-05	7.29484e-05	SMO
ENSG00000128610	53.6309	3.81828	0.816638	4.6756	2.93092e-06	2.53862e-05	FEZF1
ENSG00000128652	100.747	3.58047	0.628486	5.69697	1.21952e-08	2.5245e-07	HOXD3
ENSG00000128710	85.0859	3.87737	1.16881	3.31736	0.000908732	0.00330058	HOXD10
ENSG00000128713	46.5283	3.7487	1.48049	2.53206	0.0113394	0.0283039	HOXD11
ENSG00000128917	130.028	1.07655	0.381305	2.82333	0.00475274	0.013643	DLL4
ENSG00000129038	77.7563	1.89257	0.404619	4.67741	2.90521e-06	2.52055e-05	LOXL1
ENSG00000129173	31.1952	2.37377	0.561738	4.22576	2.38131e-05	0.000149088	E2F8
ENSG00000129226	977.067	1.78945	0.316283	5.65775	1.53366e-08	3.05157e-07	CD68
ENSG00000129450	106.707	1.18586	0.299202	3.9634	7.38898e-05	0.000387571	SIGLEC9
ENSG00000129474	96.6813	1.84895	0.299735	6.16863	6.88843e-10	2.2957e-08	AJUBA
ENSG00000129654	388.477	1.92992	0.598641	3.22384	0.00126483	0.00438201	FOXJ1
ENSG00000129675	2529.02	1.16441	0.194644	5.98224	2.20087e-09	6.06981e-08	ARHGEF6
ENSG00000129680	182.019	1.46643	0.222458	6.59194	4.34114e-11	2.3572e-09	MAP7D3
ENSG00000129910	4.58609	2.12785	0.688492	3.0906	0.00199755	0.00650427	CDH15
ENSG00000130066	3855.03	1.13907	0.25597	4.45	8.58716e-06	6.22605e-05	SAT1
ENSG00000130208	699.226	2.06331	0.373176	5.52907	3.21941e-08	5.64561e-07	APOC1
ENSG00000130270	20.1278	1.14494	0.251086	4.55994	5.11679e-06	4.07426e-05	ATP8B3
ENSG00000130287	10760.9	1.5891	0.354357	4.48445	7.31022e-06	5.42432e-05	NCAN
ENSG00000130300	106.06	1.80921	0.412824	4.38253	1.1731e-05	8.11395e-05	PLVAP
ENSG00000130303	327.152	1.67909	0.376306	4.46203	8.11856e-06	5.94815e-05	BST2
ENSG00000130309	882.487	1.03248	0.178172	5.79485	6.83819e-09	1.54191e-07	COLGALT1
ENSG00000130332	276.059	1.09734	0.240903	4.5551	5.23612e-06	4.15032e-05	LSM7
ENSG00000130383	3.15601	3.49857	1.02727	3.4057	0.000659958	0.00251214	FUT5
ENSG00000130413	420.132	1.28391	0.310893	4.12974	3.63169e-05	0.000213084	STK33
ENSG00000130487	5.36745	1.32058	0.485398	2.72061	0.00651617	0.0177964	KLHDC7B
ENSG00000130508	866.954	1.59469	0.323207	4.93397	8.05767e-07	8.49124e-06	PXDN
ENSG00000130513	39.9028	3.02671	0.560438	5.40062	6.64113e-08	1.0326e-06	GDF15
ENSG00000130589	677.149	1.46125	0.315475	4.63191	3.62312e-06	3.04195e-05	HELZ2
ENSG00000130592	132.29	1.64811	0.344745	4.78067	1.74711e-06	1.64874e-05	LSP1
ENSG00000130598	4.16924	1.66646	0.531597	3.13482	0.00171959	0.0057047	TNNI2
ENSG00000130635	424.53	1.70731	0.47377	3.60367	0.000313752	0.001343	COL5A1
ENSG00000130675	4.79018	2.21174	0.625304	3.53707	0.000404597	0.00166324	MNX1
ENSG00000130940	89.3653	1.03304	0.300465	3.43813	0.000585742	0.00226877	CASZ1
ENSG00000131042	36.9906	1.0989	0.324661	3.38477	0.000712381	0.00267938	LILRB2
ENSG00000131080	171.146	1.10059	0.412446	2.66845	0.00762023	0.020317	EDA2R
ENSG00000131094	1083.23	3.12182	0.591772	5.27537	1.32488e-07	1.8255e-06	C1QL1
ENSG00000131142	2.31233	1.74776	0.671718	2.60192	0.00927026	0.0239044	CCL25
ENSG00000131153	121.639	1.44847	0.341169	4.24562	2.17994e-05	0.000138018	GINS2
ENSG00000131203	7.20687	2.44131	0.53456	4.56695	4.9488e-06	3.96952e-05	IDO1
ENSG00000131351	65.9982	1.40368	0.212841	6.59498	4.25312e-11	2.32388e-09	HAUS8
ENSG00000131435	270.884	1.06077	0.409084	2.59304	0.00951307	0.0244058	PDLIM4
ENSG00000131747	1247.82	3.55887	0.793493	4.48507	7.28885e-06	5.41076e-05	TOP2A
ENSG00000131941	418.863	1.04101	0.266153	3.91133	9.17909e-05	0.000469597	RHPN2
ENSG00000131944	19.8426	1.12822	0.267498	4.21769	2.46821e-05	0.000153536	FAAP24
ENSG00000131981	472.645	1.12599	0.351529	3.20312	0.00135949	0.00466822	LGALS3
ENSG00000132109	152.714	1.47927	0.23312	6.34553	2.21665e-10	8.98647e-09	TRIM21
ENSG00000132122	1128.28	1.18488	0.208371	5.68641	1.29735e-08	2.66347e-07	SPATA6
ENSG00000132185	26.827	1.28762	0.547617	2.35131	0.0187074	0.0430739	FCRLA
ENSG00000132205	280.997	1.33879	0.312065	4.29012	1.78579e-05	0.000116143	EMILIN2
ENSG00000132256	265.442	1.8449	0.310044	5.95044	2.6742e-09	7.10538e-08	TRIM5
ENSG00000132274	1109.07	1.25277	0.345906	3.62169	0.000292681	0.00126461	TRIM22
ENSG00000132357	145.488	1.16665	0.298996	3.9019	9.54414e-05	0.00048599	CARD6
ENSG00000132465	12.1488	3.09153	0.825142	3.74666	0.000179201	0.000834708	JCHAIN
ENSG00000132481	985.981	1.72305	0.25597	6.73146	1.67973e-11	1.14366e-09	TRIM47
ENSG00000132514	4.32378	2.38253	0.657084	3.62592	0.000287937	0.00124689	CLEC10A
ENSG00000132530	846.7	1.09551	0.36949	2.96492	0.00302758	0.00926939	XAF1
ENSG00000132561	1389.73	1.61511	0.29976	5.38802	7.12375e-08	1.08918e-06	MATN2
ENSG00000132646	738.876	1.26176	0.278181	4.53573	5.7405e-06	4.45688e-05	PCNA
ENSG00000132661	124.87	1.42499	0.24761	5.75497	8.66596e-09	1.87404e-07	NXT1
ENSG00000132688	4841.74	2.97809	0.34616	8.60323	7.75015e-18	9.64893e-15	NES
ENSG00000132692	13720.4	2.02801	0.342685	5.91799	3.25904e-09	8.40867e-08	BCAN
ENSG00000132855	48.2006	1.09674	0.242537	4.52196	6.12703e-06	4.69141e-05	ANGPTL3
ENSG00000132965	311.334	1.15929	0.3255	3.56158	0.000368636	0.00153643	ALOX5AP
ENSG00000133048	5701.3	3.94971	0.570483	6.92345	4.4076e-12	3.85354e-10	CHI3L1
ENSG00000133055	25.6148	1.93428	0.518265	3.73222	0.000189803	0.000879623	MYBPH
ENSG00000133067	221.554	2.31049	0.70981	3.25509	0.00113358	0.00398351	LGR6
ENSG00000133106	184.535	1.10652	0.316122	3.50029	0.000464752	0.00187428	EPSTI1
ENSG00000133110	1091.65	5.79917	0.68879	8.41936	3.78546e-17	3.29903e-14	POSTN
ENSG00000133119	218.486	1.2351	0.256551	4.81427	1.47739e-06	1.42506e-05	RFC3
ENSG00000133639	992.953	1.00975	0.205145	4.92214	8.56013e-07	8.93484e-06	BTG1
ENSG00000133740	260.281	1.21676	0.212606	5.72309	1.04605e-08	2.19935e-07	E2F5
ENSG00000133874	101.151	1.39184	0.340136	4.092	4.27667e-05	0.000244078	RNF122
ENSG00000133937	19.4528	4.97382	0.678215	7.33368	2.23909e-13	3.48458e-11	GSC
ENSG00000134013	182.211	1.63895	0.304393	5.38432	7.27194e-08	1.10892e-06	LOXL2
ENSG00000134028	41.9975	5.52371	0.614548	8.98825	2.51209e-19	6.2551e-16	ADAMDEC1
ENSG00000134057	238.258	1.65624	0.366456	4.51962	6.19498e-06	4.73175e-05	CCNB1
ENSG00000134061	107.137	1.59277	0.336966	4.72679	2.28095e-06	2.05403e-05	CD180
ENSG00000134215	523.403	1.77984	0.343524	5.18112	2.20557e-07	2.82048e-06	VAV3
ENSG00000134242	38.0166	1.24902	0.317457	3.93445	8.3389e-05	0.000430148	PTPN22
ENSG00000134247	1680.47	1.50416	0.31329	4.80116	1.57748e-06	1.50991e-05	PTGFRN
ENSG00000134256	121.733	1.87868	0.448929	4.1848	2.85413e-05	0.000173397	CD101
ENSG00000134258	5.44912	1.41699	0.539977	2.62417	0.008686	0.0226439	VTCN1
ENSG00000134291	564.266	1.21201	0.264809	4.57691	4.71888e-06	3.81494e-05	TMEM106C
ENSG00000134339	12.0372	2.30804	0.66331	3.47958	0.000502194	0.00200257	SAA2
ENSG00000134460	11.6876	4.8975	0.909838	5.38283	7.33247e-08	1.11621e-06	IL2RA
ENSG00000134531	1832.02	2.47868	0.442157	5.60589	2.07184e-08	3.92098e-07	EMP1
ENSG00000134595	32.1627	1.83333	0.476391	3.84838	0.000118904	0.000585113	SOX3
ENSG00000134668	176.917	2.69843	0.488909	5.51929	3.40381e-08	5.92691e-07	SPOCD1
ENSG00000134690	75.2165	1.64893	0.426748	3.86394	0.000111571	0.000553568	CDCA8
ENSG00000134802	374.648	2.0788	0.286793	7.24844	4.21605e-13	5.97445e-11	SLC43A3
ENSG00000134853	6014.28	2.01943	0.546171	3.69743	0.000217791	0.000986255	PDGFRA
ENSG00000134871	3774.66	3.03179	0.407586	7.43841	1.01901e-13	1.75854e-11	COL4A2
ENSG00000134901	103.228	1.06243	0.237939	4.46515	8.0014e-06	5.87961e-05	POGLUT2
ENSG00000134954	722.99	1.34935	0.246833	5.46667	4.58576e-08	7.62689e-07	ETS1
ENSG00000134955	266.905	1.41978	0.290041	4.89511	9.82504e-07	1.00205e-05	SLC37A2
ENSG00000135046	1216.01	2.59607	0.361642	7.17856	7.0447e-13	8.89777e-11	ANXA1
ENSG00000135097	325.707	1.0925	0.32271	3.3854	0.000710735	0.00267504	MSI1
ENSG00000135100	2.53093	1.36546	0.566395	2.41079	0.0159181	0.0376323	HNF1A
ENSG00000135114	62.0757	2.79526	0.494491	5.6528	1.57857e-08	3.11955e-07	OASL
ENSG00000135218	32.8524	1.32648	0.352738	3.76052	0.00016956	0.000796829	CD36
ENSG00000135245	289.899	1.78173	0.355053	5.01822	5.21534e-07	5.8761e-06	HILPDA
ENSG00000135248	18.1616	1.21378	0.472186	2.57055	0.0101538	0.0257814	GARIN1B
ENSG00000135269	76.7997	1.33886	0.276726	4.83821	1.31015e-06	1.28871e-05	TES
ENSG00000135318	1195.01	1.67268	0.373498	4.47841	7.52015e-06	5.56163e-05	NT5E
ENSG00000135363	937.735	1.80428	0.330649	5.45679	4.84829e-08	7.95722e-07	LMO2
ENSG00000135374	1.98531	2.42195	0.816747	2.96536	0.00302329	0.00926228	ELF5
ENSG00000135404	3249.75	1.62358	0.266953	6.08188	1.18785e-09	3.65154e-08	CD63
ENSG00000135406	30.4113	2.93501	0.429805	6.82871	8.56803e-12	6.5472e-10	PRPH
ENSG00000135437	137.198	1.54252	0.355987	4.33308	1.47036e-05	9.87988e-05	RDH5
ENSG00000135446	1177.38	1.79753	0.296527	6.06194	1.34488e-09	4.00023e-08	CDK4
ENSG00000135451	86.1471	2.48074	0.908196	2.7315	0.00630466	0.0173165	TROAP
ENSG00000135476	167.513	2.57341	0.736207	3.4955	0.000473172	0.00190339	ESPL1
ENSG00000135506	4990.16	1.31247	0.257189	5.10315	3.3405e-07	4.02662e-06	OS9
ENSG00000135517	8.20328	1.4251	0.461229	3.08979	0.00200298	0.00651951	MIP
ENSG00000135549	103.096	1.0757	0.359053	2.99594	0.002736	0.00851123	PKIB
ENSG00000135677	2935.74	1.22099	0.198293	6.1575	7.39031e-10	2.4213e-08	GNS
ENSG00000135679	4014.28	1.2208	0.314408	3.88287	0.00010323	0.000518082	MDM2
ENSG00000135736	66.1562	1.44929	0.264746	5.47427	4.39328e-08	7.36297e-07	CCDC102A
ENSG00000135842	581.182	1.86156	0.343577	5.41818	6.02099e-08	9.49737e-07	NIBAN1
ENSG00000135862	2179.62	2.0043	0.254226	7.88394	3.17222e-15	1.05612e-12	LAMC1
ENSG00000135903	49.851	6.14254	1.0359	5.92964	3.03596e-09	7.92167e-08	PAX3
ENSG00000136048	132.147	1.53711	0.296955	5.17625	2.26387e-07	2.88868e-06	DRAM1
ENSG00000136108	678.182	1.16149	0.222551	5.21901	1.79883e-07	2.36453e-06	CKAP2
ENSG00000136122	83.8627	1.12569	0.21665	5.19588	2.03758e-07	2.63075e-06	BORA
ENSG00000136158	1441.95	1.29011	0.236871	5.44648	5.1377e-08	8.31478e-07	SPRY2
ENSG00000136231	214.813	3.13638	0.513445	6.1085	1.00569e-09	3.13021e-08	IGF2BP3
ENSG00000136235	1765.48	1.83933	0.405156	4.5398	5.63075e-06	4.39123e-05	GPNMB
ENSG00000136240	1228.01	1.10169	0.171598	6.42018	1.36111e-10	6.03667e-09	KDELR2
ENSG00000136243	594.323	1.02135	0.213496	4.78394	1.71893e-06	1.62743e-05	NUP42
ENSG00000136244	4.73824	1.18355	0.373385	3.16978	0.00152555	0.00514918	IL6
ENSG00000136286	61.2227	1.76985	0.332066	5.32981	9.83136e-08	1.41442e-06	MYO1G
ENSG00000136378	94.9033	1.16176	0.487093	2.38509	0.0170749	0.0398521	ADAMTS7
ENSG00000136383	555.349	1.18696	0.417502	2.843	0.00446911	0.0129246	ALPK3
ENSG00000136492	191.492	2.18631	0.476785	4.58552	4.5285e-06	3.67987e-05	BRIP1
ENSG00000136514	61.9652	1.324	0.357631	3.70215	0.00021378	0.000972131	RTP4
ENSG00000136518	359.227	1.06063	0.268779	3.9461	7.94338e-05	0.000411573	ACTL6A
ENSG00000136542	61.2018	1.52307	0.612248	2.48767	0.0128583	0.0314246	GALNT5
ENSG00000136546	253.492	1.33332	0.487573	2.7346	0.00624558	0.0171813	SCN7A
ENSG00000136574	1.21055	2.99027	1.18186	2.53014	0.0114018	0.028436	GATA4
ENSG00000136630	61.7023	1.26481	0.270045	4.68369	2.81761e-06	2.45924e-05	HLX
ENSG00000136634	14.9557	2.88389	0.57382	5.02579	5.01377e-07	5.68945e-06	IL10
ENSG00000136689	15.257	1.58722	0.566785	2.80039	0.00510415	0.0144601	IL1RN
ENSG00000136732	348.402	1.48889	0.365937	4.06872	4.72726e-05	0.000266654	GYPC
ENSG00000136859	803.862	1.04309	0.297073	3.51124	0.000446025	0.00181175	ANGPTL2
ENSG00000136918	14.9263	2.74606	0.598664	4.58699	4.49687e-06	3.65922e-05	WDR38
ENSG00000136982	94.0833	1.14174	0.241099	4.73557	2.18436e-06	1.9892e-05	DSCC1
ENSG00000136997	407.599	1.96722	0.354746	5.54545	2.93204e-08	5.20423e-07	MYC
ENSG00000137078	4.78661	1.9953	0.60563	3.29458	0.000985687	0.00353145	SIT1
ENSG00000137101	32.0425	1.07137	0.333988	3.20781	0.0013375	0.00459814	CD72
ENSG00000137203	51.9314	2.14079	0.720131	2.97277	0.00295121	0.00906745	TFAP2A
ENSG00000137285	7912.88	1.19324	0.255011	4.67917	2.88042e-06	2.50395e-05	TUBB2B
ENSG00000137310	172.334	2.01047	0.306107	6.56787	5.10416e-11	2.68778e-09	TCF19
ENSG00000137404	81.0473	1.93238	0.289639	6.67167	2.52913e-11	1.53065e-09	NRM
ENSG00000137441	20.5317	2.59573	0.495678	5.23672	1.63454e-07	2.18481e-06	FGFBP2
ENSG00000137460	123.364	1.63227	0.331069	4.93031	8.21001e-07	8.62051e-06	FHDC1
ENSG00000137509	2236.71	1.18478	0.274143	4.32177	1.54784e-05	0.000103153	PRCP
ENSG00000137628	872.012	1.62548	0.272338	5.96861	2.39281e-09	6.49963e-08	DDX60
ENSG00000137673	4.61673	2.2235	0.907866	2.44915	0.0143194	0.0344354	MMP7
ENSG00000137745	1.73954	2.95258	1.22345	2.41333	0.0158074	0.0374149	MMP13
ENSG00000137752	131.357	1.54625	0.341321	4.53019	5.89313e-06	4.55913e-05	CASP1
ENSG00000137757	4.54448	3.157	0.568111	5.55701	2.74428e-08	4.93122e-07	CASP5
ENSG00000137801	936.617	2.46457	0.465939	5.28946	1.22676e-07	1.70786e-06	THBS1
ENSG00000137804	383.194	3.1841	0.598752	5.31789	1.04975e-07	1.49487e-06	NUSAP1
ENSG00000137807	152.715	2.63245	0.44804	5.87549	4.21595e-09	1.03644e-07	KIF23
ENSG00000137868	23.5748	1.32249	0.408002	3.24138	0.00118954	0.00415174	STRA6
ENSG00000137869	25.7284	2.20182	0.452922	4.86138	1.1657e-06	1.16163e-05	CYP19A1
ENSG00000137878	73.832	1.31457	0.41241	3.18753	0.00143493	0.00488684	GCOM1
ENSG00000137959	1626.52	1.67539	0.442918	3.78261	0.000155192	0.000737054	IFI44L
ENSG00000137965	507.058	1.74721	0.314385	5.55756	2.73565e-08	4.92491e-07	IFI44
ENSG00000137968	497.858	1.05887	0.447058	2.36853	0.0178589	0.0413882	SLC44A5
ENSG00000138080	397.028	1.62551	0.298395	5.44752	5.1078e-08	8.27407e-07	EMILIN1
ENSG00000138131	53.5512	1.00393	0.287972	3.48619	0.000489947	0.00196243	LOXL4
ENSG00000138160	270.816	1.98655	0.411641	4.82593	1.39352e-06	1.35693e-05	KIF11
ENSG00000138180	60.4115	3.29246	0.677606	4.85895	1.18009e-06	1.17402e-05	CEP55
ENSG00000138193	1468.99	1.1608	0.192831	6.0198	1.74632e-09	5.01457e-08	PLCE1
ENSG00000138376	606.572	1.11215	0.28008	3.97085	7.16178e-05	0.000377357	BARD1
ENSG00000138379	80.2409	1.08993	0.465389	2.34197	0.0191821	0.0439869	MSTN
ENSG00000138395	14.2875	1.36397	0.552194	2.47009	0.0135079	0.0327914	CDK15
ENSG00000138413	1296.05	1.67584	0.284972	5.88073	4.08469e-09	1.01131e-07	IDH1
ENSG00000138435	70.5972	2.38216	0.5988	3.97822	6.94343e-05	0.000367266	CHRNA1
ENSG00000138449	640.675	1.11661	0.293749	3.80124	0.000143974	0.000690364	SLC40A1
ENSG00000138496	893.907	1.81718	0.270274	6.72346	1.77455e-11	1.20352e-09	PARP9
ENSG00000138615	24.2121	1.36267	0.375742	3.6266	0.000287177	0.00124391	CILP
ENSG00000138646	384.691	1.65817	0.362409	4.57541	4.75286e-06	3.83884e-05	HERC5
ENSG00000138755	23.2262	2.86437	0.549575	5.21197	1.86841e-07	2.44059e-06	CXCL9
ENSG00000138778	338.345	2.33301	0.40316	5.78682	7.17314e-09	1.61118e-07	CENPE
ENSG00000138792	131.682	2.51503	0.370433	6.78944	1.12569e-11	8.17529e-10	ENPEP
ENSG00000138794	66.6275	1.28216	0.218063	5.8798	4.10768e-09	1.01556e-07	CASP6
ENSG00000138823	127.474	1.49019	0.48755	3.05648	0.00223951	0.00719401	MTTP
ENSG00000138829	305.896	2.28793	0.567265	4.03326	5.50086e-05	0.000302184	FBN2
ENSG00000139055	7.85474	1.15848	0.347583	3.33295	0.000859295	0.00314803	ERP27
ENSG00000139178	364.905	1.52654	0.344553	4.4305	9.40162e-06	6.72702e-05	C1RL
ENSG00000139219	36.6016	2.33382	0.704301	3.31368	0.00092078	0.00333663	COL2A1
ENSG00000139266	412.384	1.24625	0.32164	3.87467	0.00010677	0.000533698	MARCHF9
ENSG00000139289	4103.38	2.59248	0.414396	6.25604	3.94879e-10	1.46754e-08	PHLDA1
ENSG00000139318	1806.95	2.00251	0.320729	6.24361	4.27573e-10	1.56556e-08	DUSP6
ENSG00000139329	45.5672	3.04738	0.481891	6.32379	2.55221e-10	1.01796e-08	LUM
ENSG00000139344	15.1458	1.40125	0.445976	3.14199	0.00167802	0.00558296	AMDHD1
ENSG00000139350	488.162	1.23227	0.233492	5.27759	1.30894e-07	1.81071e-06	NEDD1
ENSG00000139352	656.201	1.50395	0.373094	4.03101	5.55365e-05	0.000304674	ASCL1
ENSG00000139354	222.029	2.82536	0.370068	7.63472	2.26313e-14	5.25952e-12	GAS2L3
ENSG00000139410	69.5106	1.09833	0.306008	3.58923	0.000331658	0.00140549	SDSL
ENSG00000139546	357.462	1.09226	0.206533	5.28857	1.23278e-07	1.71487e-06	TARBP2
ENSG00000139572	16.7369	1.1673	0.405437	2.87911	0.00398797	0.0117337	GPR84
ENSG00000139574	58.2249	1.15612	0.386843	2.9886	0.00280254	0.0086758	NPFF
ENSG00000139618	238.123	2.41821	0.337028	7.1751	7.22539e-13	9.02868e-11	BRCA2
ENSG00000139679	588.692	1.17645	0.289267	4.06702	4.76186e-05	0.000267999	LPAR6
ENSG00000139734	103.371	1.6082	0.373761	4.30274	1.68695e-05	0.00011079	DIAPH3
ENSG00000139832	110.677	1.45513	0.315023	4.61911	3.85382e-06	3.19629e-05	RAB20
ENSG00000139910	3163.36	1.16311	0.243812	4.77052	1.83752e-06	1.72286e-05	NOVA1
ENSG00000139921	839.113	1.23241	0.295588	4.16936	3.05451e-05	0.000183777	TMX1
ENSG00000140030	105.512	2.46245	0.37244	6.61165	3.80047e-11	2.10293e-09	GPR65
ENSG00000140067	100.251	1.11955	0.404112	2.7704	0.0055987	0.0156387	FAM181A
ENSG00000140262	5992.47	1.30378	0.241139	5.40677	6.41722e-08	1.00508e-06	TCF12
ENSG00000140379	39.6449	2.47269	0.541803	4.56381	5.02339e-06	4.01641e-05	BCL2A1
ENSG00000140511	77.7841	1.18695	0.363312	3.26703	0.00108681	0.00384554	HAPLN3
ENSG00000140525	573.816	1.514	0.366435	4.13172	3.60066e-05	0.000211668	FANCI
ENSG00000140526	6719.49	1.05058	0.242774	4.32741	1.50876e-05	0.000100873	ABHD2
ENSG00000140534	179.128	1.65051	0.452063	3.65107	0.000261149	0.00114974	TICRR
ENSG00000140682	161.162	2.1988	0.376427	5.84123	5.18154e-09	1.22877e-07	TGFB1I1
ENSG00000140832	44.4179	1.16317	0.334137	3.48112	0.000499321	0.00199294	MARVELD3
ENSG00000140839	109.759	2.16299	0.384592	5.62412	1.86458e-08	3.58715e-07	CLEC18B
ENSG00000140853	492.252	1.62478	0.25274	6.42866	1.28732e-10	5.78083e-09	NLRC5
ENSG00000140931	422.138	1.85114	0.244368	7.57524	3.58475e-14	7.49428e-12	CMTM3
ENSG00000140988	6068.08	1.27966	0.254091	5.03621	4.74842e-07	5.40739e-06	RPS2
ENSG00000141448	3.4233	1.63106	0.661868	2.46433	0.0137268	0.0332765	GATA6
ENSG00000141510	533.623	1.81592	0.308708	5.88233	4.04535e-09	1.00299e-07	TP53
ENSG00000141574	39.9867	2.12067	0.41018	5.17009	2.33983e-07	2.97038e-06	SECTM1
ENSG00000141696	247.44	1.26144	0.259425	4.86245	1.15939e-06	1.1574e-05	P3H4
ENSG00000141753	316.724	1.01131	0.299388	3.37792	0.000730376	0.00273597	IGFBP4
ENSG00000141756	1322.23	2.06542	0.304393	6.78538	1.15785e-11	8.33938e-10	FKBP10
ENSG00000142173	853.665	1.88115	0.481929	3.90338	9.48603e-05	0.000483455	COL6A2
ENSG00000142227	188.051	2.21643	0.342397	6.47327	9.59061e-11	4.6178e-09	EMP3
ENSG00000142449	343.059	3.1001	0.647497	4.78782	1.686e-06	1.60147e-05	FBN3
ENSG00000142606	14.28	1.70833	0.418414	4.08287	4.44835e-05	0.000252879	MMEL1
ENSG00000142627	159.408	1.14484	0.363309	3.15116	0.00162623	0.00543635	EPHA2
ENSG00000142661	6.75832	2.5149	0.724734	3.4701	0.000520255	0.00205826	MYOM3
ENSG00000142694	76.7977	1.58269	0.268858	5.88673	3.93923e-09	9.87924e-08	EVA1B
ENSG00000142698	33.4236	1.43596	0.371554	3.86475	0.000111205	0.000551907	C1orf94
ENSG00000142700	132.326	1.90284	0.604316	3.14875	0.00163968	0.00547396	DMRTA2
ENSG00000142731	165.526	1.79705	0.367967	4.88372	1.04105e-06	1.05375e-05	PLK4
ENSG00000142798	2439.01	2.22503	0.441536	5.03929	4.67266e-07	5.34809e-06	HSPG2
ENSG00000142945	170.462	2.86889	0.529771	5.41533	6.11757e-08	9.62358e-07	KIF2C
ENSG00000143226	717.756	1.41814	0.277187	5.11617	3.11803e-07	3.79785e-06	FCGR2A
ENSG00000143228	94.4907	2.71883	0.468639	5.80154	6.57095e-09	1.4913e-07	NUF2
ENSG00000143333	324.987	1.19824	0.438453	2.73288	0.00627836	0.0172578	RGS16
ENSG00000143341	245.232	1.33641	0.26779	4.99051	6.02201e-07	6.65305e-06	HMCN1
ENSG00000143355	44.9865	3.21259	0.706396	4.54787	5.41928e-06	4.26832e-05	LHX9
ENSG00000143387	374.393	1.24022	0.306196	4.05041	5.11273e-05	0.000284712	CTSK
ENSG00000143476	199.15	3.14578	0.638148	4.92954	8.24216e-07	8.64385e-06	DTL
ENSG00000143479	300.136	1.13884	0.245157	4.64536	3.39485e-06	2.88504e-05	DYRK3
ENSG00000143545	331.42	1.68727	0.196344	8.59346	8.4386e-18	9.80566e-15	RAB13
ENSG00000143546	56.3485	1.40838	0.561783	2.50697	0.012177	0.030063	S100A8
ENSG00000143570	937.609	1.05092	0.154451	6.80418	1.01625e-11	7.47395e-10	SLC39A1
ENSG00000143768	8.88764	2.25384	0.594746	3.78958	0.0001509	0.000719025	LEFTY2
ENSG00000143851	100.618	1.13069	0.338276	3.34252	0.000830225	0.00305549	PTPN7
ENSG00000143870	1964.06	1.01049	0.195448	5.17012	2.33944e-07	2.97038e-06	PDIA6
ENSG00000144191	297.615	1.47303	0.638902	2.30557	0.0211346	0.0475815	CNGA3
ENSG00000144354	155.232	2.22129	0.464415	4.78297	1.7272e-06	1.63427e-05	CDCA7
ENSG00000144452	35.5804	1.77496	0.372084	4.77033	1.83927e-06	1.72358e-05	ABCA12
ENSG00000144476	388.55	1.10922	0.325373	3.40907	0.000651844	0.00248668	ACKR3
ENSG00000144481	30.5116	3.91102	0.635474	6.15449	7.53188e-10	2.46305e-08	TRPM8
ENSG00000144488	12.5867	1.46191	0.485372	3.01194	0.0025958	0.0081462	ESPNL
ENSG00000144554	258.972	1.83405	0.346629	5.29112	1.21569e-07	1.69652e-06	FANCD2
ENSG00000144681	131.38	2.27215	0.659021	3.44777	0.000565231	0.00220254	STAC
ENSG00000144730	921.2	1.00885	0.246902	4.08603	4.38815e-05	0.000249871	IL17RD
ENSG00000144791	602.249	1.20634	0.16746	7.20374	5.85849e-13	7.67771e-11	LIMD1
ENSG00000144810	294.134	1.99332	0.512275	3.89112	9.9782e-05	0.000503678	COL8A1
ENSG00000144820	1.13377	2.02515	0.861117	2.35177	0.0186841	0.0430337	ADGRG7
ENSG00000144857	873.042	1.19408	0.321972	3.70865	0.000208367	0.000952237	BOC
ENSG00000145040	4.48597	2.02151	0.642543	3.1461	0.00165461	0.00552066	UCN2
ENSG00000145246	872.72	1.04118	0.194367	5.35676	8.47276e-08	1.25365e-06	ATP10D
ENSG00000145287	22.5187	1.80945	0.533811	3.38969	0.00069971	0.00264039	PLAC8
ENSG00000145349	3549.81	1.01206	0.258393	3.91676	8.97465e-05	0.000459947	CAMK2D
ENSG00000145386	210.148	2.2916	0.420411	5.45084	5.01317e-08	8.1473e-07	CCNA2
ENSG00000145431	603.653	1.61774	0.255005	6.34394	2.23962e-10	9.05721e-09	PDGFC
ENSG00000145623	586.432	1.83987	0.320505	5.74053	9.43833e-09	2.00899e-07	OSMR
ENSG00000145649	7.18234	2.13236	0.562208	3.79283	0.000148939	0.000711235	GZMA
ENSG00000145681	200.988	1.31026	0.454434	2.88327	0.00393567	0.0116131	HAPLN1
ENSG00000145703	405.732	2.63561	0.32743	8.04938	8.32136e-16	3.37305e-13	IQGAP2
ENSG00000145777	7.23363	1.37228	0.540426	2.53926	0.0111087	0.0278436	TSLP
ENSG00000145779	58.1705	1.35733	0.325565	4.16916	3.05726e-05	0.000183816	TNFAIP8
ENSG00000145908	536.67	1.90003	0.343175	5.53663	3.08354e-08	5.43989e-07	ZNF300
ENSG00000146112	875.634	1.49797	0.234991	6.37459	1.83451e-10	7.80677e-09	PPP1R18
ENSG00000146143	190.556	1.21879	0.228463	5.33476	9.56711e-08	1.38616e-06	PRIM2
ENSG00000146285	25.2856	1.12602	0.413069	2.72598	0.00641109	0.0175397	SCML4
ENSG00000146376	439.114	1.62498	0.255508	6.35983	2.01983e-10	8.40229e-09	ARHGAP18
ENSG00000146410	12.6172	1.33153	0.358727	3.71183	0.000205766	0.000942329	MTFR2
ENSG00000146425	388.335	1.20046	0.219208	5.47634	4.34208e-08	7.33357e-07	DYNLT1
ENSG00000146648	16900.3	2.6304	0.536787	4.90027	9.57047e-07	9.80101e-06	EGFR
ENSG00000146670	118.811	1.65323	0.410695	4.02545	5.68667e-05	0.000310328	CDCA5
ENSG00000146674	1336.07	2.32704	0.426495	5.4562	4.86434e-08	7.96077e-07	IGFBP3
ENSG00000146678	9.34403	1.53482	0.437434	3.50868	0.000450344	0.00182504	IGFBP1
ENSG00000146858	66.3378	1.97332	0.337916	5.83968	5.2302e-09	1.23862e-07	ZC3HAV1L
ENSG00000146918	477.791	1.35021	0.25516	5.29163	1.21231e-07	1.69316e-06	NCAPG2
ENSG00000146966	1437.03	1.33891	0.24216	5.52906	3.21959e-08	5.64561e-07	DENND2A
ENSG00000147044	2460.33	1.00335	0.215012	4.66646	3.06427e-06	2.63364e-05	CASK
ENSG00000147065	4217.13	1.08202	0.211811	5.1084	3.24906e-07	3.93271e-06	MSN
ENSG00000147138	16.3431	2.33173	0.578525	4.03047	5.56644e-05	0.000305104	GPR174
ENSG00000147145	111.895	1.43579	0.500327	2.86969	0.00410869	0.0120381	LPAR4
ENSG00000147168	19.5129	1.53615	0.364726	4.21179	2.53351e-05	0.000156982	IL2RG
ENSG00000147256	74.0487	1.40521	0.500023	2.8103	0.00494957	0.0141012	ARHGAP36
ENSG00000147257	12.6811	1.14816	0.445851	2.5752	0.0100181	0.0254913	GPC3
ENSG00000147443	12.9162	3.09241	0.467626	6.61301	3.76582e-11	2.09707e-09	DOK2
ENSG00000147536	78.2355	1.18954	0.30883	3.85178	0.000117265	0.000577542	GINS4
ENSG00000147570	4.71976	2.26548	0.641945	3.52909	0.000416987	0.00170773	DNAJC5B
ENSG00000147588	12804.3	1.14349	0.372002	3.07389	0.0021129	0.00683261	PMP2
ENSG00000147614	2.76857	2.3084	0.885169	2.60787	0.00911087	0.0235368	ATP6V0D2
ENSG00000147883	264.177	1.75465	0.313715	5.59313	2.23008e-08	4.14838e-07	CDKN2B
ENSG00000147889	161.958	2.22121	0.487056	4.56049	5.1035e-06	4.0674e-05	CDKN2A
ENSG00000148516	4540.51	1.34087	0.263872	5.08153	3.74408e-07	4.43338e-06	ZEB1
ENSG00000148773	1165.8	2.56483	0.808821	3.17107	0.00151881	0.00513338	MKI67
ENSG00000148848	277.233	1.96538	0.303722	6.47098	9.73723e-11	4.67548e-09	ADAM12
ENSG00000148926	413.575	2.51691	0.467704	5.38142	7.38987e-08	1.12298e-06	ADM
ENSG00000149257	621.72	2.54255	0.325679	7.8069	5.86128e-15	1.73156e-12	SERPINH1
ENSG00000149260	984.776	1.59137	0.329808	4.82513	1.39912e-06	1.3601e-05	CAPN5
ENSG00000149418	95.8357	2.75315	0.397171	6.9319	4.15224e-12	3.65523e-10	ST14
ENSG00000149554	198.034	1.60858	0.255047	6.307	2.84496e-10	1.11684e-08	CHEK1
ENSG00000149573	31.3656	1.68852	0.444507	3.79863	0.000145496	0.00069651	MPZL2
ENSG00000149781	209.954	1.05488	0.254434	4.14598	3.38364e-05	0.000200928	FERMT3
ENSG00000149948	96.1292	4.16141	0.687257	6.0551	1.40332e-09	4.15277e-08	HMGA2
ENSG00000149968	1.36229	2.23725	0.868604	2.57569	0.0100041	0.0254631	MMP3
ENSG00000150275	1700.97	1.7125	0.570422	3.00216	0.00268071	0.00836012	PCDH15
ENSG00000150337	322.719	1.2804	0.370556	3.45534	0.0005496	0.00215416	FCGR1A
ENSG00000150551	1020.09	2.3527	0.299788	7.84789	4.23109e-15	1.31693e-12	LYPD1
ENSG00000150893	1978.88	1.88892	0.418516	4.51338	6.38037e-06	4.8542e-05	FREM2
ENSG00000150961	518.608	1.02962	0.203254	5.06571	4.06882e-07	4.7597e-06	SEC24D
ENSG00000151364	36.253	1.47904	0.383785	3.85383	0.000116283	0.000573194	KCTD14
ENSG00000151388	57.9778	1.62886	0.366842	4.44022	8.98676e-06	6.46735e-05	ADAMTS12
ENSG00000151575	297.032	1.16456	0.287903	4.04496	5.23314e-05	0.000290489	TEX9
ENSG00000151617	333.877	1.794	0.335775	5.34287	9.14846e-08	1.33214e-06	EDNRA
ENSG00000151650	19.1263	1.08635	0.474822	2.28791	0.0221426	0.0494296	VENTX
ENSG00000151725	186.152	2.93319	0.466897	6.28232	3.33566e-10	1.27501e-08	CENPU
ENSG00000151962	3.29014	1.85908	0.624726	2.97584	0.00292189	0.00899956	RBM46
ENSG00000152049	148.789	1.58181	0.350984	4.50679	6.58152e-06	4.97251e-05	KCNE4
ENSG00000152192	39.3861	1.90991	0.609379	3.13419	0.00172327	0.00571582	POU4F1
ENSG00000152208	901.632	1.4148	0.450568	3.14005	0.00168921	0.0056146	GRID2
ENSG00000152240	144.598	1.14183	0.269161	4.24217	2.21368e-05	0.000139849	HAUS1
ENSG00000152253	47.6995	1.7675	0.417858	4.2299	2.33797e-05	0.000146797	SPC25
ENSG00000152518	1419.91	1.31854	0.220588	5.97739	2.26744e-09	6.2043e-08	ZFP36L2
ENSG00000152527	637.387	1.32435	0.271849	4.87161	1.10691e-06	1.11265e-05	PLEKHH2
ENSG00000152591	5.12875	1.97378	0.528804	3.73253	0.000189562	0.000878743	DSPP
ENSG00000152592	5.16965	3.20567	0.762876	4.20209	2.64464e-05	0.000162232	DMP1
ENSG00000152611	10.6903	1.89663	0.776179	2.44354	0.0145439	0.0348935	CAPSL
ENSG00000152672	10.5762	1.73466	0.621499	2.79109	0.00525312	0.0148111	CLEC4F
ENSG00000152760	123.554	1.50018	0.622553	2.40973	0.0159644	0.0377097	DYNLT5
ENSG00000152766	42.5158	1.70428	0.559019	3.04871	0.00229828	0.00735703	ANKRD22
ENSG00000152926	1266.11	1.12441	0.200281	5.61419	1.97487e-08	3.77021e-07	ZNF117
ENSG00000152952	1113.56	1.28519	0.240491	5.34405	9.0894e-08	1.32576e-06	PLOD2
ENSG00000152953	396.999	2.02421	0.507171	3.99118	6.57442e-05	0.0003499	STK32B
ENSG00000153029	463.587	1.14217	0.261662	4.36507	1.27084e-05	8.6968e-05	MR1
ENSG00000153044	89.4813	1.99242	0.362265	5.4999	3.80001e-08	6.53198e-07	CENPH
ENSG00000153071	578.401	1.53509	0.250294	6.13317	8.61437e-10	2.76251e-08	DAB2
ENSG00000153250	615.516	1.04613	0.211216	4.95287	7.31284e-07	7.82942e-06	RBMS1
ENSG00000153283	14.2238	1.43391	0.425072	3.37333	0.00074265	0.00277544	CD96
ENSG00000153347	9.44156	1.84974	0.612164	3.02165	0.00251401	0.00792391	FAM81B
ENSG00000153898	17.5367	2.02428	0.522393	3.875	0.000106623	0.000533114	MCOLN2
ENSG00000153930	441.526	1.13529	0.301116	3.77027	0.000163072	0.00076945	ANKFN1
ENSG00000153976	53.2333	1.39596	0.57984	2.40749	0.0160628	0.0379061	HS3ST3A1
ENSG00000154016	96.474	1.37251	0.258366	5.31227	1.08265e-07	1.5342e-06	GRAP
ENSG00000154080	388.853	1.25039	0.346493	3.60869	0.000307747	0.00132021	CHST9
ENSG00000154309	498.764	1.26605	0.174802	7.2428	4.39518e-13	6.12863e-11	DISP1
ENSG00000154451	65.3019	2.32088	0.408877	5.67621	1.37708e-08	2.79424e-07	GBP5
ENSG00000154545	1587.7	1.11583	0.316312	3.52762	0.000419321	0.00171567	MAGED4
ENSG00000154553	682.344	1.33375	0.350396	3.80642	0.000140994	0.000678876	PDLIM3
ENSG00000154589	33.1285	1.79652	0.432493	4.15386	3.26917e-05	0.000195276	LY96
ENSG00000154640	314.472	1.31277	0.253476	5.17906	2.23006e-07	2.84762e-06	BTG3
ENSG00000154645	73.4188	2.57835	0.586413	4.39683	1.09846e-05	7.65843e-05	CHODL
ENSG00000154736	115.223	1.21231	0.367878	3.29542	0.000982748	0.00352455	ADAMTS5
ENSG00000154839	45.2908	3.11693	0.661749	4.71014	2.47549e-06	2.20431e-05	SKA1
ENSG00000154920	82.1667	1.76866	0.360306	4.90879	9.16394e-07	9.45693e-06	EME1
ENSG00000155090	573.082	1.12877	0.289728	3.89598	9.78025e-05	0.000496273	KLF10
ENSG00000155254	198.837	1.21768	0.285197	4.26963	1.95797e-05	0.000125461	MARVELD1
ENSG00000155307	238.152	1.03776	0.35626	2.91294	0.00358047	0.0107064	SAMSN1
ENSG00000155363	689.457	1.08216	0.239007	4.52771	5.96273e-06	4.59463e-05	MOV10
ENSG00000155366	2055.29	1.56795	0.221212	7.08803	1.36037e-12	1.54498e-10	RHOC
ENSG00000155368	2882.96	1.16517	0.272554	4.27501	1.9113e-05	0.000122975	DBI
ENSG00000155465	204.993	1.05409	0.271252	3.88604	0.000101893	0.000512256	SLC7A7
ENSG00000155561	1908.22	1.12998	0.182717	6.18432	6.23709e-10	2.12329e-08	NUP205
ENSG00000155629	421.28	1.07834	0.278576	3.87091	0.000108431	0.000540759	PIK3AP1
ENSG00000155659	1102.86	1.68123	0.365508	4.59971	4.23072e-06	3.46856e-05	VSIG4
ENSG00000155660	1708.48	1.44894	0.252155	5.74621	9.12661e-09	1.95907e-07	PDIA4
ENSG00000155760	311.302	1.83519	0.406265	4.51722	6.2657e-06	4.78367e-05	FZD7
ENSG00000155761	70.2303	2.64995	0.488547	5.42414	5.82341e-08	9.22745e-07	SPAG17
ENSG00000155850	690.266	1.52621	0.248861	6.13279	8.63528e-10	2.76251e-08	SLC26A2
ENSG00000156006	7.10035	1.77678	0.61236	2.90152	0.00371356	0.0110306	NAT2
ENSG00000156103	4229.44	1.58095	0.351224	4.50126	6.75511e-06	5.08823e-05	MMP16
ENSG00000156127	4.9276	2.22158	0.602379	3.68801	0.000226012	0.00101741	BATF
ENSG00000156222	7.22116	1.61409	0.655317	2.46307	0.0137754	0.0333619	SLC28A1
ENSG00000156265	68.0932	1.64399	0.331091	4.96538	6.85649e-07	7.42751e-06	MAP3K7CL
ENSG00000156269	15.3649	1.29974	0.543752	2.39032	0.0168336	0.0393926	NAA11
ENSG00000156509	15.9623	1.7088	0.389164	4.39096	1.12852e-05	7.84297e-05	FBXO43
ENSG00000156510	45.2388	1.02482	0.416122	2.46278	0.0137863	0.0333836	HKDC1
ENSG00000156574	35.7518	1.33788	0.410844	3.25642	0.00112828	0.0039705	NODAL
ENSG00000156802	777.288	1.22304	0.224068	5.45834	4.80612e-08	7.91036e-07	ATAD2
ENSG00000156869	99.2317	1.06803	0.412836	2.58705	0.00968007	0.0247577	FRRS1
ENSG00000156886	5.00047	2.66729	0.846017	3.15276	0.00161737	0.00541504	ITGAD
ENSG00000156966	406.962	1.76977	0.445349	3.97389	7.07075e-05	0.000373238	B3GNT7
ENSG00000156970	195.806	3.02761	0.613725	4.93317	8.09044e-07	8.52063e-06	BUB1B
ENSG00000157150	900.626	2.66487	0.497139	5.36042	8.30303e-08	1.23168e-06	TIMP4
ENSG00000157227	991.694	2.69052	0.288021	9.34141	9.50634e-21	3.31391e-17	MMP14
ENSG00000157240	492.828	1.11973	0.289182	3.87206	0.000107919	0.000538667	FZD1
ENSG00000157322	111.345	1.12313	0.328662	3.41727	0.000632521	0.00242091	CLEC18A
ENSG00000157335	27.5034	2.29714	0.530477	4.33033	1.48889e-05	9.98129e-05	CLEC18C
ENSG00000157343	26.2047	1.02877	0.321806	3.19686	0.00138931	0.00475562	ARMC12
ENSG00000157456	140.719	2.1065	0.416349	5.05947	4.20432e-07	4.89521e-06	CCNB2
ENSG00000157510	335.985	2.02725	0.325788	6.22261	4.88958e-10	1.73222e-08	AFAP1L1
ENSG00000157570	193.859	1.12298	0.383431	2.92877	0.00340301	0.0102471	TSPAN18
ENSG00000157601	1545.91	1.23125	0.369753	3.32992	0.000868707	0.00317476	MX1
ENSG00000157613	113.033	1.21359	0.410764	2.95446	0.00313213	0.00954089	CREB3L1
ENSG00000157766	253.625	1.45711	0.485475	3.0014	0.0026874	0.0083765	ACAN
ENSG00000157890	976.056	1.03197	0.366774	2.81365	0.00489832	0.0139963	MEGF11
ENSG00000158055	33.2276	1.73916	0.47492	3.66201	0.000250246	0.00110874	GRHL3
ENSG00000158104	8.94471	2.35345	0.719282	3.27195	0.00106809	0.00378546	HPD
ENSG00000158163	185.546	1.03959	0.294514	3.52986	0.000415774	0.00170316	DZIP1L
ENSG00000158164	80.346	3.34205	0.885269	3.77518	0.000159895	0.000756299	TMSB15A
ENSG00000158373	704.151	1.72831	0.336461	5.13674	2.79551e-07	3.45818e-06	H2BC5
ENSG00000158402	33.9983	2.52347	0.640976	3.93691	8.25366e-05	0.000426032	CDC25C
ENSG00000158406	376.77	1.27843	0.305917	4.17899	2.92802e-05	0.000177268	H4C8
ENSG00000158428	15.6458	1.00807	0.438191	2.30052	0.0214187	0.0481092	CATIP
ENSG00000158473	19.0833	1.4778	0.422445	3.49821	0.000468396	0.00188636	CD1D
ENSG00000158525	3.72212	1.42441	0.569135	2.50277	0.0123227	0.0303325	CPA5
ENSG00000158710	738.214	1.57224	0.24729	6.3579	2.04531e-10	8.4478e-09	TAGLN2
ENSG00000158714	41.4178	1.96855	0.516263	3.81307	0.000137253	0.000663058	SLAMF8
ENSG00000158869	194.961	1.56855	0.30552	5.13404	2.83591e-07	3.49575e-06	FCER1G
ENSG00000159167	38.7363	3.49682	0.597153	5.85582	4.74654e-09	1.13956e-07	STC1
ENSG00000159184	6.36993	4.95347	1.24697	3.97241	7.11501e-05	0.000375233	HOXB13
ENSG00000159189	1171.44	1.7024	0.284781	5.97791	2.26021e-09	6.19426e-08	C1QC
ENSG00000159212	7.28398	1.20497	0.517202	2.32979	0.0198173	0.0451252	CLIC6
ENSG00000159216	421.974	1.64452	0.296939	5.53824	3.05519e-08	5.39533e-07	RUNX1
ENSG00000159217	1.59774	3.44574	1.13738	3.02953	0.00244931	0.00774661	IGF2BP1
ENSG00000159263	158.566	1.83612	0.556629	3.29865	0.000971507	0.00349286	SIM2
ENSG00000159403	1297.51	2.84542	0.403449	7.05273	1.75443e-12	1.85332e-10	C1R
ENSG00000159640	212.344	1.27667	0.377012	3.38629	0.000708446	0.002667	ACE
ENSG00000159708	15.0958	1.86021	0.412259	4.51224	6.4147e-06	4.87819e-05	LRRC36
ENSG00000160013	9.69007	1.51034	0.460029	3.28315	0.00102654	0.00365903	PTGIR
ENSG00000160255	1023.82	1.1237	0.278204	4.03911	5.36543e-05	0.000296323	ITGB2
ENSG00000160654	4.94811	1.94251	0.563337	3.44822	0.000564291	0.00220018	CD3G
ENSG00000160691	866.054	1.0198	0.221559	4.60283	4.16787e-06	3.42185e-05	SHC1
ENSG00000160791	33.4647	2.02975	0.377885	5.37133	7.81586e-08	1.17643e-06	CCR5
ENSG00000160883	43.0412	1.42906	0.404456	3.53329	0.000410423	0.0016856	HK3
ENSG00000160957	193.266	1.11765	0.355368	3.14505	0.00166058	0.00553843	RECQL4
ENSG00000161638	643.916	1.51417	0.309062	4.89925	9.62046e-07	9.84642e-06	ITGA5
ENSG00000161798	52.0532	1.43101	0.462502	3.09407	0.00197431	0.00643461	AQP5
ENSG00000161800	482.801	1.13434	0.256062	4.42996	9.42508e-06	6.74104e-05	RACGAP1
ENSG00000161888	107.762	2.48197	0.525523	4.72287	2.32542e-06	2.09036e-05	SPC24
ENSG00000161921	449.311	1.04201	0.236968	4.39727	1.09623e-05	7.65212e-05	CXCL16
ENSG00000161940	120.929	1.09927	0.342317	3.21127	0.00132151	0.00455042	BCL6B
ENSG00000161958	326.41	1.07093	0.227141	4.71485	2.41885e-06	2.16208e-05	FGF11
ENSG00000161960	4226.59	1.01749	0.187546	5.42532	5.78515e-08	9.19253e-07	EIF4A1
ENSG00000162337	671.956	1.20305	0.28134	4.27615	1.90156e-05	0.000122439	LRP5
ENSG00000162458	150.862	1.97804	0.478152	4.13684	3.52124e-05	0.000207489	FBLIM1
ENSG00000162490	449.13	3.06739	0.494592	6.20186	5.57996e-10	1.93742e-08	DRAXIN
ENSG00000162493	743.045	2.83516	0.443382	6.3944	1.6118e-10	6.97112e-09	PDPN
ENSG00000162511	2018.51	1.16926	0.295719	3.95397	7.68663e-05	0.000400772	LAPTM5
ENSG00000162512	9003.9	1.09258	0.27138	4.02601	5.67312e-05	0.000309861	SDC3
ENSG00000162520	636.948	1.03878	0.341983	3.03752	0.00238536	0.00757848	SYNC
ENSG00000162542	129.079	1.01436	0.298952	3.39304	0.000691217	0.00261286	TMCO4
ENSG00000162595	152.984	1.77185	0.400505	4.42404	9.6874e-06	6.89822e-05	DIRAS3
ENSG00000162599	11933.5	1.0045	0.170683	5.8852	3.97575e-09	9.91844e-08	NFIA
ENSG00000162618	217.81	1.41741	0.270533	5.23933	1.61165e-07	2.15753e-06	ADGRL4
ENSG00000162627	346.608	1.02211	0.253956	4.02476	5.70335e-05	0.000310751	SNX7
ENSG00000162641	26.4427	1.04088	0.345374	3.01379	0.0025801	0.00810146	AKNAD1
ENSG00000162645	584.011	2.03412	0.391054	5.20163	1.97549e-07	2.57153e-06	GBP2
ENSG00000162670	836.831	1.02405	0.353077	2.90037	0.00372726	0.0110656	BRINP3
ENSG00000162692	437.127	1.41546	0.533574	2.65278	0.00798314	0.0211276	VCAM1
ENSG00000162738	681.374	1.44656	0.294823	4.90653	9.27025e-07	9.54403e-06	VANGL2
ENSG00000162739	9.22204	2.34529	0.473257	4.95564	7.20915e-07	7.72789e-06	SLAMF6
ENSG00000162745	149.9	1.1309	0.253362	4.46356	8.06095e-06	5.91091e-05	OLFML2B
ENSG00000162777	117.402	1.47731	0.281416	5.24958	1.5245e-07	2.06626e-06	DENND2D
ENSG00000162814	65.7854	1.09609	0.386488	2.83603	0.00456781	0.0131663	SPATA17
ENSG00000162873	789.772	2.72749	0.463515	5.88436	3.99603e-09	9.93592e-08	KLHDC8A
ENSG00000162894	18.2257	2.10466	0.39142	5.37697	7.57506e-08	1.14513e-06	FCMR
ENSG00000162896	4.55623	1.28977	0.516905	2.49519	0.0125891	0.0308706	PIGR
ENSG00000162946	1076.88	1.15617	0.226778	5.09827	3.42766e-07	4.11178e-06	DISC1
ENSG00000163017	16.991	1.77852	0.733089	2.42607	0.0152635	0.0363446	ACTG2
ENSG00000163064	51.9404	2.44083	0.945607	2.58123	0.00984488	0.0251276	EN1
ENSG00000163071	77.4659	1.32927	0.492067	2.70139	0.00690493	0.0186363	SPATA18
ENSG00000163083	230.875	1.45563	0.335175	4.34289	1.40619e-05	9.51474e-05	INHBB
ENSG00000163092	13.8786	2.50849	0.74895	3.34934	0.000810053	0.00298946	XIRP2
ENSG00000163110	3260.11	1.14665	0.250087	4.58502	4.53945e-06	3.68698e-05	PDLIM5
ENSG00000163131	634.458	1.51657	0.352703	4.29985	1.70911e-05	0.000112118	CTSS
ENSG00000163157	8.47053	1.26848	0.305898	4.14675	3.37231e-05	0.000200407	TMOD4
ENSG00000163191	291.993	1.82855	0.291818	6.26606	3.70287e-10	1.38798e-08	S100A11
ENSG00000163220	142.622	1.79123	0.547096	3.27406	0.00106013	0.00376028	S100A9
ENSG00000163297	355.511	1.22002	0.205602	5.9339	2.95828e-09	7.73055e-08	ANTXR2
ENSG00000163359	382.46	2.13284	0.530914	4.01729	5.88703e-05	0.000319361	COL6A3
ENSG00000163430	1938.67	1.51305	0.259763	5.82474	5.72012e-09	1.32935e-07	FSTL1
ENSG00000163453	3002.98	1.46823	0.216296	6.78806	1.1365e-11	8.21958e-10	IGFBP7
ENSG00000163479	1177.23	1.02373	0.173546	5.89892	3.65893e-09	9.27437e-08	SSR2
ENSG00000163508	5.05144	1.65812	0.602138	2.75373	0.00589209	0.016343	EOMES
ENSG00000163534	1.35997	1.94549	0.738416	2.63467	0.00842182	0.022074	FCRL1
ENSG00000163554	2.59829	2.33087	0.567767	4.10534	4.03726e-05	0.000232472	SPTA1
ENSG00000163563	121.371	1.21783	0.340141	3.58038	0.000343101	0.00144695	MNDA
ENSG00000163564	6.44493	1.75645	0.535692	3.27884	0.00104234	0.003707	PYHIN1
ENSG00000163565	1085.47	1.26605	0.202786	6.2433	4.28441e-10	1.56556e-08	IFI16
ENSG00000163568	13.5055	1.37903	0.420245	3.2815	0.00103258	0.00367677	AIM2
ENSG00000163584	165.171	1.15328	0.327119	3.52556	0.000422592	0.00172663	RPL22L1
ENSG00000163600	2.51884	2.56065	0.729291	3.51115	0.000446178	0.00181195	ICOS
ENSG00000163623	25.3605	1.92148	0.478703	4.01393	5.97159e-05	0.000322863	NKX6-1
ENSG00000163638	1320.29	1.86918	0.41838	4.46767	7.90762e-06	5.81561e-05	ADAMTS9
ENSG00000163661	53.8283	3.40406	0.48756	6.98181	2.91391e-12	2.71601e-10	PTX3
ENSG00000163666	14.4545	1.04395	0.318429	3.27845	0.00104379	0.00371065	HESX1
ENSG00000163694	225.22	1.53813	0.301604	5.09983	3.39961e-07	4.08939e-06	RBM47
ENSG00000163710	62.2661	2.342	0.462492	5.06388	4.10813e-07	4.79925e-06	PCOLCE2
ENSG00000163734	16.4261	3.22581	0.53459	6.03417	1.59783e-09	4.65722e-08	CXCL3
ENSG00000163751	2.41724	2.95775	1.26879	2.33116	0.0197451	0.0450235	CPA3
ENSG00000163762	179.314	1.2154	0.225677	5.38558	7.22124e-08	1.10216e-06	TM4SF18
ENSG00000163808	224.32	2.41193	0.388308	6.21139	5.25192e-10	1.83315e-08	KIF15
ENSG00000163814	86.3627	1.71148	0.290139	5.89883	3.66079e-09	9.27437e-08	CDCP1
ENSG00000163823	197.351	1.57803	0.328543	4.80312	1.56208e-06	1.49682e-05	CCR1
ENSG00000163840	917.932	1.79742	0.23956	7.50302	6.23655e-14	1.14424e-11	DTX3L
ENSG00000163873	3128.57	1.60676	0.393929	4.07882	4.52656e-05	0.000256412	GRIK3
ENSG00000163879	674.305	1.05572	0.277728	3.80129	0.000143946	0.000690364	DNALI1
ENSG00000164045	100.28	1.99442	0.391319	5.09665	3.45709e-07	4.14423e-06	CDC25A
ENSG00000164056	497.447	2.29999	0.298056	7.71664	1.19434e-14	3.13436e-12	SPRY1
ENSG00000164087	61.5607	1.23907	0.311389	3.97916	6.91586e-05	0.000366059	POC1A
ENSG00000164104	848.891	1.11444	0.269054	4.14208	3.44175e-05	0.0002037	HMGB2
ENSG00000164107	16.4027	3.94879	0.998939	3.95298	7.71824e-05	0.000401939	HAND2
ENSG00000164109	242.624	1.72868	0.444704	3.88726	0.000101382	0.000509984	MAD2L1
ENSG00000164111	4092.86	1.35111	0.305488	4.4228	9.74288e-06	6.93136e-05	ANXA5
ENSG00000164136	26.5017	1.05065	0.290238	3.61997	0.000294635	0.00127117	IL15
ENSG00000164185	20.0172	2.07354	0.430105	4.82102	1.42824e-06	1.38378e-05	ZNF474
ENSG00000164220	29.7304	1.45828	0.450134	3.23964	0.00119679	0.00417534	F2RL2
ENSG00000164283	59.5736	5.0159	0.685352	7.31872	2.50339e-13	3.79427e-11	ESM1
ENSG00000164294	74.5775	2.61997	0.431038	6.07829	1.2147e-09	3.71442e-08	GPX8
ENSG00000164305	626.412	1.18502	0.253206	4.68004	2.86812e-06	2.49458e-05	CASP3
ENSG00000164308	345.543	1.67241	0.439687	3.80365	0.000142582	0.000685196	ERAP2
ENSG00000164318	30.2013	1.52225	0.360904	4.21787	2.46616e-05	0.000153526	EGFLAM
ENSG00000164325	2.14558	2.23508	0.692846	3.22593	0.00125562	0.00435531	TMEM174
ENSG00000164330	213.754	1.03139	0.380405	2.71131	0.00670185	0.0182066	EBF1
ENSG00000164342	266.967	1.27959	0.341504	3.74692	0.00017902	0.000834427	TLR3
ENSG00000164362	11.8611	1.7388	0.751018	2.31525	0.0205991	0.0465641	TERT
ENSG00000164434	1530.48	1.6316	0.350778	4.65137	3.29744e-06	2.81186e-05	FABP7
ENSG00000164440	147.003	1.35325	0.351931	3.84523	0.000120441	0.000590519	TXLNB
ENSG00000164543	1145.8	1.56087	0.223458	6.98509	2.84673e-12	2.68983e-10	STK17A
ENSG00000164574	1645.6	1.63544	0.250961	6.51673	7.18551e-11	3.58864e-09	GALNT10
ENSG00000164611	184.042	2.08614	0.502337	4.15287	3.28334e-05	0.000196002	PTTG1
ENSG00000164626	15.6542	2.06902	0.66805	3.0971	0.00195422	0.00637628	KCNK5
ENSG00000164647	40.2994	1.62736	0.466463	3.48872	0.000485334	0.00194558	STEAP1
ENSG00000164649	568.392	1.89341	0.292665	6.46955	9.82945e-11	4.68107e-09	CDCA7L
ENSG00000164683	1143.35	1.46966	0.233322	6.29882	2.99922e-10	1.1617e-08	HEY1
ENSG00000164687	504.101	1.43588	0.377884	3.7998	0.000144816	0.000693825	FABP5
ENSG00000164692	1492.32	2.50785	0.459305	5.4601	4.75858e-08	7.86181e-07	COL1A2
ENSG00000164746	27.5017	2.62407	0.566942	4.62847	3.68381e-06	3.08252e-05	C7orf57
ENSG00000164749	75.1357	2.18901	0.41267	5.30451	1.12979e-07	1.59451e-06	HNF4G
ENSG00000164761	86.4918	1.88258	0.422244	4.4585	8.25338e-06	6.02414e-05	TNFRSF11B
ENSG00000164776	521.255	1.67829	0.367174	4.57084	4.85779e-06	3.90729e-05	PHKG1
ENSG00000164778	22.4796	1.25623	0.491056	2.55823	0.0105207	0.0265723	EN2
ENSG00000164879	73.2836	2.67697	0.463755	5.77238	7.8159e-09	1.71895e-07	CA3
ENSG00000164920	10.1152	2.19496	0.695403	3.15639	0.00159737	0.00536251	OSR2
ENSG00000164932	143.999	3.50633	0.526537	6.65923	2.75257e-11	1.63745e-09	CTHRC1
ENSG00000164934	710.206	1.0768	0.208515	5.16413	2.41564e-07	3.05549e-06	DCAF13
ENSG00000164938	862.066	1.22593	0.210921	5.8123	6.16208e-09	1.41509e-07	TP53INP1
ENSG00000165029	5614.81	1.96989	0.279276	7.05356	1.74402e-12	1.85332e-10	ABCA1
ENSG00000165071	63.1315	2.09808	0.436828	4.80299	1.56314e-06	1.497e-05	TMEM71
ENSG00000165140	42.2609	1.51194	0.390719	3.86964	0.000108998	0.000542967	FBP1
ENSG00000165168	1358.54	1.38595	0.311472	4.44969	8.59949e-06	6.23052e-05	CYBB
ENSG00000165244	180.844	1.48577	0.272888	5.44464	5.19116e-08	8.37796e-07	ZNF367
ENSG00000165304	104.82	3.84031	0.7426	5.17144	2.32292e-07	2.95537e-06	MELK
ENSG00000165457	83.4327	1.68385	0.443103	3.80013	0.000144619	0.000693072	FOLR2
ENSG00000165480	80.2769	2.02339	0.43668	4.63358	3.59404e-06	3.0219e-05	SKA3
ENSG00000165490	90.3011	2.72629	0.463106	5.88697	3.93345e-09	9.87897e-08	DDIAS
ENSG00000165501	76.8969	1.58692	0.293205	5.4123	6.22192e-08	9.77891e-07	LRR1
ENSG00000165801	2113.79	1.24373	0.155723	7.98678	1.38512e-15	5.02971e-13	ARHGEF40
ENSG00000165891	95.9574	2.30748	0.471418	4.89476	9.84264e-07	1.00326e-05	E2F7
ENSG00000165895	1002.01	1.3719	0.239828	5.72036	1.06299e-08	2.22704e-07	ARHGAP42
ENSG00000165923	40.0901	1.04864	0.420926	2.49128	0.0127284	0.0311553	AGBL2
ENSG00000166106	78.4863	1.38068	0.364935	3.78335	0.000154733	0.000735078	ADAMTS15
ENSG00000166130	155.427	1.91362	0.293518	6.51959	7.05012e-11	3.56184e-09	IKBIP
ENSG00000166226	2431.75	1.04804	0.288024	3.63873	0.000273981	0.00119417	CCT2
ENSG00000166263	666.703	1.11643	0.188107	5.93506	2.93737e-09	7.699e-08	STXBP4
ENSG00000166268	75.755	1.62769	0.397417	4.09567	4.2095e-05	0.000240957	MYRFL
ENSG00000166278	202.319	1.67197	0.386826	4.32226	1.54436e-05	0.000103016	C2
ENSG00000166341	2297.87	1.09938	0.301738	3.6435	0.000268956	0.0011755	DCHS1
ENSG00000166401	201.032	1.09594	0.219042	5.00332	5.63515e-07	6.29044e-06	SERPINB8
ENSG00000166407	93.0371	3.25587	0.520673	6.25319	4.02146e-10	1.49136e-08	LMO1
ENSG00000166415	3.39029	1.91235	0.687189	2.78285	0.00538836	0.0151336	WDR72
ENSG00000166450	421.374	1.22358	0.26004	4.70536	2.53423e-06	2.24886e-05	PRTG
ENSG00000166482	241.218	1.62741	0.411804	3.95192	7.75268e-05	0.00040325	MFAP4
ENSG00000166483	542.002	3.2398	0.377423	8.584	9.16307e-18	9.98202e-15	WEE1
ENSG00000166484	310.495	1.15948	0.246992	4.69439	2.67408e-06	2.35519e-05	MAPK7
ENSG00000166508	1513.13	1.122	0.312228	3.59354	0.000326217	0.00138648	MCM7
ENSG00000166509	2.53492	2.36358	0.978369	2.41584	0.0156989	0.0372079	CLEC3A
ENSG00000166573	347.176	2.53457	0.54371	4.66161	3.13744e-06	2.68725e-05	GALR1
ENSG00000166670	1.29787	2.71033	1.00793	2.68899	0.0071668	0.0192774	MMP10
ENSG00000166710	10538	1.75087	0.344116	5.08804	3.6179e-07	4.31327e-06	B2M
ENSG00000166741	178.049	2.56807	0.577155	4.44953	8.60569e-06	6.23052e-05	NNMT
ENSG00000166794	2212.32	1.01471	0.173214	5.85814	4.68078e-09	1.12688e-07	PPIB
ENSG00000166801	658.582	1.74982	0.210926	8.2959	1.07762e-16	6.47687e-14	FAM111A
ENSG00000166813	337.555	1.10827	0.289948	3.82232	0.000132202	0.00064186	KIF7
ENSG00000166851	135.4	1.18151	0.415081	2.84646	0.00442085	0.0128077	PLK1
ENSG00000166881	570.542	1.09025	0.167159	6.52223	6.92716e-11	3.51816e-09	NEMP1
ENSG00000166920	3.88568	2.06924	0.579291	3.57203	0.000354222	0.00148594	C15orf48
ENSG00000166927	426.031	2.12089	0.329728	6.43226	1.25723e-10	5.69183e-09	MS4A7
ENSG00000166928	44.0159	1.72629	0.329189	5.24406	1.57077e-07	2.11908e-06	MS4A14
ENSG00000167207	38.9586	1.53292	0.303956	5.04324	4.5772e-07	5.26257e-06	NOD2
ENSG00000167208	50.7321	1.35786	0.292184	4.64726	3.3637e-06	2.86415e-05	SNX20
ENSG00000167286	5.17314	2.13439	0.575982	3.70566	0.000210841	0.000961779	CD3D
ENSG00000167470	1034.87	1.37454	0.256896	5.35055	8.7686e-08	1.28867e-06	MIDN
ENSG00000167513	114.802	1.40762	0.370955	3.79458	0.000147892	0.000706623	CDT1
ENSG00000167536	175.646	1.18218	0.276168	4.28068	1.86326e-05	0.000120284	DHRS13
ENSG00000167553	476.854	2.06202	0.281728	7.31919	2.49466e-13	3.79427e-11	TUBA1C
ENSG00000167580	1.73368	1.51608	0.595263	2.5469	0.0108684	0.0273357	AQP2
ENSG00000167613	480.077	1.14434	0.305971	3.74001	0.000184013	0.000855308	LAIR1
ENSG00000167646	31.1827	2.2453	0.668378	3.35933	0.00078132	0.00289753	DNAAF3
ENSG00000167695	245.553	1.35405	0.234119	5.7836	7.31189e-09	1.63602e-07	TLCD3A
ENSG00000167747	397.247	1.24916	0.244165	5.11603	3.12025e-07	3.79791e-06	C19orf48
ENSG00000167851	117.701	1.04254	0.303869	3.43088	0.000601635	0.00232088	CD300A
ENSG00000167858	67.7297	1.54959	0.624032	2.48318	0.0130214	0.0317741	TEKT1
ENSG00000167900	64.0533	1.04086	0.374346	2.78048	0.00542785	0.01522	TK1
ENSG00000167914	6.7159	2.88386	0.608514	4.73918	2.14589e-06	1.96242e-05	GSDMA
ENSG00000168062	46.726	1.41232	0.331368	4.26207	2.02538e-05	0.000129171	BATF2
ENSG00000168078	119.399	3.99925	0.838024	4.77223	1.82197e-06	1.71012e-05	PBK
ENSG00000168246	493.509	1.05708	0.225849	4.68048	2.86204e-06	2.49302e-05	UBTD2
ENSG00000168256	484.286	1.00359	0.202222	4.96281	6.94807e-07	7.49875e-06	NKIRAS2
ENSG00000168268	479.768	1.55788	0.37195	4.18842	2.809e-05	0.000170953	NT5DC2
ENSG00000168393	261.408	1.05098	0.244544	4.29769	1.72585e-05	0.000113046	DTYMK
ENSG00000168394	783.348	1.77845	0.251197	7.07991	1.4425e-12	1.61064e-10	TAP1
ENSG00000168447	9.69009	3.26284	0.82941	3.93392	8.357e-05	0.000430827	SCNN1B
ENSG00000168454	15.5207	1.90015	0.425956	4.46091	8.16118e-06	5.97036e-05	TXNDC2
ENSG00000168487	434.119	1.00238	0.210675	4.75792	1.95598e-06	1.81441e-05	BMP1
ENSG00000168505	44.9972	2.47124	0.672714	3.67354	0.000239216	0.00106747	GBX2
ENSG00000168528	48.2504	2.22955	0.442478	5.03879	4.68475e-07	5.35444e-06	SERINC2
ENSG00000168542	1189.51	4.77744	0.529226	9.02722	1.76095e-19	5.11556e-16	COL3A1
ENSG00000168615	2268.45	1.0884	0.19958	5.45345	4.94017e-08	8.05493e-07	ADAM9
ENSG00000168621	31.8995	1.2191	0.485294	2.5121	0.0120016	0.0297015	GDNF
ENSG00000168679	229.178	1.21309	0.278937	4.34898	1.36771e-05	9.27232e-05	SLC16A4
ENSG00000168685	63.5309	1.27457	0.453917	2.80793	0.00498611	0.0141888	IL7R
ENSG00000168743	766.824	1.72731	0.527805	3.27263	0.00106554	0.00377793	NPNT
ENSG00000168779	85.5768	3.81763	0.963148	3.9637	7.37979e-05	0.000387206	SHOX2
ENSG00000168884	251.615	1.02679	0.15836	6.48386	8.94039e-11	4.3407e-09	TNIP2
ENSG00000168938	127.049	1.04485	0.377707	2.7663	0.00566971	0.0158016	PPIC
ENSG00000168994	567.229	1.3608	0.227308	5.98658	2.14297e-09	5.95483e-08	PXDC1
ENSG00000168995	25.5439	2.0706	0.360454	5.74443	9.22335e-09	1.97498e-07	SIGLEC7
ENSG00000169083	486.462	1.38635	0.389666	3.55778	0.000373999	0.00155506	AR
ENSG00000169105	191.3	1.46113	0.199005	7.34221	2.10103e-13	3.29918e-11	CHST14
ENSG00000169245	52.3053	3.56387	0.628508	5.67036	1.42501e-08	2.87435e-07	CXCL10
ENSG00000169248	27.4424	2.32785	0.584192	3.98474	6.75545e-05	0.000358331	CXCL11
ENSG00000169297	42.8427	2.0194	0.714804	2.82511	0.0047265	0.0135722	NR0B1
ENSG00000169299	483.314	1.1377	0.196767	5.78198	7.38269e-09	1.64553e-07	PGM2
ENSG00000169302	1095.06	2.09529	0.36346	5.76485	8.17319e-09	1.7852e-07	STK32A
ENSG00000169385	19.6752	2.08677	0.492628	4.236	2.27533e-05	0.000143173	RNASE2
ENSG00000169418	44.2801	1.35096	0.344691	3.91933	8.87936e-05	0.000455466	NPR1
ENSG00000169436	192.818	2.27632	0.458726	4.96226	6.96773e-07	7.51009e-06	COL22A1
ENSG00000169495	7.25587	2.35637	0.558883	4.21622	2.48437e-05	0.000154376	HTRA4
ENSG00000169604	2402.58	1.12249	0.196544	5.71112	1.12233e-08	2.33997e-07	ANTXR1
ENSG00000169607	139.459	2.69082	0.618055	4.35369	1.33863e-05	9.09994e-05	CKAP2L
ENSG00000169679	226.371	2.67694	0.56501	4.73786	2.15985e-06	1.97307e-05	BUB1
ENSG00000169756	847.806	1.0461	0.214387	4.87951	1.06349e-06	1.07466e-05	LIMS1
ENSG00000169840	16.8347	2.91171	0.836239	3.48192	0.000497837	0.00198793	GSX1
ENSG00000169856	81.4365	1.79822	0.57769	3.11278	0.00185336	0.00609104	ONECUT1
ENSG00000169908	247.252	1.57924	0.344801	4.58015	4.6464e-06	3.76348e-05	TM4SF1
ENSG00000170006	143.435	1.36665	0.292767	4.66804	3.0408e-06	2.61734e-05	TMEM154
ENSG00000170162	7.95957	3.59873	1.02205	3.52107	0.000429805	0.00175158	VGLL2
ENSG00000170166	43.1841	2.71695	1.10745	2.45334	0.0141536	0.034126	HOXD4
ENSG00000170178	4.04122	2.78096	1.09352	2.54312	0.0109868	0.0275737	HOXD12
ENSG00000170290	9.13189	1.5379	0.624333	2.46327	0.0137675	0.0333521	SLN
ENSG00000170312	172.296	3.52304	0.538684	6.54009	6.14831e-11	3.16121e-09	CDK1
ENSG00000170345	6202.13	1.40004	0.497351	2.81499	0.00487782	0.0139519	FOS
ENSG00000170365	903.554	1.21831	0.211192	5.76871	7.98791e-09	1.74911e-07	SMAD1
ENSG00000170379	129.52	1.26385	0.332164	3.80491	0.000141854	0.000682259	TCAF2
ENSG00000170390	3071.18	1.01419	0.207056	4.89814	9.67486e-07	9.89629e-06	DCLK2
ENSG00000170417	49.8952	1.01556	0.310915	3.26635	0.00108944	0.0038517	TMEM182
ENSG00000170439	482.153	2.96647	0.475238	6.24206	4.31835e-10	1.57138e-08	METTL7B
ENSG00000170458	694.205	2.23988	0.383155	5.8459	5.03846e-09	1.19973e-07	CD14
ENSG00000170703	75.9938	1.45989	0.48591	3.00446	0.00266055	0.0083032	TTLL6
ENSG00000170779	90.9716	1.40946	0.289119	4.87501	1.08802e-06	1.09747e-05	CDCA4
ENSG00000170801	30.9636	1.52001	0.424516	3.58058	0.000342835	0.00144653	HTRA3
ENSG00000170891	76.9765	1.17675	0.371724	3.16565	0.00154736	0.00521271	CYTL1
ENSG00000170961	317.369	3.60802	0.510809	7.06335	1.62538e-12	1.74879e-10	HAS2
ENSG00000170962	188.612	1.70204	0.441367	3.85628	0.000115124	0.000568123	PDGFD
ENSG00000171016	919.662	1.29649	0.237504	5.45881	4.79341e-08	7.90436e-07	PYGO1
ENSG00000171049	11.7824	1.30914	0.516245	2.53589	0.0112163	0.028065	FPR2
ENSG00000171051	281.038	1.3419	0.37167	3.61047	0.000305646	0.00131185	FPR1
ENSG00000171124	4.38229	1.60695	0.642416	2.50141	0.0123699	0.0304186	FUT3
ENSG00000171219	13.7607	1.53279	0.486071	3.15344	0.00161361	0.00540454	CDC42BPG
ENSG00000171227	25.3667	1.15822	0.319065	3.63006	0.000283357	0.00122798	TMEM37
ENSG00000171241	91.3478	1.80613	0.34078	5.29998	1.15815e-07	1.63031e-06	SHCBP1
ENSG00000171310	1987.55	1.3515	0.235264	5.74461	9.21358e-09	1.97498e-07	CHST11
ENSG00000171316	4604.43	1.05453	0.301756	3.49465	0.000474682	0.00190902	CHD7
ENSG00000171320	85.5859	3.00557	0.528923	5.68244	1.32787e-08	2.71652e-07	ESCO2
ENSG00000171388	855.004	1.41078	0.333114	4.23511	2.28441e-05	0.000143693	APLN
ENSG00000171428	29.2349	1.64553	0.416207	3.95363	7.69729e-05	0.000401207	NAT1
ENSG00000171451	3613.7	1.34413	0.304267	4.41758	9.98127e-06	7.07785e-05	DSEL
ENSG00000171522	109.088	1.24854	0.342813	3.64203	0.000270492	0.00118106	PTGER4
ENSG00000171540	22.6533	5.66476	1.00963	5.61074	2.01468e-08	3.83361e-07	OTP
ENSG00000171649	398.313	1.26709	0.207184	6.11574	9.61087e-10	3.0212e-08	ZIK1
ENSG00000171657	91.7785	1.54695	0.23232	6.65868	2.76289e-11	1.638e-09	GPR82
ENSG00000171812	199.85	1.33229	0.310174	4.2953	1.74455e-05	0.000114056	COL8A2
ENSG00000171815	39.1273	1.08242	0.405929	2.66652	0.00766404	0.0204088	PCDHB1
ENSG00000171848	225.255	3.05243	0.63921	4.77532	1.79421e-06	1.68861e-05	RRM2
ENSG00000171864	4.48072	2.06692	0.72897	2.8354	0.00457685	0.0131902	PRND
ENSG00000171872	5.74914	2.24521	0.569718	3.94092	8.11698e-05	0.000419819	KLF17
ENSG00000171940	512.352	1.44542	0.261407	5.52939	3.2135e-08	5.64561e-07	ZNF217
ENSG00000171956	1.05284	2.17498	0.928836	2.34162	0.0192	0.0440174	FOXB1
ENSG00000172037	3229.92	1.48558	0.287816	5.16154	2.44926e-07	3.08904e-06	LAMB2
ENSG00000172061	3.95414	1.84468	0.722388	2.55358	0.0106621	0.0268749	LRRC15
ENSG00000172123	69.6098	1.51975	0.255204	5.95505	2.59994e-09	6.96112e-08	SLFN12
ENSG00000172164	587.357	1.08396	0.227199	4.77096	1.83354e-06	1.72005e-05	SNTB1
ENSG00000172201	4172.54	1.15179	0.382074	3.01458	0.00257338	0.00808473	ID4
ENSG00000172322	13.326	2.39798	0.679799	3.52749	0.000419527	0.00171611	CLEC12A
ENSG00000172380	1734.24	1.76201	0.311699	5.65292	1.57742e-08	3.11955e-07	GNG12
ENSG00000172497	6.82744	1.44426	0.444212	3.25128	0.00114887	0.00402996	ACOT12
ENSG00000172638	675.556	1.08395	0.229683	4.71934	2.3661e-06	2.12146e-05	EFEMP2
ENSG00000172901	17.135	1.06467	0.322009	3.30633	0.000945281	0.00341194	LVRN
ENSG00000172936	177.174	1.42633	0.221486	6.43982	1.19612e-10	5.4577e-09	MYD88
ENSG00000173040	87.5398	1.31835	0.393508	3.35024	0.000807411	0.00298097	EVC2
ENSG00000173085	142.008	1.18774	0.20756	5.72242	1.05019e-08	2.20539e-07	COQ2
ENSG00000173110	107.266	2.28117	0.416673	5.47472	4.38195e-08	7.36297e-07	HSPA6
ENSG00000173157	23.5749	1.54502	0.576848	2.67838	0.007398	0.0198106	ADAMTS20
ENSG00000173193	2222.65	1.40698	0.232777	6.04434	1.5002e-09	4.40211e-08	PARP14
ENSG00000173200	33.0707	1.05135	0.305667	3.43954	0.000582708	0.00225802	PARP15
ENSG00000173218	215.609	1.3259	0.307217	4.31583	1.59001e-05	0.000105296	VANGL1
ENSG00000173281	278.797	1.16769	0.252889	4.61739	3.88597e-06	3.2177e-05	PPP1R3B
ENSG00000173369	1882.22	1.95884	0.317041	6.17852	6.47045e-10	2.1899e-08	C1QB
ENSG00000173372	1060.04	1.5984	0.301438	5.30256	1.1419e-07	1.609e-06	C1QA
ENSG00000173404	160.672	1.43692	0.519042	2.76842	0.00563295	0.0157192	INSM1
ENSG00000173432	5.68657	4.22774	1.04225	4.05637	4.98407e-05	0.000278348	SAA1
ENSG00000173457	734.413	1.80788	0.248902	7.26341	3.77463e-13	5.43734e-11	PPP1R14B
ENSG00000173467	2.18899	3.32452	1.22171	2.7212	0.00650462	0.0177677	AGR3
ENSG00000173546	4488.45	2.04128	0.380055	5.37103	7.82901e-08	1.17687e-06	CSPG4
ENSG00000173805	382.832	1.17869	0.391036	3.01428	0.0025759	0.00809118	HAP1
ENSG00000173894	191.243	1.43252	0.546375	2.62187	0.008745	0.0227535	CBX2
ENSG00000173917	33.1777	2.69585	0.755182	3.5698	0.00035725	0.00149648	HOXB2
ENSG00000173918	340.494	1.59478	0.382207	4.17255	3.01208e-05	0.000181537	C1QTNF1
ENSG00000173926	215.987	1.1528	0.281849	4.09015	4.31103e-05	0.00024572	MARCHF3
ENSG00000174021	419.52	1.3536	0.190328	7.11195	1.14413e-12	1.34745e-10	GNG5
ENSG00000174255	4.54111	1.8932	0.478275	3.9584	7.54543e-05	0.000394472	ZNF80
ENSG00000174343	15.5022	3.0319	0.702056	4.3186	1.57019e-05	0.000104261	CHRNA9
ENSG00000174371	137.22	2.2215	0.580071	3.8297	0.000128302	0.000624316	EXO1
ENSG00000174417	23.0776	1.3121	0.428831	3.0597	0.00221557	0.00713025	TRHR
ENSG00000174442	189.252	1.06193	0.287059	3.69935	0.000216153	0.000981067	ZWILCH
ENSG00000174600	211.81	1.02647	0.255728	4.01392	5.97194e-05	0.000322863	CMKLR1
ENSG00000174799	293.918	1.04458	0.211382	4.94166	7.74586e-07	8.21231e-06	CEP135
ENSG00000174807	70.2381	2.32657	0.430272	5.40722	6.40121e-08	1.00426e-06	CD248
ENSG00000174837	10.5787	2.58226	0.478736	5.39392	6.89384e-08	1.0628e-06	ADGRE1
ENSG00000175063	132.093	3.19191	0.909624	3.50904	0.000449727	0.00182313	UBE2C
ENSG00000175084	35.8786	2.24227	0.479234	4.67886	2.88476e-06	2.5053e-05	DES
ENSG00000175093	192.084	2.18078	0.469923	4.64073	3.47184e-06	2.93901e-05	SPSB4
ENSG00000175183	1133.16	1.3733	0.37814	3.63174	0.000281521	0.00122154	CSRP2
ENSG00000175356	234.815	1.18249	0.299062	3.95401	7.68534e-05	0.000400772	SCUBE2
ENSG00000175445	2131.64	1.80975	0.303389	5.96513	2.44446e-09	6.60572e-08	LPL
ENSG00000175489	78.3487	1.18041	0.285933	4.12829	3.65473e-05	0.000214124	LRRC25
ENSG00000175518	16.914	1.31245	0.431062	3.0447	0.00232916	0.00744222	UBQLNL
ENSG00000175538	114.176	1.28649	0.264673	4.86067	1.1699e-06	1.16456e-05	KCNE3
ENSG00000175544	35.1555	1.00214	0.260775	3.84293	0.000121573	0.000594895	CABP4
ENSG00000175567	174.221	1.02184	0.35645	2.86671	0.00414768	0.012138	UCP2
ENSG00000175697	80.7079	1.34487	0.356385	3.77366	0.000160869	0.000760497	GPR156
ENSG00000175832	138.318	1.81828	0.484029	3.75654	0.000172279	0.000808078	ETV4
ENSG00000175857	36.8176	2.18663	0.405553	5.39174	6.97805e-08	1.07066e-06	GAPT
ENSG00000175868	5.85465	1.27436	0.484279	2.63147	0.00850174	0.0222501	CALCB
ENSG00000175879	65.4168	4.95311	1.15907	4.27335	1.92559e-05	0.000123651	HOXD8
ENSG00000175928	1662.71	1.25955	0.297272	4.23704	2.26483e-05	0.000142616	LRRN1
ENSG00000176014	358.977	1.70433	0.31167	5.46839	4.54151e-08	7.56773e-07	TUBB6
ENSG00000176046	193.1	1.27804	0.335742	3.80661	0.000140882	0.000678525	NUPR1
ENSG00000176076	93.4587	1.46907	0.634523	2.31523	0.0206004	0.0465641	KCNE5
ENSG00000176170	93.8375	1.06339	0.362899	2.93026	0.00338682	0.0102081	SPHK1
ENSG00000176208	281.549	1.10981	0.272665	4.07024	4.69643e-05	0.000265087	ATAD5
ENSG00000176566	12.6736	2.5782	0.605522	4.25782	2.06429e-05	0.000131268	DCAF4L2
ENSG00000176601	49.5724	2.00281	0.474081	4.22462	2.39344e-05	0.000149687	MAP3K19
ENSG00000176619	974.249	1.02839	0.250496	4.10542	4.03573e-05	0.000232461	LMNB2
ENSG00000176842	32.5346	3.54384	0.779649	4.54543	5.48232e-06	4.31408e-05	IRX5
ENSG00000176887	1477.5	2.4504	0.586169	4.18036	2.91047e-05	0.00017645	SOX11
ENSG00000176971	816.421	1.5391	0.366134	4.20367	2.62627e-05	0.000161638	FIBIN
ENSG00000177025	27.7306	1.09983	0.32011	3.43579	0.000590823	0.00228435	C19orf18
ENSG00000177119	1779.41	1.61704	0.211465	7.64686	2.05947e-14	4.85088e-12	ANO6
ENSG00000177294	12.6872	1.76468	0.573719	3.07587	0.00209891	0.00679005	FBXO39
ENSG00000177363	35.5785	1.94059	0.428776	4.52588	6.01443e-06	4.62832e-05	LRRN4CL
ENSG00000177374	169.698	1.03561	0.420779	2.46116	0.0138487	0.0335068	HIC1
ENSG00000177409	1288.5	1.93946	0.382784	5.06671	4.04744e-07	4.73787e-06	SAMD9L
ENSG00000177426	385.721	1.55825	0.273733	5.69261	1.25114e-08	2.57771e-07	TGIF1
ENSG00000177455	2.92702	1.21781	0.469336	2.59475	0.00946598	0.0243064	CD19
ENSG00000177575	1712.72	2.66593	0.467494	5.70261	1.17988e-08	2.45239e-07	CD163
ENSG00000177606	4061.17	1.16511	0.266017	4.37982	1.18778e-05	8.19924e-05	JUN
ENSG00000177697	963.916	1.60103	0.2283	7.01281	2.33574e-12	2.28719e-10	CD151
ENSG00000177706	935.573	1.18265	0.259105	4.56436	5.01028e-06	4.00776e-05	FAM20C
ENSG00000177721	74.5175	1.16364	0.244533	4.75863	1.94909e-06	1.80898e-05	ANXA2R
ENSG00000177839	431.323	1.53995	0.312877	4.9219	8.57089e-07	8.93484e-06	PCDHB9
ENSG00000177989	63.5468	1.04276	0.358187	2.91121	0.0036003	0.0107491	ODF3B
ENSG00000178125	12.1838	1.04458	0.422749	2.47092	0.0134766	0.0327338	PPP1R42
ENSG00000178150	52.5258	1.45498	0.339668	4.28353	1.83954e-05	0.000119017	ZNF114
ENSG00000178202	359.013	1.33341	0.252054	5.2902	1.22183e-07	1.70371e-06	POGLUT3
ENSG00000178295	379.251	1.02364	0.210821	4.85547	1.20104e-06	1.19054e-05	GEN1
ENSG00000178297	44.202	1.3138	0.432126	3.04032	0.00236328	0.0075264	TMPRSS9
ENSG00000178445	707.067	1.45639	0.223241	6.52385	6.85257e-11	3.49241e-09	GLDC
ENSG00000178562	10.4667	2.41444	0.565501	4.26956	1.95858e-05	0.000125461	CD28
ENSG00000178726	103.438	2.06994	0.418866	4.94177	7.74146e-07	8.21231e-06	THBD
ENSG00000178789	10.438	1.8441	0.598708	3.08013	0.00206909	0.00671213	CD300LB
ENSG00000178999	72.978	2.45785	0.892123	2.75506	0.00586809	0.016279	AURKB
ENSG00000179044	35.0109	1.31565	0.293122	4.4884	7.17606e-06	5.34062e-05	EXOC3L1
ENSG00000179218	5507.96	1.04152	0.178013	5.85082	4.89154e-09	1.17276e-07	CALR
ENSG00000179241	749.281	1.51611	0.210351	7.20753	5.69741e-13	7.55844e-11	LDLRAD3
ENSG00000179299	107.176	1.57405	0.32701	4.81345	1.48343e-06	1.42931e-05	NSUN7
ENSG00000179314	3190.91	1.96658	0.332311	5.91788	3.26119e-09	8.40867e-08	WSCD1
ENSG00000179344	576.35	1.52641	0.561084	2.72047	0.00651898	0.0178013	HLA-DQB1
ENSG00000179431	601.005	1.77854	0.257716	6.90113	5.15892e-12	4.34396e-10	FJX1
ENSG00000179627	63.9218	1.77027	0.27455	6.44787	1.13431e-10	5.2029e-09	ZBTB42
ENSG00000179750	4.56331	1.48761	0.429292	3.46526	0.000529715	0.0020908	APOBEC3B
ENSG00000179761	547.308	1.26494	0.420486	3.00828	0.00262732	0.0082275	PIPOX
ENSG00000179772	29.058	1.44705	0.349229	4.14356	3.41961e-05	0.000202606	FOXS1
ENSG00000179869	77.1967	1.57946	0.646032	2.44486	0.0144908	0.0347755	ABCA13
ENSG00000179873	1.6661	2.28852	0.868584	2.63477	0.0084195	0.0220713	NLRP11
ENSG00000180061	4.34622	1.97003	0.507803	3.87952	0.000104663	0.000524216	TMEM150B
ENSG00000180198	232.638	1.81693	0.290803	6.24798	4.15804e-10	1.53223e-08	RCC1
ENSG00000180269	21.0933	3.87295	0.816661	4.74242	2.11181e-06	1.93833e-05	GPR139
ENSG00000180340	55.6811	1.02991	0.307501	3.34927	0.000810241	0.00298952	FZD2
ENSG00000180447	622.534	2.38233	0.393909	6.04794	1.46711e-09	4.31956e-08	GAS1
ENSG00000180596	1120.21	1.16673	0.254607	4.58247	4.59517e-06	3.72703e-05	H2BC4
ENSG00000180644	25.9455	1.11815	0.367572	3.04199	0.00235016	0.00749695	PRF1
ENSG00000180785	8.0434	2.31496	0.763879	3.03053	0.00244125	0.0077267	OR51E1
ENSG00000180801	234.525	1.94045	0.387864	5.00292	5.64686e-07	6.29717e-06	ARSJ
ENSG00000180806	18.1742	4.6367	1.05367	4.40051	1.07995e-05	7.55665e-05	HOXC9
ENSG00000180815	18.0483	2.1756	0.579278	3.75571	0.000172853	0.000809798	MAP3K15
ENSG00000180914	397.609	1.17464	0.442048	2.65727	0.00787769	0.0208897	OXTR
ENSG00000181026	465.879	1.23516	0.249399	4.95255	7.32467e-07	7.83726e-06	AEN
ENSG00000181104	579.86	2.26172	0.44453	5.0879	3.6205e-07	4.31342e-06	F2R
ENSG00000181381	702.08	1.82445	0.296614	6.15093	7.70296e-10	2.50958e-08	DDX60L
ENSG00000181433	4.64694	2.0682	0.707254	2.92426	0.00345272	0.0103742	SAGE1
ENSG00000181449	3842.54	1.34662	0.233654	5.76328	8.24929e-09	1.79731e-07	SOX2
ENSG00000181458	101.96	1.69161	0.267208	6.33069	2.44067e-10	9.80204e-09	TMEM45A
ENSG00000181481	160.459	1.01694	0.220063	4.62111	3.81684e-06	3.171e-05	RNF135
ENSG00000181722	19742.2	1.03704	0.199823	5.1898	2.10521e-07	2.70436e-06	ZBTB20
ENSG00000181826	707.785	1.09849	0.200445	5.48023	4.24768e-08	7.19504e-07	RELL1
ENSG00000181847	26.6979	1.19652	0.263479	4.54123	5.59264e-06	4.37717e-05	TIGIT
ENSG00000181938	184.992	1.79742	0.296304	6.06615	1.31009e-09	3.92352e-08	GINS3
ENSG00000182010	154.822	1.35194	0.41192	3.28204	0.0010306	0.0036705	RTKN2
ENSG00000182035	2.63841	2.18578	0.632146	3.45771	0.000544791	0.0021406	ADIG
ENSG00000182103	1622.85	1.20197	0.261735	4.5923	4.38382e-06	3.57892e-05	FAM181B
ENSG00000182132	735.78	1.32701	0.310461	4.27434	1.91705e-05	0.000123254	KCNIP1
ENSG00000182162	33.2187	2.49275	0.491072	5.07614	3.85173e-07	4.5362e-06	P2RY8
ENSG00000182177	27.0027	2.46993	0.547484	4.51142	6.43959e-06	4.89072e-05	ASB18
ENSG00000182199	790.571	1.516	0.249611	6.07343	1.25207e-09	3.80866e-08	SHMT2
ENSG00000182326	975.375	1.93504	0.416024	4.65126	3.29907e-06	2.81187e-05	C1S
ENSG00000182492	745.827	1.43546	0.323017	4.44391	8.83379e-06	6.37306e-05	BGN
ENSG00000182580	392.456	1.2064	0.390654	3.08816	0.00201402	0.00655176	EPHB3
ENSG00000182612	14.3505	1.15726	0.362967	3.18833	0.00143099	0.00487724	TSPAN10
ENSG00000182704	233.574	1.49768	0.343822	4.35597	1.32477e-05	9.0198e-05	TSKU
ENSG00000182718	1376.13	2.85667	0.357317	7.99479	1.298e-15	4.81364e-13	ANXA2
ENSG00000182742	14.3465	4.48225	0.770457	5.81765	5.96815e-09	1.37781e-07	HOXB4
ENSG00000182752	304.46	1.06393	0.329082	3.23301	0.00122492	0.00426069	PAPPA
ENSG00000182866	12.6548	1.63808	0.440026	3.72269	0.000197108	0.000907928	LCK
ENSG00000182885	18.0495	1.41261	0.447908	3.1538	0.00161157	0.00540083	ADGRG3
ENSG00000183010	302.028	1.50192	0.359434	4.17855	2.93368e-05	0.000177487	PYCR1
ENSG00000183067	26.8739	1.04251	0.297209	3.50768	0.000452039	0.00183134	IGSF5
ENSG00000183072	9.75625	4.30501	0.92963	4.63089	3.64098e-06	3.05401e-05	NKX2-5
ENSG00000183098	552.456	1.29849	0.352892	3.67956	0.000233634	0.00104712	GPC6
ENSG00000183153	30.9925	1.3539	0.4147	3.26478	0.00109551	0.00387003	GJD3
ENSG00000183386	158.527	1.09204	0.229747	4.75321	2.00214e-06	1.8523e-05	FHL3
ENSG00000183486	170.67	1.49575	0.373557	4.00407	6.22609e-05	0.000334531	MX2
ENSG00000183542	57.9887	1.72291	0.569017	3.02786	0.00246288	0.00778246	KLRC4
ENSG00000183598	152.269	2.86257	0.506001	5.65725	1.53816e-08	3.05703e-07	H3C13
ENSG00000183631	6.45231	2.95316	0.802744	3.67883	0.000234305	0.00104932	PRR32
ENSG00000183647	123.925	1.11873	0.193745	5.77423	7.73078e-09	1.70566e-07	ZNF530
ENSG00000183671	13.9052	2.94314	0.698649	4.21262	2.52431e-05	0.000156579	CMKLR2
ENSG00000183742	36.5103	2.39699	0.314256	7.62752	2.39319e-14	5.4886e-12	MACC1
ENSG00000183763	61.0934	1.38094	0.355167	3.88815	0.000101012	0.00050856	TRAIP
ENSG00000183765	57.6751	1.41373	0.314786	4.4911	7.08569e-06	5.28471e-05	CHEK2
ENSG00000183798	1194.19	1.5593	0.496681	3.13944	0.00169272	0.00562519	EMILIN3
ENSG00000183813	4.00286	1.65686	0.723001	2.29164	0.0219263	0.0490535	CCR4
ENSG00000183840	60.5092	1.33946	0.272452	4.91629	8.81978e-07	9.14508e-06	GPR39
ENSG00000183850	102.093	1.54258	0.316733	4.87029	1.11436e-06	1.11692e-05	ZNF730
ENSG00000183856	182.078	2.31059	0.513942	4.49581	6.93043e-06	5.19559e-05	IQGAP3
ENSG00000184060	372.828	1.22018	0.222403	5.48633	4.10379e-08	6.98527e-07	ADAP2
ENSG00000184260	1201.97	1.3091	0.251072	5.21404	1.84767e-07	2.42341e-06	H2AC20
ENSG00000184270	285.732	1.28019	0.319626	4.00528	6.19437e-05	0.000333131	H2AC21
ENSG00000184293	5.81382	1.69658	0.527216	3.21799	0.00129091	0.00445554	CLECL1
ENSG00000184302	18.3312	4.3194	0.968849	4.45828	8.26181e-06	6.02525e-05	SIX6
ENSG00000184304	562.642	1.22891	0.227517	5.40141	6.61174e-08	1.03079e-06	PRKD1
ENSG00000184357	849.534	4.46349	0.68485	6.51747	7.15017e-11	3.58125e-09	H1-5
ENSG00000184384	2154.68	1.70105	0.219907	7.73531	1.03152e-14	2.8999e-12	MAML2
ENSG00000184445	823.905	1.37532	0.254492	5.40419	6.51024e-08	1.01679e-06	KNTC1
ENSG00000184486	1533.82	1.17009	0.234054	4.99922	5.75621e-07	6.39864e-06	POU3F2
ENSG00000184489	397.777	1.31617	0.365185	3.60412	0.000313208	0.00134193	PTP4A3
ENSG00000184500	401.986	1.46885	0.241166	6.0906	1.12491e-09	3.47646e-08	PROS1
ENSG00000184557	723.779	3.30813	0.475505	6.9571	3.47346e-12	3.16976e-10	SOCS3
ENSG00000184599	7.72654	1.68557	0.462961	3.64084	0.000271755	0.00118506	TAFA3
ENSG00000184635	174.763	1.45563	0.205357	7.08826	1.35804e-12	1.54498e-10	ZNF93
ENSG00000184661	94.5291	2.94529	0.609685	4.83085	1.35954e-06	1.32904e-05	CDCA2
ENSG00000184678	1640.85	1.06353	0.231232	4.59938	4.23741e-06	3.47241e-05	H2BC21
ENSG00000184860	3.34269	1.2416	0.538761	2.30454	0.0211921	0.0476926	SDR42E1
ENSG00000184979	134.166	1.34871	0.305534	4.41427	1.0135e-05	7.16643e-05	USP18
ENSG00000185052	559.496	1.02562	0.297751	3.44456	0.000571988	0.00222539	SLC24A3
ENSG00000185130	123.041	2.54976	0.464937	5.48409	4.15592e-08	7.05333e-07	H2BC13
ENSG00000185215	589.49	1.25548	0.373973	3.35715	0.000787502	0.00291736	TNFAIP2
ENSG00000185262	296.401	1.16103	0.19981	5.81069	6.22168e-09	1.42689e-07	UBALD2
ENSG00000185338	21.3211	1.73378	0.445805	3.8891	0.000100617	0.00050716	SOCS1
ENSG00000185404	123.367	1.42918	0.267408	5.34459	9.06204e-08	1.32288e-06	SP140L
ENSG00000185480	76.3326	1.63765	0.355288	4.60937	4.039e-06	3.3286e-05	PARPBP
ENSG00000185499	55.2688	1.77153	0.38609	4.58837	4.46713e-06	3.63842e-05	MUC1
ENSG00000185561	50.6053	1.11401	0.312979	3.55939	0.000371719	0.00154779	TLCD2
ENSG00000185610	226.82	1.34924	0.415111	3.25032	0.00115275	0.00403948	DBX2
ENSG00000186185	140.026	2.36749	0.694259	3.41009	0.000649405	0.002479	KIF18B
ENSG00000186407	5.64856	3.04945	0.828184	3.68209	0.000231326	0.00103864	CD300E
ENSG00000186451	26.0226	1.94808	0.456542	4.26703	1.98096e-05	0.00012657	SPATA12
ENSG00000186470	491.791	1.78951	0.2693	6.64506	3.03092e-11	1.76686e-09	BTN3A2
ENSG00000186684	13.5149	1.62406	0.492464	3.29782	0.000974376	0.00349942	CYP27C1
ENSG00000186871	87.483	1.18824	0.280394	4.23777	2.25752e-05	0.000142207	ERCC6L
ENSG00000186897	28.9788	2.89979	0.646271	4.48695	7.22491e-06	5.36787e-05	C1QL4
ENSG00000186973	6.1598	4.10345	0.908895	4.51476	6.3388e-06	4.83313e-05	FAM183A
ENSG00000187013	9.32929	2.09135	0.464907	4.49843	6.8457e-06	5.14534e-05	LINC02875
ENSG00000187068	2255.48	1.06341	0.241582	4.40184	1.07337e-05	7.5287e-05	C3orf70
ENSG00000187116	4.18434	2.02575	0.634041	3.19499	0.00139837	0.00478102	LILRA5
ENSG00000187140	22.4025	2.96395	0.737496	4.01893	5.84634e-05	0.000317504	FOXD3
ENSG00000187193	1319.31	1.28543	0.440737	2.91654	0.00353933	0.0106016	MT1X
ENSG00000187243	1347.05	1.24126	0.356306	3.4837	0.000494527	0.00197743	MAGED4B
ENSG00000187398	1139.13	1.7105	0.498608	3.43055	0.000602352	0.00232227	LUZP2
ENSG00000187416	1326.84	2.51736	0.543814	4.62907	3.67308e-06	3.07501e-05	LHFPL3
ENSG00000187474	146.055	2.63237	0.420099	6.26608	3.70252e-10	1.38798e-08	FPR3
ENSG00000187498	4134.67	3.8915	0.440498	8.83431	1.00721e-18	1.75757e-15	COL4A1
ENSG00000187510	6.06758	1.51655	0.411053	3.68943	0.000224759	0.00101307	PLEKHG7
ENSG00000187527	122.129	1.252	0.310772	4.02867	5.60922e-05	0.000307063	ATP13A5
ENSG00000187608	312.814	1.50022	0.361756	4.14704	3.36801e-05	0.00020022	ISG15
ENSG00000187634	87.6504	1.14191	0.447844	2.5498	0.0107786	0.0271412	SAMD11
ENSG00000187678	1355.44	2.09865	0.378238	5.5485	2.88124e-08	5.13497e-07	SPRY4
ENSG00000187741	210.212	1.00726	0.32075	3.14032	0.00168761	0.00561142	FANCA
ENSG00000187837	2767.21	1.18883	0.289564	4.1056	4.03268e-05	0.000232362	H1-2
ENSG00000187840	236.422	1.9987	0.368677	5.42128	5.9173e-08	9.35074e-07	EIF4EBP1
ENSG00000187944	16.1829	1.76226	0.435748	4.04421	5.25005e-05	0.000291166	C2orf66
ENSG00000187951	76.4776	1.13573	0.348899	3.25519	0.00113318	0.00398294
ENSG00000188001	55.1924	1.54066	0.262157	5.87687	4.18087e-09	1.03219e-07	TPRG1
ENSG00000188015	12.6457	2.46588	0.563522	4.37584	1.20964e-05	8.33364e-05	S100A3
ENSG00000188060	43.6524	2.43646	0.301861	8.07145	6.94683e-16	2.88293e-13	RAB42
ENSG00000188120	5.81724	5.18696	1.97793	2.62242	0.00873088	0.0227235	DAZ1
ENSG00000188257	0.929077	3.01215	1.07777	2.79478	0.00519345	0.0146713	PLA2G2A
ENSG00000188313	457.44	1.62971	0.282016	5.77877	7.52484e-09	1.66549e-07	PLSCR1
ENSG00000188483	389.828	1.28767	0.319565	4.02947	5.59038e-05	0.000306127	IER5L
ENSG00000188488	86.5298	1.15008	0.444615	2.58668	0.00969055	0.0247809	SERPINA5
ENSG00000188501	38.8713	1.70994	0.407286	4.19838	2.68832e-05	0.000164355	LCTL
ENSG00000188643	855.144	1.20883	0.342274	3.53177	0.000412793	0.00169333	S100A16
ENSG00000189057	94.4304	3.62166	0.621095	5.83109	5.5068e-09	1.28837e-07	FAM111B
ENSG00000189120	9.54769	1.71105	0.409661	4.17675	2.95705e-05	0.000178529	SP6
ENSG00000189184	507.344	1.33102	0.268221	4.96241	6.96221e-07	7.50936e-06	PCDH18
ENSG00000189320	13.7557	3.15199	0.672674	4.68575	2.7893e-06	2.43819e-05	FAM180A
ENSG00000196083	1376.54	2.27258	0.392493	5.79012	7.03362e-09	1.58393e-07	IL1RAP
ENSG00000196126	712.262	1.53165	0.301175	5.08559	3.66484e-07	4.35731e-06	HLA-DRB1
ENSG00000196132	880.883	1.36119	0.541072	2.51573	0.0118786	0.0294307	MYT1
ENSG00000196136	8068.78	3.92804	0.518809	7.57128	3.69573e-14	7.57843e-12	SERPINA3
ENSG00000196154	40.0597	2.28154	0.498303	4.57861	4.68074e-06	3.78938e-05	S100A4
ENSG00000196411	283.078	1.24229	0.317378	3.91424	9.06897e-05	0.000464372	EPHB4
ENSG00000196497	381.852	1.12839	0.244216	4.62048	3.82853e-06	3.17846e-05	IPO4
ENSG00000196562	2170.16	1.62955	0.326683	4.98817	6.09532e-07	6.7114e-06	SULF2
ENSG00000196569	2950.89	1.02623	0.379041	2.70745	0.00678033	0.0183654	LAMA2
ENSG00000196584	172.266	1.80654	0.415835	4.34437	1.39676e-05	9.45823e-05	XRCC2
ENSG00000196684	6.91412	2.0281	0.615162	3.29685	0.000977774	0.00350887	HSH2D
ENSG00000196735	228.073	1.65515	0.447817	3.69603	0.000218997	0.000990947	HLA-DQA1
ENSG00000196739	413.619	1.35204	0.431961	3.13001	0.001748	0.00578904	COL27A1
ENSG00000196747	262.02	4.03991	0.625277	6.46099	1.04017e-10	4.86271e-09	H2AC13
ENSG00000196754	11.8877	1.63124	0.363316	4.48986	7.127e-06	5.30644e-05	S100A2
ENSG00000196767	271.107	2.05466	0.606378	3.38841	0.00070298	0.00264986	POU3F4
ENSG00000196787	542.025	3.53485	0.566889	6.23552	4.50282e-10	1.62157e-08	H2AC11
ENSG00000196866	433.656	2.69666	0.420942	6.40627	1.49126e-10	6.53877e-09	H2AC7
ENSG00000196917	17.561	1.37744	0.470371	2.92842	0.00340685	0.0102534	HCAR1
ENSG00000196924	10120	1.55712	0.314606	4.94944	7.44266e-07	7.94887e-06	FLNA
ENSG00000196935	1264.32	1.03234	0.191162	5.40032	6.65233e-08	1.03342e-06	SRGAP1
ENSG00000196954	197.962	1.83903	0.290776	6.32454	2.53983e-10	1.01768e-08	CASP4
ENSG00000197056	396.051	1.00755	0.225441	4.46923	7.84999e-06	5.78054e-05	ZMYM1
ENSG00000197093	302.936	1.67383	0.25005	6.69399	2.17162e-11	1.3916e-09	GAL3ST4
ENSG00000197153	131.342	4.20534	0.80934	5.19601	2.03608e-07	2.63075e-06	H3C12
ENSG00000197238	455.645	2.08202	0.483271	4.30819	1.64597e-05	0.00010863	H4C11
ENSG00000197249	273.794	1.25882	0.320734	3.9248	8.68035e-05	0.000446065	SERPINA1
ENSG00000197256	846.694	1.14321	0.253286	4.51349	6.37681e-06	4.85362e-05	KANK2
ENSG00000197261	33.7681	2.42556	0.693466	3.49773	0.000469228	0.00188927	C6orf141
ENSG00000197299	585.741	2.14126	0.296459	7.22278	5.09371e-13	6.88243e-11	BLM
ENSG00000197405	137.658	1.74072	0.399773	4.35428	1.33508e-05	9.07938e-05	C5AR1
ENSG00000197409	352.832	2.44255	0.448547	5.44546	5.16712e-08	8.35463e-07	H3C4
ENSG00000197415	37.0194	1.40096	0.500544	2.79887	0.00512813	0.0145162	VEPH1
ENSG00000197472	37.0197	1.54878	0.514241	3.01179	0.00259716	0.0081462	ZNF695
ENSG00000197496	268.174	1.56384	0.31632	4.94386	7.65908e-07	8.15502e-06	SLC2A10
ENSG00000197576	12.8697	3.06925	1.33093	2.3061	0.0211052	0.0475451	HOXA4
ENSG00000197587	1.15615	2.92404	1.17062	2.49786	0.0124947	0.0306823	DMBX1
ENSG00000197629	246.454	1.13069	0.305437	3.70188	0.000214004	0.000972646	MPEG1
ENSG00000197646	71.1225	1.40118	0.365063	3.83819	0.000123946	0.000605827	PDCD1LG2
ENSG00000197696	357.543	2.94282	0.398377	7.38702	1.50155e-13	2.46907e-11	NMB
ENSG00000197747	265.298	2.21405	0.358529	6.17536	6.6013e-10	2.22125e-08	S100A10
ENSG00000197757	12.8458	3.85158	0.879669	4.37844	1.1953e-05	8.24135e-05	HOXC6
ENSG00000197769	11.5878	1.20609	0.481177	2.50655	0.0121917	0.0300907	MAP1LC3C
ENSG00000197903	853.649	2.32991	0.35395	6.5826	4.62296e-11	2.48698e-09	H2BC12
ENSG00000197905	51.6382	1.81607	0.454484	3.99589	6.44516e-05	0.000343966	TEAD4
ENSG00000197935	99.3438	1.60535	0.323398	4.96402	6.9049e-07	7.4743e-06	ZNF311
ENSG00000197956	1180.34	1.71575	0.284391	6.03306	1.60883e-09	4.68145e-08	S100A6
ENSG00000197965	1718.17	1.35838	0.247278	5.49334	3.944e-08	6.75948e-07	MPZL1
ENSG00000197977	1188.43	1.14919	0.423431	2.71399	0.00664772	0.0180877	ELOVL2
ENSG00000198028	10.5798	2.95349	0.651735	4.53174	5.85007e-06	4.53215e-05	ZNF560
ENSG00000198074	0.951593	2.46317	0.825773	2.98286	0.00285566	0.00881894	AKR1B10
ENSG00000198099	3.45432	1.33032	0.4644	2.8646	0.00417542	0.012213	ADH4
ENSG00000198211	2.81121	3.23797	1.41551	2.2875	0.0221665	0.0494766
ENSG00000198353	29.1581	2.29049	0.589443	3.88586	0.000101969	0.00051249	HOXC4
ENSG00000198502	314.676	1.48698	0.617584	2.40773	0.0160521	0.0378859	HLA-DRB5
ENSG00000198768	26.7312	1.11377	0.385258	2.89098	0.00384039	0.0113685	APCDD1L
ENSG00000198795	1377.68	1.16421	0.252117	4.61776	3.87914e-06	3.21356e-05	ZNF521
ENSG00000198805	403.906	1.17334	0.271566	4.32064	1.5558e-05	0.000103542	PNP
ENSG00000198826	282.109	1.92461	0.397974	4.836	1.32476e-06	1.29941e-05	ARHGAP11A
ENSG00000198851	11.9319	1.45123	0.466695	3.1096	0.00187341	0.0061483	CD3E
ENSG00000198856	302.392	1.20178	0.304032	3.9528	7.72429e-05	0.000402134	OSTC
ENSG00000198885	108.92	1.52363	0.345395	4.41126	1.0277e-05	7.25509e-05	ITPRIPL1
ENSG00000198901	449.868	1.53787	0.357962	4.29617	1.73774e-05	0.000113654	PRC1
ENSG00000203724	16.9373	1.38065	0.409153	3.3744	0.000739775	0.00276761	C1orf53
ENSG00000203747	818.535	1.53447	0.355866	4.31192	1.61842e-05	0.000107015	FCGR3A
ENSG00000203760	22.0442	1.29703	0.382083	3.39463	0.000687216	0.00259999	CENPW
ENSG00000203811	413.876	3.47556	0.886646	3.91989	8.85877e-05	0.00045465	H3C14
ENSG00000203814	1137.66	1.65148	0.287858	5.73714	9.62897e-09	2.04425e-07	H2BC18
ENSG00000203852	215.205	1.80145	0.632112	2.84989	0.00437347	0.0126838	H3C15
ENSG00000204020	3.49979	1.59196	0.692421	2.29913	0.0214978	0.0482558	LIPN
ENSG00000204103	532.681	1.26877	0.300403	4.22356	2.40472e-05	0.000150284	MAFB
ENSG00000204252	260.962	1.30406	0.319614	4.08012	4.50133e-05	0.000255473	HLA-DOA
ENSG00000204257	309.034	1.4542	0.259001	5.61462	1.96992e-08	3.76487e-07	HLA-DMA
ENSG00000204264	386.217	1.78975	0.264803	6.7588	1.39141e-11	9.70094e-10	PSMB8
ENSG00000204287	2163.47	1.76977	0.343642	5.15004	2.60431e-07	3.25165e-06	HLA-DRA
ENSG00000204291	75.7648	1.2364	0.394922	3.13074	0.00174369	0.00577694	COL15A1
ENSG00000204347	256.032	1.73918	0.518481	3.35437	0.000795454	0.00294244	BTBD17
ENSG00000204397	35.7414	1.97592	0.366023	5.39834	6.72596e-08	1.04115e-06	CARD16
ENSG00000204410	234.259	1.17436	0.354971	3.30832	0.000938592	0.00339201	MSH5
ENSG00000204516	32.6715	1.03666	0.224056	4.62678	3.71386e-06	3.10468e-05	MICB
ENSG00000204525	2159.68	1.41058	0.272715	5.17235	2.31166e-07	2.94318e-06	HLA-C
ENSG00000204538	1.4419	2.00567	0.793896	2.52636	0.0115252	0.0286793	PSORS1C2
ENSG00000204540	52.4662	1.50051	0.461944	3.24826	0.00116114	0.00406564	PSORS1C1
ENSG00000204542	19.0172	7.08538	1.45042	4.88504	1.03406e-06	1.04789e-05	C6orf15
ENSG00000204577	37.53	1.31079	0.377121	3.47577	0.000509383	0.00202337	LILRB3
ENSG00000204580	10322.1	1.08204	0.216681	4.99369	5.92375e-07	6.55978e-06	DDR1
ENSG00000204632	0.842092	2.21594	0.863679	2.5657	0.0102968	0.0260787	HLA-G
ENSG00000204642	394.116	1.06432	0.253611	4.19668	2.70861e-05	0.000165247	HLA-F
ENSG00000204956	224.147	1.38348	0.314994	4.39209	1.12264e-05	7.80518e-05	PCDHGA1
ENSG00000204962	117.255	1.07452	0.380598	2.82323	0.00475417	0.0136449	PCDHA8
ENSG00000205129	35.5812	1.16612	0.380508	3.06465	0.00217928	0.00702902	C4orf47
ENSG00000205208	171.806	1.03034	0.315662	3.26405	0.00109833	0.00387919	C4orf46
ENSG00000205336	5806.29	1.08774	0.302542	3.59534	0.000323967	0.001378	ADGRG1
ENSG00000205403	261.515	3.4249	0.43733	7.83139	4.82495e-15	1.44998e-12	CFI
ENSG00000205413	803.272	2.44855	0.383114	6.39119	1.64604e-10	7.10161e-09	SAMD9
ENSG00000205502	7.82774	1.17805	0.412527	2.85568	0.00429446	0.0124962	C2CD4B
ENSG00000205730	818.156	1.03514	0.141607	7.30993	2.6728e-13	4.01612e-11	ITPRIPL2
ENSG00000205809	143.8	1.84932	0.691107	2.67589	0.00745314	0.0199368	KLRC2
ENSG00000205810	51.5236	1.27271	0.512038	2.48557	0.0129345	0.031602	KLRC3
ENSG00000205927	3467.39	1.06806	0.339713	3.144	0.00166653	0.00555309	OLIG2
ENSG00000205929	418.42	2.15649	0.433183	4.97824	6.41666e-07	7.00766e-06	C21orf62
ENSG00000206503	6168.27	1.86101	0.228346	8.14995	3.64086e-16	1.81315e-13	HLA-A
ENSG00000212993	13.5987	1.22279	0.386982	3.15982	0.00157869	0.00530797	POU5F1B
ENSG00000213085	11.5343	1.40196	0.52892	2.65062	0.00803453	0.021241	CFAP45
ENSG00000213420	167.497	1.73395	0.495881	3.4967	0.000471054	0.00189618	GPC2
ENSG00000213462	691.998	1.08126	0.228701	4.72783	2.26934e-06	2.04734e-05	ERV3-1
ENSG00000213626	387.104	1.34046	0.320605	4.18104	2.90178e-05	0.000176107	LBH
ENSG00000213694	631.493	1.23881	0.347384	3.56612	0.000362304	0.00151266	S1PR3
ENSG00000213719	855.088	1.98589	0.307116	6.46624	1.00471e-10	4.73299e-09	CLIC1
ENSG00000213722	611.169	1.15176	0.192741	5.97567	2.29142e-09	6.26011e-08	DDAH2
ENSG00000213809	95.2733	2.15735	0.53667	4.01988	5.82271e-05	0.000316464	KLRK1
ENSG00000213886	31.6396	7.12654	1.08311	6.57971	4.71377e-11	2.52028e-09	UBD
ENSG00000213927	2.80838	1.99795	0.822614	2.42878	0.0151496	0.0361377	CCL27
ENSG00000213949	775.685	1.28817	0.2599	4.95641	7.1809e-07	7.70867e-06	ITGA1
ENSG00000213967	113.561	1.13102	0.25671	4.40583	1.05378e-05	7.41516e-05	ZNF726
ENSG00000213988	77.3427	1.47088	0.303981	4.83873	1.30675e-06	1.28681e-05	ZNF90
ENSG00000213996	17.7198	1.25813	0.414797	3.03313	0.00242032	0.00766883	TM6SF2
ENSG00000214787	24.5885	2.33977	0.459812	5.08853	3.60844e-07	4.30493e-06	MS4A4E
ENSG00000215018	723.799	2.32389	0.535192	4.34216	1.41091e-05	9.53923e-05	COL28A1
ENSG00000215183	13.748	3.77461	0.683491	5.52255	3.34106e-08	5.83514e-07	MSMP
ENSG00000215612	103.757	1.53697	0.666819	2.30493	0.0211707	0.0476504	HMX1
ENSG00000216490	433.118	3.15514	0.398548	7.91657	2.44143e-15	8.51084e-13	IFI30
ENSG00000217555	158.899	1.20346	0.263798	4.56207	5.06521e-06	4.04428e-05	CKLF
ENSG00000221818	16.0995	1.96021	0.430032	4.5583	5.15705e-06	4.1007e-05	EBF2
ENSG00000221869	1022.45	1.43019	0.3546	4.03325	5.50102e-05	0.000302184	CEBPD
ENSG00000221963	986.751	1.6991	0.266554	6.37433	1.83761e-10	7.80677e-09	APOL6
ENSG00000222047	16.3453	3.7844	0.626895	6.03674	1.5726e-09	4.59907e-08	C10orf55
ENSG00000223658	32.5002	1.10463	0.422808	2.61262	0.00898521	0.0232811	C1GALT1C1L
ENSG00000223865	714.996	1.32985	0.308728	4.3075	1.65109e-05	0.000108845	HLA-DPB1
ENSG00000223953	372.928	1.46456	0.404049	3.62472	0.00028928	0.0012524	C1QTNF5
ENSG00000224389	2046.88	1.63987	0.360366	4.55057	5.35005e-06	4.22526e-05	C4B
ENSG00000225940	0.748536	2.94228	0.836255	3.5184	0.000434159	0.00176745	C5orf67
ENSG00000229314	0.939845	2.38368	0.943425	2.52662	0.0115165	0.028668	ORM1
ENSG00000229453	5.59138	4.1267	0.696359	5.92611	3.10198e-09	8.06977e-08	SPINK8
ENSG00000229474	25.3114	1.22602	0.33293	3.68251	0.000230945	0.00103747	PATL2
ENSG00000230185	22.7586	1.00942	0.284088	3.5532	0.000380578	0.00157861	HSDL2-AS1
ENSG00000231389	1255.97	1.61066	0.348364	4.62349	3.77344e-06	3.14543e-05	HLA-DPA1
ENSG00000231852	26.5877	1.12605	0.414903	2.714	0.0066477	0.0180877	CYP21A2
ENSG00000232070	9.64841	1.43782	0.397617	3.61609	0.000299088	0.00128782	TMEM253
ENSG00000233822	279.927	1.50788	0.285867	5.27476	1.32932e-07	1.8273e-06	H2BC15
ENSG00000234745	4524.54	1.7566	0.283272	6.20113	5.60596e-10	1.94258e-08	HLA-B
ENSG00000234906	351.323	1.12839	0.327659	3.44378	0.000573641	0.00222834	APOC2
ENSG00000235750	437.414	2.81821	0.373247	7.55052	4.33535e-14	8.39612e-12	KIAA0040
ENSG00000237649	151.664	2.50088	0.674569	3.70737	0.000209419	0.000956295	KIFC1
ENSG00000239713	107.208	1.20846	0.272753	4.43059	9.39759e-06	6.72702e-05	APOBEC3G
ENSG00000239887	341.03	2.05959	0.318501	6.4665	1.00301e-10	4.73299e-09	C1orf226
ENSG00000240065	187.322	1.64906	0.322161	5.11875	3.07564e-07	3.75672e-06	PSMB9
ENSG00000240184	8740.03	1.25787	0.336623	3.73675	0.000186417	0.000864852	PCDHGC3
ENSG00000242419	784.757	1.01617	0.366867	2.76987	0.00560786	0.0156592	PCDHGC4
ENSG00000242574	487.872	1.51918	0.300651	5.05296	4.35007e-07	5.03799e-06	HLA-DMB
ENSG00000243207	23.6034	1.38119	0.537782	2.56831	0.0102196	0.0259209	PPAN-P2RY11
ENSG00000243244	497.743	1.62446	0.317599	5.11482	3.14048e-07	3.81985e-06	STON1
ENSG00000243364	21.4525	1.27395	0.315804	4.03399	5.48382e-05	0.000301523	EFNA4
ENSG00000243509	17.5893	2.11064	0.873235	2.41704	0.0156473	0.0371114	TNFRSF6B
ENSG00000243649	192.725	1.06498	0.392156	2.71571	0.00661341	0.018014	CFB
ENSG00000243811	12.1533	1.23761	0.401478	3.08263	0.0020518	0.00666347	APOBEC3D
ENSG00000244414	2.00845	2.44851	0.872827	2.80527	0.00502748	0.0142788	CFHR1
ENSG00000244482	18.8627	1.43489	0.436775	3.2852	0.00101908	0.00363467	LILRA6
ENSG00000244509	89.9786	1.48585	0.382169	3.88795	0.000101095	0.00050883	APOBEC3C
ENSG00000244682	157.177	1.85544	0.372954	4.975	6.52486e-07	7.10725e-06	FCGR2C
ENSG00000244731	2477.45	1.67049	0.383935	4.35098	1.35529e-05	9.19888e-05	C4A
ENSG00000245694	358.909	2.82395	0.48383	5.83666	5.32583e-09	1.25276e-07	CRNDE
ENSG00000249751	59.6548	2.38634	0.346613	6.88473	5.78977e-12	4.73782e-10	ECSCR
ENSG00000249992	171.026	1.11138	0.332419	3.34331	0.000827846	0.00304738	TMEM158
ENSG00000251493	98.8449	1.87186	0.461989	4.05174	5.08373e-05	0.000283369	FOXD1
ENSG00000253276	470.083	1.81952	0.3889	4.67862	2.88815e-06	2.50699e-05	CCDC71L
ENSG00000253293	34.426	3.89412	0.894706	4.3524	1.34658e-05	9.15044e-05	HOXA10
ENSG00000253537	437.365	1.39742	0.405489	3.44625	0.000568424	0.00221283	PCDHGA7
ENSG00000253873	437.8	1.05687	0.318703	3.31615	0.000912671	0.00331207	PCDHGA11
ENSG00000253910	945.253	1.36767	0.372819	3.66845	0.00024403	0.00108487	PCDHGB2
ENSG00000254122	901.213	1.44951	0.347641	4.16955	3.05207e-05	0.000183693	PCDHGB7
ENSG00000254535	27.005	1.16161	0.349792	3.32085	0.000897438	0.00326563	PABPC4L
ENSG00000254550	4.6492	1.7894	0.595073	3.00703	0.00263817	0.00825364	OMP
ENSG00000254726	479.917	2.44972	0.51801	4.7291	2.25515e-06	2.04088e-05	MEX3A
ENSG00000255819	39.6072	2.14363	0.704309	3.04359	0.00233774	0.00746415	KLRC4-KLRK1
ENSG00000256229	187.934	1.02075	0.172167	5.92887	3.05033e-09	7.94726e-08	ZNF486
ENSG00000256235	317.218	2.05871	0.332479	6.192	5.94059e-10	2.03427e-08	SMIM3
ENSG00000256463	1258.14	1.52109	0.446031	3.41029	0.00064895	0.00247781	SALL3
ENSG00000257138	5.14419	1.85078	0.667887	2.7711	0.0055868	0.0156104	TAS2R38
ENSG00000257335	103.789	1.23851	0.335131	3.6956	0.000219367	0.000992102	MGAM
ENSG00000257446	8.24557	1.7287	0.40609	4.25695	2.07232e-05	0.000131728	ZNF878
ENSG00000257743	16.997	2.2254	0.50378	4.4174	9.98962e-06	7.08089e-05	MGAM2
ENSG00000258227	137.225	2.27464	0.428431	5.30924	1.10085e-07	1.55746e-06	CLEC5A
ENSG00000258659	100.447	1.25242	0.30532	4.10198	4.0963e-05	0.000234864	TRIM34
ENSG00000259207	158.115	2.10993	0.38416	5.49232	3.96679e-08	6.7852e-07	ITGB3
ENSG00000260027	14.222	4.2349	0.725599	5.83642	5.33334e-09	1.25283e-07	HOXB7
ENSG00000261787	5.24782	1.50824	0.419371	3.59643	0.000322611	0.00137417	TCF24
ENSG00000261857	15.7904	2.28395	0.536029	4.26087	2.03636e-05	0.000129681	MIA
ENSG00000262209	384.557	1.17836	0.335687	3.51029	0.000447619	0.00181582	PCDHGB3
ENSG00000263155	59.6391	1.97833	0.460791	4.29333	1.7601e-05	0.000114772	MYZAP
ENSG00000263528	99.3607	1.20217	0.206901	5.81035	6.23425e-09	1.4279e-07	IKBKE
ENSG00000267041	239.584	1.26153	0.222636	5.66634	1.45879e-08	2.92935e-07	ZNF850
ENSG00000267534	211.541	2.10233	0.328364	6.40244	1.5291e-10	6.67973e-09	S1PR2
ENSG00000268223	1.16376	2.50258	0.981028	2.55098	0.0107422	0.0270572	ARL14EPL
ENSG00000270629	1390.98	1.10808	0.178763	6.1986	5.69673e-10	1.96051e-08	NBPF14
ENSG00000270882	1133.19	1.83749	0.390518	4.70527	2.53529e-06	2.24886e-05	H4C14
ENSG00000271503	36.6196	1.91343	0.418963	4.56706	4.94621e-06	3.96926e-05	CCL5
ENSG00000272398	545.609	1.41283	0.596544	2.36836	0.0178669	0.0413957	CD24
ENSG00000272674	290.566	1.34388	0.261192	5.14518	2.67268e-07	3.32748e-06	PCDHB16
ENSG00000273259	59.4967	2.39703	0.476598	5.02946	4.91875e-07	5.59255e-06
ENSG00000273542	666.189	1.55325	0.386857	4.01505	5.94329e-05	0.000321913	H4C12
ENSG00000273703	125.79	2.581	0.547717	4.71229	2.44945e-06	2.18271e-05	H2BC14
ENSG00000273802	659.505	1.50575	0.341457	4.40976	1.03483e-05	7.29656e-05	H2BC8
ENSG00000273983	230.238	4.49009	0.875107	5.1309	2.88358e-07	3.552e-06	H3C8
ENSG00000274290	230.323	1.57222	0.275517	5.70643	1.15371e-08	2.40253e-07	H2BC6
ENSG00000274618	181.716	1.58621	0.475001	3.33937	0.000839673	0.00308505	H4C6
ENSG00000274641	384.35	3.73282	0.729008	5.12042	3.04862e-07	3.72633e-06	H2BC17
ENSG00000274750	151.597	1.77077	0.43007	4.11739	3.8319e-05	0.000222782	H3C6
ENSG00000274997	254.028	3.40177	0.576978	5.89584	3.72778e-09	9.43036e-08	H2AC12
ENSG00000275126	82.163	4.21274	0.58158	7.24362	4.36871e-13	6.12863e-11	H4C13
ENSG00000275221	57.5386	3.73661	0.565443	6.60828	3.88804e-11	2.13983e-09	H2AC15
ENSG00000275379	236.992	3.21276	0.681695	4.7129	2.44217e-06	2.17845e-05	H3C11
ENSG00000275385	2.18376	3.70809	1.2757	2.90671	0.00365247	0.0108825	CCL18
ENSG00000275395	3701.25	3.4804	0.460402	7.55948	4.0469e-14	8.19312e-12	FCGBP
ENSG00000275591	11.1727	2.9801	0.551628	5.40237	6.5766e-08	1.02623e-06	XKR5
ENSG00000275713	196.321	3.43258	0.595929	5.76005	8.40878e-09	1.82522e-07	H2BC9
ENSG00000275714	261.913	1.95929	0.444823	4.40464	1.05959e-05	7.45307e-05	H3C1
ENSG00000276043	757.992	1.96986	0.408544	4.82167	1.42364e-06	1.38009e-05	UHRF1
ENSG00000276045	102.946	1.3279	0.254686	5.21386	1.84949e-07	2.42381e-06	ORAI1
ENSG00000276070	653.682	2.02103	0.682706	2.96032	0.00307319	0.00939255	CCL4L2
ENSG00000276231	36.5518	1.07581	0.319987	3.36206	0.000773632	0.00287269	PIK3R6
ENSG00000276368	156.953	3.65944	0.726063	5.04011	4.65256e-07	5.33163e-06	H2AC14
ENSG00000276409	3.00618	2.03456	0.635966	3.19917	0.00137825	0.00472335	CCL14
ENSG00000276410	160.069	2.8693	0.516454	5.55577	2.76384e-08	4.95614e-07	H2BC3
ENSG00000276903	259.75	3.54393	0.705572	5.02278	5.09301e-07	5.76437e-06	H2AC16
ENSG00000277075	482.736	1.69471	0.365388	4.63812	3.51594e-06	2.9677e-05	H2AC8
ENSG00000277224	311.874	2.12551	0.418605	5.0776	3.82235e-07	4.51992e-06	H2BC7
ENSG00000277443	5190.81	1.03398	0.215492	4.79824	1.60067e-06	1.52791e-05	MARCKS
ENSG00000277775	371.16	3.92898	0.656241	5.98709	2.13626e-09	5.95483e-08	H3C7
ENSG00000277893	2.41488	1.57745	0.583187	2.70487	0.00683309	0.018471	SRD5A2
ENSG00000278318	418.496	1.18095	0.231002	5.11229	3.18279e-07	3.86323e-06	ZNF229
ENSG00000278463	179.973	3.76337	0.577361	6.51824	7.11388e-11	3.58125e-09	H2AC4
ENSG00000278588	156.255	3.21853	0.590308	5.4523	4.97236e-08	8.09984e-07	H2BC10
ENSG00000278637	161.613	2.32138	0.488833	4.74882	2.04605e-06	1.88592e-05	H4C1
ENSG00000278677	408.495	3.35849	0.604266	5.55797	2.72937e-08	4.92472e-07	H2AC17
ENSG00000278705	329.589	1.98642	0.358082	5.5474	2.89941e-08	5.15681e-07	H4C2
ENSG00000278828	222.955	3.12476	0.449957	6.94456	3.79645e-12	3.42861e-10	H3C10
ENSG00000001461	3508.97	-1.20655	0.293128	-4.11614	3.85271e-05	0.000223768	NIPAL3
ENSG00000001561	1730.33	-1.07905	0.414022	-2.60626	0.00915368	0.0236403	ENPP4
ENSG00000002746	1519.89	-2.16828	0.494312	-4.38646	1.15211e-05	7.98776e-05	HECW1
ENSG00000003137	282.986	-2.09828	0.381746	-5.49654	3.87305e-08	6.65096e-07	CYP26B1
ENSG00000003147	550.649	-1.62242	0.19785	-8.20026	2.39867e-16	1.30652e-13	ICA1
ENSG00000003987	846.107	-1.37455	0.260535	-5.27587	1.32125e-07	1.82339e-06	MTMR7
ENSG00000004660	1213.16	-2.23345	0.399099	-5.59624	2.19054e-08	4.0923e-07	CAMKK1
ENSG00000004799	2294.97	-1.26118	0.409346	-3.08096	0.00206332	0.00669713	PDK4
ENSG00000005249	840.182	-1.59352	0.284033	-5.61032	2.01954e-08	3.83448e-07	PRKAR2B
ENSG00000005893	7928.75	-1.04369	0.316092	-3.30184	0.00096052	0.00345999	LAMP2
ENSG00000006016	235.153	-1.0722	0.440278	-2.43527	0.0148806	0.0356179	CRLF1
ENSG00000006071	1069.53	-1.75902	0.382377	-4.60023	4.22021e-06	3.46157e-05	ABCC8
ENSG00000006116	292.915	-2.87747	0.638035	-4.5099	6.48586e-06	4.91343e-05	CACNG3
ENSG00000006128	96.0844	-1.59316	0.574029	-2.77539	0.00551349	0.0154303	TAC1
ENSG00000006432	1157.82	-2.3351	0.383458	-6.0896	1.13195e-09	3.492e-08	MAP3K9
ENSG00000006555	7.41962	-1.15845	0.486612	-2.38065	0.017282	0.0402438	TTC22
ENSG00000006740	625.086	-2.3331	0.355953	-6.55452	5.58218e-11	2.88716e-09	ARHGAP44
ENSG00000006788	1.47919	-3.07477	0.698693	-4.40075	1.07878e-05	7.55452e-05	MYH13
ENSG00000007171	92.2742	-1.00544	0.35809	-2.80779	0.00498834	0.0141907	NOS2
ENSG00000007237	9805.46	-1.45349	0.326761	-4.44819	8.65973e-06	6.26303e-05	GAS7
ENSG00000007264	335.224	-2.89435	0.41443	-6.98393	2.87038e-12	2.68983e-10	MATK
ENSG00000007402	248.534	-1.37539	0.327017	-4.20587	2.60082e-05	0.000160411	CACNA2D2
ENSG00000007516	1333.02	-1.14166	0.381219	-2.99476	0.0027466	0.00853812	BAIAP3
ENSG00000008056	2094.86	-2.28976	0.460262	-4.9749	6.52824e-07	7.10725e-06	SYN1
ENSG00000008086	3021.35	-2.1496	0.280195	-7.67181	1.69579e-14	4.10524e-12	CDKL5
ENSG00000008118	403.646	-3.12271	0.49468	-6.31259	2.74403e-10	1.08432e-08	CAMK1G
ENSG00000008197	1.13864	-3.09708	1.01454	-3.05268	0.00226804	0.00727492	TFAP2D
ENSG00000008438	6.98823	-1.45081	0.434792	-3.33679	0.00084753	0.0031113	PGLYRP1
ENSG00000008735	2414.56	-1.80292	0.334645	-5.38757	7.14156e-08	1.09095e-06	MAPK8IP2
ENSG00000009709	23.2216	-3.71306	0.527802	-7.03494	1.99353e-12	2.00585e-10	PAX7
ENSG00000009950	185.802	-1.59892	0.374546	-4.26895	1.96398e-05	0.000125715	MLXIPL
ENSG00000010282	1112.68	-1.81756	0.555692	-3.2708	0.00107243	0.00380004	HHATL
ENSG00000010319	199.953	-1.0978	0.28654	-3.83121	0.000127513	0.000620822	SEMA3G
ENSG00000010379	97.4431	-1.84996	0.408779	-4.52559	6.02286e-06	4.63072e-05	SLC6A13
ENSG00000010404	14000.4	-1.9299	0.331669	-5.81875	5.92878e-09	1.37054e-07	IDS
ENSG00000010438	66.4495	-2.39941	0.334431	-7.1746	7.25195e-13	9.02868e-11	PRSS3
ENSG00000010818	3780.41	-1.27175	0.193081	-6.58664	4.49895e-11	2.42776e-09	HIVEP2
ENSG00000011083	394.062	-3.20277	0.616794	-5.1926	2.07373e-07	2.67426e-06	SLC6A7
ENSG00000011347	2029.79	-2.373	0.46746	-5.07638	3.84686e-07	4.5362e-06	SYT7
ENSG00000011426	5416.43	-1.6311	0.458698	-3.55594	0.000376635	0.00156453	ANLN
ENSG00000012124	579.86	-1.565	0.619557	-2.526	0.0115369	0.0287023	CD22
ENSG00000012171	2926.16	-1.1402	0.419754	-2.71636	0.00660041	0.017987	SEMA3B
ENSG00000013016	1766.03	-1.41098	0.253883	-5.55759	2.73521e-08	4.92491e-07	EHD3
ENSG00000013293	1862.69	-1.36263	0.438534	-3.10724	0.00188842	0.00619288	SLC7A14
ENSG00000013297	2908.46	-1.38025	0.512169	-2.69492	0.00704066	0.0189669	CLDN11
ENSG00000014641	3251.86	-1.4256	0.220338	-6.47006	9.79614e-11	4.67799e-09	MDH1
ENSG00000015592	1849.04	-1.557	0.437992	-3.55485	0.000378191	0.00156987	STMN4
ENSG00000019102	16.0356	-1.13383	0.441126	-2.57031	0.0101609	0.0257943	VSIG2
ENSG00000019505	1711.81	-2.89167	0.530507	-5.45076	5.01552e-08	8.1473e-07	SYT13
ENSG00000020129	6168.75	-1.83757	0.355589	-5.16769	2.37e-07	3.00429e-06	NCDN
ENSG00000021645	2490.71	-1.8851	0.375482	-5.02047	5.15441e-07	5.81874e-06	NRXN3
ENSG00000022355	2071.31	-3.69326	0.521092	-7.08755	1.36505e-12	1.54498e-10	GABRA1
ENSG00000022556	48.427	-2.04293	0.440209	-4.64082	3.47022e-06	2.93901e-05	NLRP2
ENSG00000022567	801.413	-1.59835	0.211674	-7.55099	4.31966e-14	8.39612e-12	SLC45A4
ENSG00000023171	2640.41	-1.12484	0.27305	-4.11952	3.79655e-05	0.000220948	GRAMD1B
ENSG00000025423	200.157	-1.1088	0.394986	-2.80719	0.00499756	0.01421	HSD17B6
ENSG00000028116	470.067	-1.18178	0.389226	-3.03624	0.0023955	0.00760539	VRK2
ENSG00000029534	449.642	-2.32815	0.374579	-6.21538	5.11992e-10	1.80283e-08	ANK1
ENSG00000033122	4237.49	-1.8109	0.457191	-3.96093	7.46592e-05	0.000391136	LRRC7
ENSG00000034239	28.2117	-1.33467	0.47238	-2.82542	0.00472194	0.0135613	CLXN
ENSG00000036448	314.495	-1.07774	0.232028	-4.64489	3.40265e-06	2.89026e-05	MYOM2
ENSG00000036530	598.293	-1.52185	0.310098	-4.90764	9.2178e-07	9.50126e-06	CYP46A1
ENSG00000038295	87.5133	-1.59542	0.521893	-3.05699	0.0022357	0.00718839	TLL1
ENSG00000040608	276.464	-2.29726	0.462138	-4.97094	6.66306e-07	7.23596e-06	RTN4R
ENSG00000041353	591.383	-1.402	0.446677	-3.13872	0.00169685	0.00563677	RAB27B
ENSG00000042813	0.8451	-1.87449	0.783203	-2.39337	0.0166946	0.0391216	ZPBP
ENSG00000043591	193.328	-1.39201	0.323269	-4.30604	1.66201e-05	0.000109374	ADRB1
ENSG00000047056	1012.89	-1.17892	0.19665	-5.99502	2.03455e-09	5.7105e-08	WDR37
ENSG00000047249	1342.68	-1.04516	0.208354	-5.01626	5.2688e-07	5.92868e-06	ATP6V1H
ENSG00000047597	260.241	-1.51336	0.355113	-4.26163	2.02939e-05	0.000129379	XK
ENSG00000047936	156.994	-3.68425	0.612627	-6.01386	1.81161e-09	5.14273e-08	ROS1
ENSG00000048545	11.6407	-1.65607	0.376092	-4.40338	1.06577e-05	7.48444e-05	GUCA1A
ENSG00000048991	2180.23	-1.52015	0.223067	-6.81475	9.44275e-12	7.09427e-10	R3HDM1
ENSG00000049283	49.4202	-2.53003	0.418091	-6.05137	1.43616e-09	4.24274e-08	EPN3
ENSG00000049759	2203.85	-1.29611	0.277881	-4.66426	3.09732e-06	2.6561e-05	NEDD4L
ENSG00000049769	756.137	-1.36852	0.225492	-6.06902	1.28696e-09	3.86755e-08	PPP1R3F
ENSG00000050628	44.5584	-1.70131	0.522584	-3.25557	0.00113164	0.00397991	PTGER3
ENSG00000050730	5.38292	-2.4928	0.45536	-5.47435	4.39132e-08	7.36297e-07	TNIP3
ENSG00000050748	1663.25	-1.37772	0.164108	-8.3952	4.65116e-17	3.68499e-14	MAPK9
ENSG00000053108	361.813	-2.80759	0.516791	-5.43274	5.54938e-08	8.89674e-07	FSTL4
ENSG00000053524	1872.11	-1.87656	0.348937	-5.37794	7.53433e-08	1.14042e-06	MCF2L2
ENSG00000053747	194.002	-1.35717	0.362036	-3.74873	0.000177735	0.000829654	LAMA3
ENSG00000054277	228.328	-1.14413	0.211611	-5.40675	6.41798e-08	1.00508e-06	OPN3
ENSG00000054356	2068.79	-2.2111	0.471071	-4.69377	2.6821e-06	2.35749e-05	PTPRN
ENSG00000054690	7027.65	-1.14428	0.465392	-2.45874	0.0139425	0.033701	PLEKHH1
ENSG00000054803	180.927	-2.51069	0.508056	-4.94176	7.74204e-07	8.21231e-06	CBLN4
ENSG00000055163	5463.27	-1.07365	0.217195	-4.94323	7.68384e-07	8.17639e-06	CYFIP2
ENSG00000055813	540.588	-2.4216	0.427941	-5.65873	1.52499e-08	3.04125e-07	CCDC85A
ENSG00000056291	8.30386	-2.92082	0.627191	-4.65698	3.20884e-06	2.74571e-05	NPFFR2
ENSG00000057294	131.04	-1.10022	0.429303	-2.56281	0.0103828	0.0262737	PKP2
ENSG00000057593	16.4218	-1.63183	0.358477	-4.55211	5.31111e-06	4.1964e-05	F7
ENSG00000058335	1246.87	-2.81265	0.456625	-6.15965	7.29077e-10	2.39714e-08	RASGRF1
ENSG00000058404	2931.59	-1.71428	0.379085	-4.52214	6.12169e-06	4.69016e-05	CAMK2B
ENSG00000059915	2496.02	-2.16957	0.427058	-5.08028	3.76884e-07	4.45966e-06	PSD
ENSG00000060140	83.6904	-3.09328	0.530818	-5.82738	5.63043e-09	1.31377e-07	STYK1
ENSG00000060566	2.83539	-2.42543	0.692187	-3.504	0.00045832	0.00185305	CREB3L3
ENSG00000060656	618.575	-1.13728	0.328762	-3.45928	0.000541627	0.00213057	PTPRU
ENSG00000060709	809.042	-2.35665	0.463089	-5.08899	3.59979e-07	4.30051e-06	RIMBP2
ENSG00000061492	5.35167	-2.23096	0.461878	-4.83019	1.36402e-06	1.33268e-05	WNT8A
ENSG00000062282	100.415	-1.12355	0.293964	-3.82206	0.000132344	0.000642349	DGAT2
ENSG00000062524	46.3453	-1.44359	0.498725	-2.89456	0.00379696	0.0112553	LTK
ENSG00000063180	1724.43	-2.37088	0.305324	-7.76513	8.15608e-15	2.3305e-12	CA11
ENSG00000064651	3809.46	-1.12208	0.272706	-4.11461	3.87842e-05	0.000224662	SLC12A2
ENSG00000064787	6832.54	-1.74078	0.543849	-3.20086	0.00137019	0.00469992	BCAS1
ENSG00000065325	67.4248	-1.80706	0.585681	-3.0854	0.00203279	0.00660542	GLP2R
ENSG00000065559	1743.36	-1.16249	0.174855	-6.64828	2.96545e-11	1.74621e-09	MAP2K4
ENSG00000065609	2381	-2.16567	0.411067	-5.26842	1.37606e-07	1.88411e-06	SNAP91
ENSG00000065618	22.9027	-1.37984	0.236366	-5.83771	5.29226e-09	1.24823e-07	COL17A1
ENSG00000065621	247.9	-1.27152	0.354076	-3.59109	0.0003293	0.00139754	GSTO2
ENSG00000065675	343.188	-1.04793	0.342284	-3.06157	0.00220179	0.00708981	PRKCQ
ENSG00000065809	2641.56	-1.29088	0.387316	-3.33288	0.000859519	0.00314803	FAM107B
ENSG00000065989	555.336	-1.53248	0.292024	-5.24779	1.53934e-07	2.08313e-06	PDE4A
ENSG00000066248	1597.37	-3.03867	0.471038	-6.45102	1.11101e-10	5.13658e-09	NGEF
ENSG00000066468	3804.39	-1.25054	0.396761	-3.15188	0.00162223	0.00542611	FGFR2
ENSG00000067191	1000.32	-1.35808	0.308742	-4.39874	1.08879e-05	7.61238e-05	CACNB1
ENSG00000067606	1224.01	-1.91727	0.33939	-5.64915	1.61245e-08	3.16497e-07	PRKCZ
ENSG00000067715	9238.19	-3.08819	0.500369	-6.17182	6.75063e-10	2.26712e-08	SYT1
ENSG00000067798	2956.92	-1.20239	0.281381	-4.27319	1.92699e-05	0.000123665	NAV3
ENSG00000067836	1419.43	-1.30148	0.259743	-5.01065	5.42469e-07	6.0923e-06	ROGDI
ENSG00000067840	3800.24	-1.59676	0.286201	-5.57916	2.41679e-08	4.42951e-07	PDZD4
ENSG00000067842	860.416	-2.6363	0.492478	-5.35313	8.64442e-08	1.27365e-06	ATP2B3
ENSG00000068383	629.669	-1.13868	0.153461	-7.41999	1.1713e-13	1.98212e-11	INPP5A
ENSG00000069018	2.98947	-1.2919	0.475729	-2.71561	0.00661529	0.0180163	TRPC7
ENSG00000069206	3.95473	-1.82726	0.45552	-4.01137	6.0368e-05	0.000325763	ADAM7
ENSG00000069424	2159.46	-2.07445	0.378853	-5.47561	4.36006e-08	7.35047e-07	KCNAB2
ENSG00000069966	985.645	-1.18028	0.230691	-5.1163	3.11589e-07	3.79785e-06	GNB5
ENSG00000070159	283.378	-2.36488	0.457983	-5.16368	2.42146e-07	3.06062e-06	PTPN3
ENSG00000070182	1128.91	-1.25331	0.462114	-2.71212	0.00668542	0.0181693	SPTB
ENSG00000070193	25.4539	-2.02452	0.586538	-3.45165	0.000557168	0.00217794	FGF10
ENSG00000070388	42.4691	-1.45828	0.323054	-4.51406	6.35994e-06	4.845e-05	FGF22
ENSG00000070526	72.05	-1.10719	0.317841	-3.48346	0.000494971	0.00197875	ST6GALNAC1
ENSG00000070601	112.519	-1.00839	0.279844	-3.60339	0.000314093	0.0013438	FRMPD1
ENSG00000070808	12941.1	-2.97202	0.591771	-5.02224	5.10717e-07	5.77289e-06	CAMK2A
ENSG00000070886	22.9428	-1.85329	0.509404	-3.63816	0.000274592	0.00119564	EPHA8
ENSG00000070961	5810.99	-1.26723	0.251122	-5.04627	4.50514e-07	5.20031e-06	ATP2B1
ENSG00000072041	881.355	-2.55034	0.542589	-4.70033	2.59743e-06	2.29813e-05	SLC6A15
ENSG00000072133	224.268	-1.08836	0.327022	-3.32808	0.000874457	0.00319133	RPS6KA6
ENSG00000072201	623.032	-1.1343	0.357016	-3.17717	0.00148719	0.00504118	LNX1
ENSG00000072315	344.509	-1.96133	0.286571	-6.84414	7.6938e-12	5.90762e-10	TRPC5
ENSG00000072657	634.444	-3.37506	0.54975	-6.13926	8.29043e-10	2.67102e-08	TRHDE
ENSG00000072858	390.789	-1.42044	0.375293	-3.78489	0.000153778	0.000731336	SIDT1
ENSG00000073146	35.4996	-1.6684	0.308979	-5.39973	6.67416e-08	1.03497e-06	MOV10L1
ENSG00000073150	278.672	-2.76757	0.42511	-6.51025	7.50267e-11	3.72568e-09	PANX2
ENSG00000073350	164.102	-1.09492	0.360898	-3.03388	0.00241432	0.00765397	LLGL2
ENSG00000073464	2574.4	-1.50812	0.253549	-5.94804	2.71378e-09	7.19958e-08	CLCN4
ENSG00000073670	878.341	-2.44273	0.368259	-6.63317	3.28547e-11	1.88374e-09	ADAM11
ENSG00000073737	65.101	-1.5688	0.447682	-3.50426	0.000457873	0.00185168	DHRS9
ENSG00000073969	3748.48	-1.59074	0.229776	-6.923	4.42174e-12	3.85354e-10	NSF
ENSG00000074211	2644.99	-2.26591	0.524617	-4.31917	1.56615e-05	0.000104151	PPP2R2C
ENSG00000074276	31.5182	-1.034	0.388105	-2.66422	0.00771677	0.0205286	CDHR2
ENSG00000074317	1038.86	-2.75682	0.503574	-5.4745	4.38739e-08	7.36297e-07	SNCB
ENSG00000074590	2207.03	-1.83576	0.271949	-6.75037	1.47472e-11	1.01598e-09	NUAK1
ENSG00000074706	1415.39	-2.86025	0.288549	-9.91254	3.672e-23	5.76961e-19	IPCEF1
ENSG00000074803	121.316	-1.49132	0.402931	-3.70118	0.000214597	0.000974577	SLC12A1
ENSG00000075035	448.95	-2.53067	0.545674	-4.63768	3.52334e-06	2.97154e-05	WSCD2
ENSG00000075043	3259.94	-1.49329	0.434758	-3.43477	0.000593064	0.0022906	KCNQ2
ENSG00000075223	585.424	-1.06446	0.344395	-3.09081	0.00199614	0.00650208	SEMA3C
ENSG00000075340	3519.16	-1.49061	0.349599	-4.26376	2.01018e-05	0.000128295	ADD2
ENSG00000075651	999.319	-1.5275	0.363357	-4.20386	2.62396e-05	0.000161553	PLD1
ENSG00000075673	4.15412	-2.44563	0.670895	-3.64533	0.000267051	0.00117011	ATP12A
ENSG00000075886	17.4237	-1.41666	0.329908	-4.29409	1.75408e-05	0.000114465	TUBA3D
ENSG00000076826	333.418	-1.76346	0.382332	-4.61238	3.98084e-06	3.28844e-05	CAMSAP3
ENSG00000076864	1937.53	-1.43947	0.371643	-3.87326	0.000107389	0.000536483	RAP1GAP
ENSG00000077009	1.33443	-3.52661	0.86445	-4.0796	4.51134e-05	0.000255799	NMRK2
ENSG00000077080	286.914	-2.09715	0.401318	-5.22566	1.73539e-07	2.29847e-06	ACTL6B
ENSG00000077264	2116.68	-1.74619	0.368938	-4.73302	2.21204e-06	2.00811e-05	PAK3
ENSG00000077327	32.5175	-1.52823	0.52348	-2.91936	0.00350746	0.0105133	SPAG6
ENSG00000077943	206.229	-1.36125	0.309123	-4.40359	1.06476e-05	7.48035e-05	ITGA8
ENSG00000078018	26910.1	-1.12084	0.246034	-4.55563	5.22279e-06	4.14164e-05	MAP2
ENSG00000078053	1304.16	-1.95785	0.313245	-6.2502	4.09938e-10	1.51703e-08	AMPH
ENSG00000078114	4581.3	-1.04697	0.335574	-3.11996	0.00180878	0.00597104	NEBL
ENSG00000078269	3502.23	-1.65453	0.399306	-4.1435	3.42041e-05	0.000202606	SYNJ2
ENSG00000078328	1704.89	-2.97101	0.501399	-5.92544	3.11467e-09	8.09072e-08	RBFOX1
ENSG00000078725	1240.28	-1.30922	0.33962	-3.85496	0.000115746	0.000570871	BRINP1
ENSG00000078814	298.809	-1.77016	0.406044	-4.35953	1.30343e-05	8.88845e-05	MYH7B
ENSG00000078902	1767.5	-1.13837	0.192734	-5.90646	3.49541e-09	8.95957e-08	TOLLIP
ENSG00000079102	448.094	-1.26592	0.26717	-4.73825	2.15573e-06	1.97034e-05	RUNX1T1
ENSG00000079337	1549.84	-1.30637	0.345938	-3.77632	0.000159165	0.000753051	RAPGEF3
ENSG00000079435	640.21	-1.2147	0.405641	-2.99451	0.00274884	0.00854241	LIPE
ENSG00000079841	2449.29	-2.2227	0.360206	-6.17064	6.80149e-10	2.27824e-08	RIMS1
ENSG00000080224	447.56	-2.36412	0.518149	-4.56263	5.05176e-06	4.03724e-05	EPHA6
ENSG00000080293	2.83467	-1.61277	0.55434	-2.90935	0.00362187	0.0108036	SCTR
ENSG00000080618	124.901	-1.01464	0.309563	-3.27765	0.00104677	0.00372029	CPB2
ENSG00000080822	10529.3	-1.8308	0.419132	-4.36808	1.25342e-05	8.58789e-05	CLDND1
ENSG00000081189	4968.25	-1.83875	0.2416	-7.61072	2.72574e-14	6.17009e-12	MEF2C
ENSG00000081248	12.7903	-1.5368	0.451304	-3.40525	0.000661039	0.0025157	CACNA1S
ENSG00000081479	3203.69	-1.89571	0.62991	-3.00949	0.00261686	0.00819915	LRP2
ENSG00000081760	869.007	-1.4244	0.21055	-6.76515	1.33168e-11	9.39727e-10	AACS
ENSG00000081803	1625.87	-1.27599	0.376394	-3.39003	0.000698843	0.00263826	CADPS2
ENSG00000081985	117.026	-1.61633	0.301503	-5.36091	8.28048e-08	1.23042e-06	IL12RB2
ENSG00000082175	71.9139	-1.22308	0.351232	-3.48227	0.000497183	0.00198577	PGR
ENSG00000082293	195.188	-1.26838	0.405527	-3.12773	0.00176163	0.00582753	COL19A1
ENSG00000082397	3379.59	-1.74639	0.324737	-5.37787	7.53736e-08	1.14042e-06	EPB41L3
ENSG00000082458	1191.56	-1.0612	0.241324	-4.39743	1.09541e-05	7.6494e-05	DLG3
ENSG00000082497	146.195	-1.15364	0.331664	-3.47834	0.00050453	0.00201005	SERTAD4
ENSG00000082556	126.627	-2.52327	0.549733	-4.58999	4.43266e-06	3.61541e-05	OPRK1
ENSG00000083290	1590.87	-1.06147	0.211441	-5.02018	5.16241e-07	5.82399e-06	ULK2
ENSG00000083454	92.8512	-1.63608	0.503296	-3.25074	0.00115107	0.00403523	P2RX5
ENSG00000084453	3999.3	-2.17077	0.494025	-4.39406	1.11253e-05	7.74307e-05	SLCO1A2
ENSG00000084710	2299.36	-1.11722	0.178795	-6.2486	4.14153e-10	1.52938e-08	EFR3B
ENSG00000084731	2979.09	-1.41549	0.288624	-4.90429	9.37642e-07	9.64195e-06	KIF3C
ENSG00000084764	1011.44	-1.22048	0.226039	-5.39941	6.68589e-08	1.03587e-06	MAPRE3
ENSG00000086205	1287.94	-1.65712	0.55543	-2.9835	0.00284976	0.00880542	FOLH1
ENSG00000086506	8.73682	-1.98282	0.374127	-5.29986	1.1589e-07	1.63031e-06	HBQ1
ENSG00000086570	146.023	-1.00248	0.342506	-2.92691	0.00342353	0.0102972	FAT2
ENSG00000086717	48.7014	-1.89493	0.297287	-6.37406	1.84084e-10	7.80677e-09	PPEF1
ENSG00000086967	3.07992	-1.65804	0.575227	-2.88241	0.00394643	0.0116351	MYBPC2
ENSG00000087095	1607.53	-1.26421	0.15138	-8.35129	6.75235e-17	4.80587e-14	NLK
ENSG00000087152	1692.48	-1.1748	0.15843	-7.41522	1.21419e-13	2.03493e-11	ATXN7L3
ENSG00000087258	4577.2	-1.11997	0.314543	-3.56062	0.000369977	0.00154128	GNAO1
ENSG00000087495	1945.72	-1.02241	0.304799	-3.35437	0.000795453	0.00294244	PHACTR3
ENSG00000088367	4621.87	-1.70511	0.316382	-5.38939	7.06985e-08	1.08189e-06	EPB41L1
ENSG00000088387	4767.82	-1.2779	0.243858	-5.24035	1.60273e-07	2.15055e-06	DOCK9
ENSG00000088538	3049.5	-1.4143	0.236959	-5.96853	2.39401e-09	6.49963e-08	DOCK3
ENSG00000088808	758.84	-1.08838	0.264468	-4.11535	3.86597e-05	0.00022409	PPP1R13B
ENSG00000088899	2634.77	-1.52153	0.269365	-5.64857	1.61791e-08	3.17212e-07	LZTS3
ENSG00000088992	149.924	-1.66545	0.257915	-6.45735	1.06551e-10	4.95249e-09	TESC
ENSG00000089169	1806.67	-2.84665	0.492157	-5.78403	7.29314e-09	1.63602e-07	RPH3A
ENSG00000089199	1147.36	-1.53198	0.418552	-3.66018	0.000252034	0.00111581	CHGB
ENSG00000089558	55.1589	-1.9388	0.470404	-4.12156	3.76319e-05	0.000219226	KCNH4
ENSG00000089847	538.698	-2.17938	0.342581	-6.36166	1.99591e-10	8.34262e-09	ANKRD24
ENSG00000090539	730.114	-1.39315	0.281083	-4.95637	7.18237e-07	7.70867e-06	CHRD
ENSG00000091137	91.2027	-1.12458	0.386378	-2.91057	0.00360767	0.0107674	SLC26A4
ENSG00000091428	5815.66	-2.06457	0.308939	-6.68278	2.34455e-11	1.46856e-09	RAPGEF4
ENSG00000091482	7.06615	-2.5441	0.611512	-4.16034	3.17768e-05	0.000190529	SMPX
ENSG00000091513	15465	-1.62053	0.510663	-3.17339	0.00150672	0.00510143	TF
ENSG00000091536	95.5898	-2.0126	0.444113	-4.53172	5.85046e-06	4.53215e-05	MYO15A
ENSG00000091622	1481.67	-2.44068	0.428716	-5.693	1.2483e-08	2.57489e-07	PITPNM3
ENSG00000091664	172.361	-2.85457	0.693902	-4.1138	3.89205e-05	0.000225302	SLC17A6
ENSG00000091972	647.935	-1.25922	0.197888	-6.3633	1.97467e-10	8.27368e-09	CD200
ENSG00000092051	2445.61	-1.77084	0.441162	-4.01404	5.96878e-05	0.000322863	JPH4
ENSG00000092445	3234.25	-1.00884	0.281686	-3.58145	0.000341699	0.00144278	TYRO3
ENSG00000094796	4.45164	-2.66531	0.692893	-3.84664	0.00011975	0.000587791	KRT31
ENSG00000095203	717.099	-1.56241	0.444915	-3.51169	0.000445266	0.00180993	EPB41L4B
ENSG00000095587	113.959	-1.49028	0.403965	-3.68913	0.00022502	0.00101373	TLL2
ENSG00000095596	9.57508	-2.03006	0.386057	-5.25846	1.45266e-07	1.97811e-06	CYP26A1
ENSG00000095627	22.3397	-1.90228	0.35993	-5.28514	1.25608e-07	1.7431e-06	TDRD1
ENSG00000095713	235.995	-1.11899	0.397638	-2.8141	0.00489134	0.0139856	CRTAC1
ENSG00000095917	2.95028	-3.85068	0.725419	-5.30822	1.10702e-07	1.56365e-06	TPSD1
ENSG00000095932	15.1047	-2.1261	0.397537	-5.34817	8.88476e-08	1.30245e-06	SMIM24
ENSG00000096088	1.94371	-2.2567	0.759433	-2.97155	0.00296298	0.00910039	PGC
ENSG00000097021	712.189	-1.31155	0.27662	-4.74132	2.12333e-06	1.94583e-05	ACOT7
ENSG00000099194	24193.6	-1.17923	0.380009	-3.10316	0.00191468	0.00626014	SCD
ENSG00000099282	569.302	-1.23955	0.360588	-3.43758	0.000586931	0.00227237	TSPAN15
ENSG00000099308	2947.06	-1.87042	0.374309	-4.99699	5.82319e-07	6.46841e-06	MAST3
ENSG00000099365	1825.2	-2.22864	0.358832	-6.21082	5.2708e-10	1.83373e-08	STX1B
ENSG00000099814	2269.85	-1.70133	0.344319	-4.94114	7.76658e-07	8.22427e-06	CEP170B
ENSG00000099822	1183.34	-1.43028	0.405807	-3.52453	0.000424241	0.00173255	HCN2
ENSG00000099864	2576.21	-1.38138	0.301578	-4.58052	4.63832e-06	3.76027e-05	PALM
ENSG00000099866	29.8937	-1.33378	0.298332	-4.47077	7.79374e-06	5.74397e-05	MADCAM1
ENSG00000099937	45.6653	-1.03555	0.335546	-3.08618	0.00202748	0.00659311	SERPIND1
ENSG00000099960	62.7929	-2.14601	0.438925	-4.88924	1.01227e-06	1.02998e-05	SLC7A4
ENSG00000100078	5.45567	-2.14223	0.532261	-4.02477	5.70321e-05	0.000310751	PLA2G3
ENSG00000100151	983.679	-1.13062	0.31424	-3.59796	0.000320721	0.0013677	PICK1
ENSG00000100156	109.214	-1.38635	0.481249	-2.88074	0.00396743	0.0116851	SLC16A8
ENSG00000100167	5035.51	-1.29703	0.398982	-3.25084	0.00115064	0.00403455	SEPTIN3
ENSG00000100206	12.8516	-1.34858	0.345409	-3.9043	9.44994e-05	0.000482179	DMC1
ENSG00000100285	663.055	-3.17284	0.419875	-7.55663	4.13652e-14	8.19312e-12	NEFH
ENSG00000100302	269.107	-1.98678	0.408654	-4.86178	1.16335e-06	1.16002e-05	RASD2
ENSG00000100307	1598.26	-1.75586	0.315419	-5.56676	2.59518e-08	4.71679e-07	CBX7
ENSG00000100321	3223.4	-1.95705	0.277589	-7.05016	1.78708e-12	1.86519e-10	SYNGR1
ENSG00000100341	16.2498	-3.30812	0.440346	-7.51256	5.79827e-14	1.07515e-11	PNPLA5
ENSG00000100346	607.492	-2.43542	0.492806	-4.94194	7.73486e-07	8.21231e-06	CACNA1I
ENSG00000100362	58.7517	-4.21351	0.640542	-6.57804	4.7669e-11	2.53314e-09	PVALB
ENSG00000100364	4725.74	-1.38421	0.303894	-4.55492	5.24052e-06	4.15192e-05	KIAA0930
ENSG00000100401	1743.36	-1.01681	0.180521	-5.63265	1.77465e-08	3.45225e-07	RANGAP1
ENSG00000100593	8.27525	-1.99091	0.412078	-4.83138	1.3559e-06	1.32693e-05	ISM2
ENSG00000100604	1805.35	-2.97522	0.489957	-6.07241	1.26006e-09	3.81962e-08	CHGA
ENSG00000100628	39.3358	-2.25087	0.409245	-5.50006	3.79664e-08	6.53198e-07	ASB2
ENSG00000100784	1209.2	-1.52662	0.258008	-5.91696	3.27951e-09	8.44342e-08	RPS6KA5
ENSG00000100884	609.097	-1.68217	0.448429	-3.75125	0.000175958	0.000821796	CPNE6
[truncated: 1,767 more rows]
