# Supplementary material for: Identification of Prominent Genes between 3D Glioblastoma Models and Clinical Samples via GEO/TCGA/CGGA Data Analysis
Source: Biology (Basel). 2023 Apr 25;12(5):648. doi: 10.3390/biology12050648 (PMC10215494; doi:10.3390/biology12050648)
Supplement: Supplementary file 1 [file biology-12-00648-s001.zip › Supp Table 3 - Significant differentially expressed genes between GBM samples and healthy brain samples for GSE147352 cohort.xlsx]

## Sheet: Sheet1
baseMean	log2FoldChange	lfcSE	stat	pvalue	padj	ensembl	hgnc_symbol
757.389	2.40935	0.151856	15.866	1.08988e-56	2.12164e-54	ENSG00000000003	TSPAN6
301.634	1.59808	0.113124	14.1268	2.59619e-45	2.18611e-43	ENSG00000000460	C1orf112
189.338	1.58833	0.305161	5.20488	1.94118e-07	5.31023e-07	ENSG00000000938	FGR
646.797	1.70953	0.172503	9.91013	3.76155e-23	4.51885e-22	ENSG00000001036	FUCA2
2038.25	1.54549	0.188414	8.20261	2.35228e-16	1.50214e-15	ENSG00000002549	LAP3
2877	3.36578	0.234323	14.3638	8.7284e-47	8.18751e-45	ENSG00000002586	CD99
293.768	2.10856	0.302509	6.97022	3.16438e-12	1.37579e-11	ENSG00000002933	TMEM176A
547.708	1.88996	0.22712	8.32141	8.69237e-17	5.77705e-16	ENSG00000003096	KLHL13
184.228	1.26783	0.236169	5.36832	7.94731e-08	2.25479e-07	ENSG00000003400	CASP10
2756.78	1.13391	0.154278	7.34982	1.98473e-13	9.65122e-13	ENSG00000003402	CFLAR
1073.63	3.76643	0.318368	11.8304	2.71725e-32	7.48753e-31	ENSG00000003436	TFPI
1394.26	1.11882	0.113915	9.82152	9.09647e-23	1.05296e-21	ENSG00000004455	AK2
674.271	2.24867	0.368037	6.10989	9.97003e-10	3.4479e-09	ENSG00000004468	CD38
983.892	1.4791	0.122033	12.1205	8.22689e-34	2.57236e-32	ENSG00000004700	RECQL
1.88376	2.07722	0.777074	2.67313	0.00751479	0.0125424	ENSG00000004809	SLC22A16
65.0633	1.78734	0.323321	5.52807	3.23766e-08	9.56661e-08	ENSG00000004838	ZMYND10
2.84354	2.86934	0.836731	3.42923	0.000605306	0.00115852	ENSG00000004846	ABCB5
683.823	1.73223	0.138775	12.4823	9.32516e-36	3.35632e-34	ENSG00000004864	SLC25A13
12.8364	2.49014	0.721785	3.44998	0.000560628	0.00107722	ENSG00000004948	CALCR
24.4958	6.95914	0.899452	7.73709	1.01719e-14	5.60586e-14	ENSG00000005073	HOXA11
219.472	1.30639	0.116695	11.1949	4.31782e-29	8.89304e-28	ENSG00000005075	POLR2J
8.43924	1.56259	0.464125	3.36674	0.000760613	0.00143799	ENSG00000005187	ACSM3
132.006	1.72262	0.247175	6.96923	3.18678e-12	1.38486e-11	ENSG00000005243	COPZ2
775.438	1.34647	0.187279	7.18966	6.49514e-13	3.0174e-12	ENSG00000005469	CROT
105.92	3.31801	0.309614	10.7166	8.50761e-27	1.43276e-25	ENSG00000005471	ABCB4
2539.25	1.99044	0.321816	6.18504	6.2087e-10	2.19193e-09	ENSG00000005513	SOX8
200.412	2.55722	0.309642	8.25863	1.47353e-16	9.6167e-16	ENSG00000005844	ITGAL
1920.3	1.30288	0.369441	3.52662	0.000420893	0.000819338	ENSG00000005884	ITGA3
5553.41	1.00019	0.137385	7.28019	3.33362e-13	1.5903e-12	ENSG00000005893	LAMP2
415.936	1.06811	0.17087	6.25102	4.07786e-10	1.4616e-09	ENSG00000006062	MAP3K14
546.661	5.53178	0.352341	15.7001	1.51088e-55	2.68166e-53	ENSG00000006327	TNFRSF12A
4355.23	1.98057	0.215809	9.17743	4.41506e-20	3.96282e-19	ENSG00000006468	ETV1
163.275	2.69188	0.277769	9.69107	3.29073e-22	3.58888e-21	ENSG00000006534	ALDH3B1
4.32542	4.05915	0.874276	4.64287	3.43601e-06	8.28744e-06	ENSG00000006606	CCL26
118.18	1.36602	0.594838	2.29646	0.0216495	0.03373	ENSG00000006611	USH1C
393.305	1.65057	0.180924	9.12303	7.30538e-20	6.43271e-19	ENSG00000006634	DBF4
26.3192	1.85772	0.326464	5.69043	1.26721e-08	3.91563e-08	ENSG00000006638	TBXA2R
1781.52	1.15238	0.137464	8.38312	5.15451e-17	3.47809e-16	ENSG00000006652	IFRD1
995.42	3.06021	0.391316	7.82031	5.26946e-15	2.9868e-14	ENSG00000006747	SCIN
532.07	1.71906	0.217047	7.92021	2.37103e-15	1.38468e-14	ENSG00000006756	ARSD
600.309	2.22747	0.38991	5.71278	1.11144e-08	3.45907e-08	ENSG00000007062	PROM1
22.4764	1.83186	0.398109	4.6014	4.19664e-06	1.00298e-05	ENSG00000007129	CEACAM21
4.74796	1.34842	0.460572	2.92771	0.00341472	0.00594939	ENSG00000007312	CD79B
22.0923	3.9434	0.600607	6.56569	5.17926e-11	2.00396e-10	ENSG00000007350	TKTL1
305.36	1.58226	0.195294	8.10197	5.40762e-16	3.35043e-15	ENSG00000007384	RHBDF1
130.454	1.95737	0.294413	6.64836	2.96369e-11	1.17357e-10	ENSG00000007866	TEAD3
19.5889	1.4251	0.498786	2.85713	0.0042749	0.00736163	ENSG00000007933	FMO3
143.903	7.49676	0.522832	14.3388	1.25283e-46	1.16314e-44	ENSG00000007968	E2F2
20.5285	6.8968	1.07882	6.39291	1.62756e-10	6.02809e-10	ENSG00000008196	TFAP2B
88.9367	1.20584	0.300387	4.01427	5.96289e-05	0.000126928	ENSG00000008226	DLEC1
1415.76	1.82367	0.182832	9.97454	1.97014e-23	2.45982e-22	ENSG00000008282	SYPL1
1505.68	1.69254	0.131196	12.9008	4.45191e-38	1.93744e-36	ENSG00000008311	AASS
1.82849	2.79024	0.87281	3.19685	0.0013894	0.00254308	ENSG00000008323	PLEKHG6
824.431	1.42287	0.149937	9.4898	2.31471e-21	2.34633e-20	ENSG00000008405	CRY1
55.7834	2.92943	0.40359	7.25841	3.91657e-13	1.85422e-12	ENSG00000008516	MMP25
75.1223	2.8413	0.391004	7.26669	3.6841e-13	1.74828e-12	ENSG00000008517	IL32
3.13981	2.51646	0.695979	3.61571	0.000299528	0.000592058	ENSG00000009724	MASP2
90.6762	1.99984	0.322825	6.19479	5.83612e-10	2.06604e-09	ENSG00000009790	TRAF3IP3
25.8259	1.88362	0.404219	4.6599	3.16369e-06	7.65919e-06	ENSG00000010030	ETV7
1861.66	2.41879	0.179268	13.4926	1.72874e-41	1.09049e-39	ENSG00000010278	CD9
1262.62	1.64452	0.145876	11.2734	1.77512e-29	3.78971e-28	ENSG00000010292	NCAPD2
21.1504	1.43728	0.411307	3.49442	0.000475101	0.000919229	ENSG00000010310	GIPR
4192.61	3.01054	0.320759	9.38569	6.25071e-21	6.06446e-20	ENSG00000010327	STAB1
800.417	2.48513	0.277756	8.94717	3.64704e-19	2.9971e-18	ENSG00000010610	CD4
207.757	2.4071	0.272328	8.83895	9.66254e-19	7.65226e-18	ENSG00000010671	BTK
156.599	2.28176	0.281939	8.0931	5.81645e-16	3.59022e-15	ENSG00000010704	HFE
2.97355	2.68021	1.02605	2.61215	0.00899735	0.0148485	ENSG00000010932	FMO1
2723.87	3.68272	0.276922	13.2988	2.35361e-40	1.29513e-38	ENSG00000011028	MRC2
2381.64	1.61111	0.266133	6.05379	1.41481e-09	4.82276e-09	ENSG00000011201	ANOS1
2052.22	2.06253	0.129155	15.9695	2.08478e-57	4.4932e-55	ENSG00000011304	PTBP1
363.96	3.3403	0.383815	8.7029	3.23499e-18	2.44843e-17	ENSG00000011422	PLAUR
2054.51	1.63972	0.399707	4.1023	4.09071e-05	8.85441e-05	ENSG00000011465	DCN
419.368	3.42266	0.295794	11.5711	5.77259e-31	1.40655e-29	ENSG00000011600	TYROBP
697.388	1.93088	0.162904	11.8528	2.08071e-32	5.75982e-31	ENSG00000012048	BRCA1
44.8594	1.48644	0.263424	5.64278	1.67323e-08	5.10828e-08	ENSG00000012211	PRICKLE3
1869.14	6.33872	0.60076	10.5512	5.01723e-26	7.89157e-25	ENSG00000012223	LTF
3.95149	1.72427	0.643906	2.67784	0.00740995	0.0123754	ENSG00000012504	NR1H4
2749.06	1.18991	0.15834	7.51494	5.69355e-14	2.91504e-13	ENSG00000012660	ELOVL5
382.514	2.11546	0.309504	6.835	8.20031e-12	3.42544e-11	ENSG00000012779	ALOX5
1178.59	1.72822	0.25366	6.81314	9.54929e-12	3.96151e-11	ENSG00000013364	MVP
1475.02	1.00076	0.1214	8.24352	1.67213e-16	1.0858e-15	ENSG00000013375	PGM3
399.542	1.26235	0.224864	5.61387	1.97852e-08	5.98981e-08	ENSG00000013573	DDX11
215.891	4.02585	0.502366	8.01377	1.11246e-15	6.69549e-15	ENSG00000013588	GPRC5A
414.291	2.4664	0.21222	11.6219	3.19118e-31	7.91412e-30	ENSG00000013810	TACC3
56.504	2.46435	0.440601	5.59314	2.22993e-08	6.71726e-08	ENSG00000014257	ACPP
389.283	1.13844	0.200227	5.68575	1.30241e-08	4.01959e-08	ENSG00000014914	MTMR11
146.774	2.23021	0.262121	8.5083	1.76497e-17	1.23753e-16	ENSG00000015285	WAS
54.2807	6.52286	0.750761	8.68833	3.67816e-18	2.76305e-17	ENSG00000015413	DPEP1
381.835	1.41253	0.236259	5.97872	2.24899e-09	7.5274e-09	ENSG00000017483	SLC38A5
1378.99	3.02882	0.373698	8.10499	5.27514e-16	3.27395e-15	ENSG00000018280	SLC11A1
3732.05	3.04604	0.269582	11.2991	1.32499e-29	2.85228e-28	ENSG00000018408	WWTR1
164.028	4.14966	0.751093	5.52483	3.29812e-08	9.73573e-08	ENSG00000019169	MARCO
155.145	2.57493	0.334224	7.70421	1.31653e-14	7.17689e-14	ENSG00000019549	SNAI2
10819.8	3.25373	0.325672	9.99083	1.67178e-23	2.10179e-22	ENSG00000019582	CD74
53.4581	2.63263	0.335596	7.84464	4.34194e-15	2.47892e-14	ENSG00000020633	RUNX3
471.231	1.63301	0.260063	6.27931	3.40075e-10	1.2257e-09	ENSG00000021355	SERPINB1
345.402	1.2857	0.289949	4.43422	9.24042e-06	2.13351e-05	ENSG00000021826	CPS1
652.625	2.69382	0.451865	5.96156	2.49837e-09	8.3328e-09	ENSG00000023445	BIRC3
394.324	1.70035	0.12846	13.2365	5.40208e-40	2.88494e-38	ENSG00000023697	DERA
151.891	1.65924	0.252003	6.58421	4.5732e-11	1.7782e-10	ENSG00000023892	DEF6
681.816	1.15004	0.251011	4.58164	4.61333e-06	1.09649e-05	ENSG00000024422	EHD2
218.3	3.91832	0.327389	11.9684	5.20111e-33	1.51141e-31	ENSG00000024526	DEPDC1
407.32	2.79602	0.366447	7.63008	2.34611e-14	1.24667e-13	ENSG00000025708	TYMP
28611.6	3.40389	0.257766	13.2053	8.17412e-40	4.25242e-38	ENSG00000026025	VIM
412.775	1.07296	0.297248	3.60964	0.000306621	0.000605482	ENSG00000026103	FAS
841.016	1.03458	0.20094	5.14873	2.62263e-07	7.08024e-07	ENSG00000026297	RNASET2
10530.4	4.45017	0.358457	12.4148	2.17208e-35	7.68035e-34	ENSG00000026508	CD44
14.6774	3.54447	0.547842	6.46988	9.80827e-11	3.70166e-10	ENSG00000026751	SLAMF7
689.6	2.09548	0.167045	12.5444	4.26565e-36	1.57603e-34	ENSG00000026950	BTN3A1
1731.7	1.31938	0.155339	8.49354	2.00434e-17	1.39671e-16	ENSG00000027697	IFNGR1
11.3169	2.26012	0.515167	4.38715	1.14844e-05	2.6255e-05	ENSG00000027869	SH2D2A
712.054	2.31548	0.288541	8.0248	1.01692e-15	6.1327e-15	ENSG00000028137	TNFRSF1B
274.794	6.82576	0.679905	10.0393	1.02406e-23	1.30468e-22	ENSG00000029559	IBSP
1554.88	1.37804	0.105646	13.044	6.87832e-39	3.31184e-37	ENSG00000030066	NUP160
1981.72	2.09845	0.195741	10.7206	8.14953e-27	1.3763e-25	ENSG00000030582	GRN
2296.33	1.34934	0.133929	10.075	7.12297e-24	9.24403e-23	ENSG00000031081	ARHGAP31
167.24	1.33175	0.161247	8.25911	1.46762e-16	9.58504e-16	ENSG00000031691	CENPQ
2382.85	1.13977	0.177233	6.43091	1.26842e-10	4.74844e-10	ENSG00000035403	VCL
144.744	2.9038	0.296706	9.78681	1.28276e-22	1.45966e-21	ENSG00000035499	DEPDC1B
2.93356	2.25372	0.901292	2.50054	0.0124003	0.0200388	ENSG00000035720	STAP1
20.5293	3.37565	0.620012	5.44449	5.19536e-08	1.50011e-07	ENSG00000036565	SLC18A1
185.955	1.99209	0.269411	7.39423	1.42233e-13	6.99723e-13	ENSG00000037280	FLT4
465.526	3.24032	0.483948	6.6956	2.14787e-11	8.62771e-11	ENSG00000037897	METTL1
20.3571	6.88413	0.797641	8.63061	6.10273e-18	4.48757e-17	ENSG00000037965	HOXC8
302.496	1.09761	0.139569	7.86427	3.71244e-15	2.13433e-14	ENSG00000038002	AGA
218.623	1.79269	0.149327	12.0051	3.33927e-33	9.86202e-32	ENSG00000038210	PI4K2B
20682.5	2.78478	0.223241	12.4743	1.03083e-35	3.70281e-34	ENSG00000038427	VCAN
1804.92	4.36928	0.336404	12.9882	1.42762e-38	6.66127e-37	ENSG00000038945	MSR1
160.248	1.3482	0.427608	3.15289	0.00161664	0.00293557	ENSG00000039068	CDH1
855.126	2.12805	0.180425	11.7947	4.15672e-32	1.12655e-30	ENSG00000039560	RAI14
292.004	1.48058	0.112989	13.1037	3.13432e-39	1.56319e-37	ENSG00000040531	CTNS
18675.1	6.31456	0.318594	19.8201	1.99839e-87	4.01988e-84	ENSG00000041982	TNC
788.488	2.69169	0.26748	10.0632	8.03703e-24	1.03782e-22	ENSG00000042493	CAPG
56.4186	1.31279	0.289919	4.52811	5.95125e-06	1.39997e-05	ENSG00000042832	TG
704.109	2.3439	0.287317	8.15788	3.40957e-16	2.14777e-15	ENSG00000042980	ADAM28
575.961	1.98286	0.29655	6.68642	2.28697e-11	9.16204e-11	ENSG00000043462	LCP2
6075.23	1.22696	0.113354	10.8241	2.6466e-27	4.68367e-26	ENSG00000044115	CTNNA1
593.255	1.25924	0.182087	6.9156	4.65892e-12	1.99382e-11	ENSG00000044459	CNTLN
117.223	2.01134	0.670951	2.99775	0.00271982	0.00480152	ENSG00000046604	DSG2
620.071	1.36634	0.129069	10.5862	3.4538e-26	5.49452e-25	ENSG00000047230	CTPS2
1567.12	2.05431	0.418578	4.90782	9.2093e-07	2.34494e-06	ENSG00000047457	CP
243.541	1.43829	0.236254	6.0879	1.14398e-09	3.93813e-09	ENSG00000047648	ARHGAP6
389.481	2.41854	0.232359	10.4086	2.26499e-25	3.37492e-24	ENSG00000049192	ADAMTS6
1616.26	1.40368	0.167507	8.37983	5.30048e-17	3.57259e-16	ENSG00000049239	H6PD
1595.41	1.09521	0.142762	7.6716	1.69859e-14	9.16306e-14	ENSG00000049245	VAMP3
2.08466	2.80552	1.10834	2.53129	0.0113643	0.0184801	ENSG00000049247	UTS2
8.82855	4.6977	0.752832	6.24005	4.37444e-10	1.56357e-09	ENSG00000049249	TNFRSF9
1528.44	1.95467	0.266833	7.32544	2.38114e-13	1.14925e-12	ENSG00000049323	LTBP1
1808.25	1.13533	0.167635	6.77262	1.26471e-11	5.18955e-11	ENSG00000049449	RCN1
1091.33	3.04425	0.26771	11.3715	5.80065e-30	1.28537e-28	ENSG00000049540	ELN
507.975	1.3579	0.138509	9.80371	1.08527e-22	1.24748e-21	ENSG00000049541	RFC2
160.809	4.06501	0.393746	10.324	5.49134e-25	7.91522e-24	ENSG00000050344	NFE2L3
2546.58	2.9003	0.182539	15.8887	7.59013e-57	1.51002e-54	ENSG00000050405	LIMA1
305.903	1.60132	0.306372	5.22671	1.72555e-07	4.74474e-07	ENSG00000050555	LAMC3
241.866	1.58136	0.16581	9.5372	1.46742e-21	1.51374e-20	ENSG00000051128	HOMER3
63.9001	3.59648	0.314733	11.4271	3.06242e-30	6.96508e-29	ENSG00000051180	RAD51
318.225	2.6254	0.278875	9.41424	4.76505e-21	4.68839e-20	ENSG00000051341	POLQ
546.243	2.67793	0.268748	9.96445	2.18084e-23	2.69501e-22	ENSG00000051523	CYBA
427.776	1.22766	0.144924	8.47103	2.43239e-17	1.68334e-16	ENSG00000051620	HEBP2
102.095	2.5375	0.259058	9.79511	1.18167e-22	1.35057e-21	ENSG00000053918	KCNQ1
71.3202	2.31762	0.37018	6.26079	3.83042e-10	1.37618e-09	ENSG00000054219	LY75
6122.83	2.0967	0.17628	11.8942	1.26885e-32	3.56143e-31	ENSG00000054654	SYNE2
11.9007	2.852	0.734514	3.88284	0.000103245	0.000214203	ENSG00000054938	CHRDL2
389.351	1.05118	0.147732	7.11543	1.11567e-12	5.07874e-12	ENSG00000054967	RELT
1308.74	1.36355	0.101932	13.3771	8.2253e-41	4.72733e-39	ENSG00000055070	SZRD1
4.00651	3.04762	0.908772	3.35356	0.000797791	0.00150356	ENSG00000055957	ITIH1
263.453	1.13337	0.230011	4.92746	8.33054e-07	2.13258e-06	ENSG00000056487	PHF21B
401.327	1.2106	0.1624	7.45439	9.02831e-14	4.53394e-13	ENSG00000056972	TRAF3IP2
2353.38	1.80453	0.330156	5.46568	4.61134e-08	1.3396e-07	ENSG00000057019	DCBLD2
1492.71	1.65861	0.15484	10.7118	8.96373e-27	1.50677e-25	ENSG00000057252	SOAT1
333.375	1.87023	0.25847	7.23579	4.62831e-13	2.17639e-12	ENSG00000057657	PRDM1
673.67	1.02659	0.184502	5.56408	2.63543e-08	7.87195e-08	ENSG00000057704	TMCC3
20.1034	1.54046	0.484403	3.18012	0.00147215	0.00268748	ENSG00000058085	LAMC2
4748.33	1.97315	0.12905	15.2898	8.93562e-53	1.31521e-50	ENSG00000058262	SEC61A1
466.706	2.50275	0.266619	9.38701	6.17305e-21	5.99232e-20	ENSG00000059377	TBXAS1
428.107	1.97669	0.187549	10.5396	5.67462e-26	8.88696e-25	ENSG00000059378	PARP12
1408.05	1.87561	0.253509	7.39857	1.37655e-13	6.78122e-13	ENSG00000060138	YBX3
4552.54	1.22558	0.301888	4.05972	4.91313e-05	0.000105525	ENSG00000060982	BCAT1
6645.03	2.25918	0.288046	7.84313	4.39439e-15	2.50491e-14	ENSG00000062716	VMP1
284.138	2.15116	0.162002	13.2786	3.08074e-40	1.66987e-38	ENSG00000062822	POLD1
204.886	2.84934	0.242472	11.7512	6.96239e-32	1.85091e-30	ENSG00000064012	CASP8
9.35938	1.57677	0.422281	3.73394	0.000188507	0.00038046	ENSG00000064201	TSPAN32
391.365	4.17867	0.362862	11.5159	1.09763e-30	2.59081e-29	ENSG00000064300	NGFR
361.886	1.25085	0.107971	11.585	4.90726e-31	1.20381e-29	ENSG00000064490	RFXANK
111.419	1.29868	0.218175	5.95246	2.64144e-09	8.77927e-09	ENSG00000064547	LPAR2
203.814	1.06082	0.278838	3.80442	0.000142134	0.000290691	ENSG00000064655	EYA2
316.878	3.10176	0.344794	8.99598	2.34142e-19	1.96359e-18	ENSG00000064666	CNN2
670.204	1.83505	0.2692	6.81668	9.31658e-12	3.87329e-11	ENSG00000064692	SNCAIP
2369.53	5.21946	0.51006	10.233	1.4104e-24	1.95513e-23	ENSG00000064886	CHI3L2
947.461	1.81742	0.23413	7.76243	8.33203e-15	4.62709e-14	ENSG00000064932	SBNO2
522.546	2.07844	0.124023	16.7585	4.91004e-63	1.48152e-60	ENSG00000064961	HMG20B
1981.62	2.83723	0.281403	10.0824	6.60778e-24	8.60981e-23	ENSG00000064989	CALCRL
610.399	1.55542	0.202659	7.67508	1.6531e-14	8.93901e-14	ENSG00000065308	TRAM2
1145.43	3.39359	0.228004	14.8839	4.19382e-50	4.93019e-48	ENSG00000065320	NTN1
162.096	6.16331	0.394905	15.6071	6.51481e-55	1.13408e-52	ENSG00000065328	MCM10
186.067	1.24949	0.226536	5.51564	3.47504e-08	1.02263e-07	ENSG00000065485	PDIA5
508.308	1.37781	0.178323	7.72648	1.10557e-14	6.07074e-14	ENSG00000065600	TMEM206
1098.4	2.96539	0.260969	11.363	6.39099e-30	1.41273e-28	ENSG00000065911	MTHFD2
3962.97	2.56228	0.147158	17.4117	6.72763e-68	2.89993e-65	ENSG00000065978	YBX1
1277.59	6.2951	0.316696	19.8774	6.38469e-88	1.44485e-84	ENSG00000066279	ASPM
1042.44	3.42582	0.314843	10.8811	1.41908e-27	2.58981e-26	ENSG00000066294	CD84
658.23	1.17231	0.189144	6.19796	5.72006e-10	2.02614e-09	ENSG00000066322	ELOVL1
265.231	2.36584	0.27833	8.50016	1.89335e-17	1.32345e-16	ENSG00000066336	SPI1
153.527	1.15865	0.133992	8.64712	5.28147e-18	3.90747e-17	ENSG00000066379	ZNRD1
277.802	1.04766	0.112864	9.28251	1.6553e-20	1.54472e-19	ENSG00000066855	MTFR1
56.714	1.55451	0.282742	5.498	3.8413e-08	1.12383e-07	ENSG00000066923	STAG3
935.955	2.23092	0.245964	9.07011	1.18899e-19	1.02698e-18	ENSG00000067066	SP100
2206.34	1.48521	0.206958	7.17641	7.15656e-13	3.31023e-12	ENSG00000067082	KLF6
2656.36	1.58445	0.145913	10.8588	1.81077e-27	3.28808e-26	ENSG00000067167	TRAM1
690.613	1.1117	0.158519	7.01308	2.33125e-12	1.02889e-11	ENSG00000067177	PHKA1
1279.46	2.19104	0.21987	9.96518	2.16477e-23	2.67727e-22	ENSG00000067182	TNFRSF1A
1136.46	1.94079	0.12848	15.1058	1.48386e-51	2.05067e-49	ENSG00000067955	CBFB
459.882	1.91362	0.15517	12.3324	6.06088e-35	2.08209e-33	ENSG00000068001	HYAL2
187.984	2.13152	0.230285	9.25599	2.12246e-20	1.96347e-19	ENSG00000068079	IFI35
234.319	3.00574	0.237122	12.6759	8.04081e-37	3.14408e-35	ENSG00000068489	PRR11
1741.54	1.46608	0.14789	9.91332	3.64317e-23	4.38245e-22	ENSG00000068697	LAPTM4A
5.57449	2.47159	0.567587	4.35455	1.33339e-05	3.02654e-05	ENSG00000068781	STON1-GTF2A1L
638.283	1.23263	0.0908407	13.5691	6.10856e-42	3.97804e-40	ENSG00000068784	SRBD1
38.6735	6.22846	0.7783	8.00265	1.21768e-15	7.29479e-15	ENSG00000069011	PITX1
127.108	1.97966	0.35128	5.63557	1.74482e-08	5.31519e-08	ENSG00000069399	BCL3
13.9832	1.55926	0.690637	2.25771	0.0239639	0.0370742	ENSG00000069482	GAL
317.988	2.25476	0.174958	12.8874	5.29708e-38	2.28874e-36	ENSG00000069493	CLEC2D
3.67747	4.01576	0.805953	4.98263	6.27261e-07	1.62576e-06	ENSG00000069812	HES2
694.173	2.17338	0.162876	13.3438	1.28769e-40	7.23987e-39	ENSG00000069869	NEDD4
237.242	1.13605	0.222547	5.10477	3.31191e-07	8.83436e-07	ENSG00000069974	RAB27A
60.5423	2.43038	0.356683	6.81384	9.50258e-12	3.94484e-11	ENSG00000070190	DAPP1
12.4854	1.56152	0.384801	4.058	4.94951e-05	0.000106206	ENSG00000070731	ST6GALNAC2
8.5074	4.25112	0.914904	4.64652	3.37588e-06	8.15328e-06	ENSG00000070748	CHAT
5891.23	1.15876	0.137482	8.42841	3.50391e-17	2.39286e-16	ENSG00000070756	PABPC1
636.636	1.12739	0.1896	5.94615	2.74522e-09	9.10413e-09	ENSG00000070950	RAD18
3717.26	1.54043	0.132932	11.5881	4.73365e-31	1.1628e-29	ENSG00000071127	WDR1
1552.01	1.03583	0.13274	7.80348	6.02226e-15	3.39331e-14	ENSG00000071246	VASH1
256.57	1.70234	0.228077	7.46385	8.40289e-14	4.23749e-13	ENSG00000071282	LMCD1
142.665	2.14336	0.261786	8.18742	2.66875e-16	1.69646e-15	ENSG00000071539	TRIP13
967.805	2.12673	0.164782	12.9063	4.14933e-38	1.81887e-36	ENSG00000071564	TCF3
3089.96	1.56459	0.233887	6.6895	2.23928e-11	8.97895e-11	ENSG00000071575	TRIB2
648.385	2.31865	0.391175	5.92741	3.07749e-09	1.01392e-08	ENSG00000072182	ASIC4
529.294	1.46236	0.120442	12.1416	6.35745e-34	2.00864e-32	ENSG00000072506	HSD17B10
161.798	3.93538	0.317133	12.4092	2.32947e-35	8.2208e-34	ENSG00000072571	HMMR
100.314	4.21344	0.458022	9.1992	3.60621e-20	3.26434e-19	ENSG00000072694	FCGR2B
746.796	2.03981	0.174639	11.6801	1.61076e-31	4.13048e-30	ENSG00000072786	STK10
37.9879	1.57288	0.366453	4.29218	1.7693e-05	3.96969e-05	ENSG00000072818	ACAP1
554.354	1.71505	0.257593	6.65796	2.77651e-11	1.10256e-10	ENSG00000072840	EVC
606.783	1.60015	0.149194	10.7253	7.74399e-27	1.31025e-25	ENSG00000072864	NDE1
746.813	3.08137	0.251439	12.2549	1.58138e-34	5.29194e-33	ENSG00000073111	MCM2
432.648	1.814	0.285976	6.34318	2.25064e-10	8.22146e-10	ENSG00000073331	ALPK1
3160.18	1.34779	0.159891	8.42945	3.47282e-17	2.37342e-16	ENSG00000073712	FERMT2
8.22582	1.28667	0.592433	2.17184	0.0298675	0.0455728	ENSG00000073734	ABCB11
29.1916	1.1764	0.515507	2.28203	0.0224875	0.0349513	ENSG00000073737	DHRS9
6.10339	3.75288	0.940637	3.98972	6.61522e-05	0.000140171	ENSG00000073754	CD5L
346.657	4.71415	0.466981	10.095	5.81556e-24	7.64596e-23	ENSG00000073792	IGF2BP2
6.1967	2.1254	0.573246	3.70766	0.000209184	0.000420504	ENSG00000073861	TBX21
198.623	2.0038	0.294387	6.80669	9.98694e-12	4.13549e-11	ENSG00000074047	GLI2
2279.23	1.63651	0.202057	8.09923	5.53068e-16	3.42433e-15	ENSG00000074181	NOTCH3
198.276	2.42172	0.270921	8.93882	3.93362e-19	3.22237e-18	ENSG00000074219	TEAD2
1443.55	4.72924	0.415562	11.3804	5.23889e-30	1.16948e-28	ENSG00000074410	CA12
190.591	1.15404	0.150501	7.66795	1.74772e-14	9.41689e-14	ENSG00000074621	SLC24A1
2822.04	1.44984	0.160018	9.06049	1.29864e-19	1.11689e-18	ENSG00000074695	LMAN1
475.139	1.05228	0.147121	7.15248	8.52212e-13	3.91287e-12	ENSG00000074842	MYDGF
210.876	1.54486	0.133677	11.5566	6.83315e-31	1.65827e-29	ENSG00000075188	NUP37
184.421	5.26726	0.35016	15.0424	3.8697e-51	5.11366e-49	ENSG00000075218	GTSE1
327.515	1.63701	0.155909	10.4998	8.65964e-26	1.33538e-24	ENSG00000075234	TTC38
423.266	5.8056	0.42294	13.7268	7.01976e-43	4.79569e-41	ENSG00000075275	CELSR1
2560.24	2.15529	0.193338	11.1478	7.3436e-29	1.47885e-27	ENSG00000075420	FNDC3B
950.424	1.79041	0.29346	6.10102	1.0539e-09	3.63496e-09	ENSG00000075461	CACNG4
51878	1.02569	0.141908	7.22787	4.90637e-13	2.30295e-12	ENSG00000075624	ACTB
39.1776	1.41737	0.356664	3.97396	7.06871e-05	0.000149186	ENSG00000075643	MOCOS
218.703	2.64328	0.264054	10.0104	1.37255e-23	1.73646e-22	ENSG00000075702	WDR62
154.427	2.55183	0.266595	9.57192	1.04939e-21	1.095e-20	ENSG00000075884	ARHGAP15
387.364	1.25123	0.146923	8.51627	1.64773e-17	1.16027e-16	ENSG00000076053	RBM7
74.1964	1.80033	0.213112	8.44783	2.96756e-17	2.04199e-16	ENSG00000076258	FMO4
793.103	2.31975	0.215411	10.7689	4.82532e-27	8.3496e-26	ENSG00000076604	TRAF4
2477.1	1.12103	0.111105	10.0898	6.12702e-24	8.0263e-23	ENSG00000076641	PAG1
64.3547	1.34715	0.252899	5.32682	9.99493e-08	2.80796e-07	ENSG00000076662	ICAM3
1863.09	1.4511	0.230194	6.30381	2.90426e-10	1.05264e-09	ENSG00000076706	MCAM
531.03	1.36282	0.232108	5.87149	4.31898e-09	1.39926e-08	ENSG00000076716	GPC4
562.769	2.5602	0.218782	11.702	1.24447e-31	3.22776e-30	ENSG00000076770	MBNL3
80.33	1.84737	0.263869	7.00109	2.53976e-12	1.11601e-11	ENSG00000076944	STXBP2
226.998	1.79173	0.243724	7.35147	1.96046e-13	9.53833e-13	ENSG00000077150	NFKB2
482.048	1.17504	0.280393	4.19069	2.78112e-05	6.1282e-05	ENSG00000077238	IL4R
2.16551	2.21205	0.883928	2.50252	0.0123313	0.0199379	ENSG00000077274	CAPN6
2158.65	1.59022	0.478503	3.32333	0.000889506	0.00166635	ENSG00000077279	DCX
575.025	2.08126	0.251556	8.27354	1.30044e-16	8.53013e-16	ENSG00000077420	APBB1IP
214.188	1.31597	0.222704	5.90905	3.44079e-09	1.12562e-08	ENSG00000077713	SLC25A43
10.9934	1.65511	0.550364	3.00729	0.00263587	0.00465877	ENSG00000077984	CST7
448.147	1.16529	0.0824757	14.1289	2.52088e-45	2.13261e-43	ENSG00000078061	ARAF
20.9895	2.99272	0.48397	6.1837	6.26182e-10	2.21026e-09	ENSG00000078081	LAMP3
179.517	1.55669	0.340076	4.57749	4.70595e-06	1.11777e-05	ENSG00000078098	FAP
1381.57	1.00695	0.109823	9.16888	4.77977e-20	4.27746e-19	ENSG00000078177	N4BP2
38.11	7.78961	0.94153	8.27336	1.30238e-16	8.53667e-16	ENSG00000078399	HOXA9
3.57634	4.16409	0.789293	5.27573	1.3223e-07	3.67951e-07	ENSG00000078589	P2RY10
2.85623	3.85842	0.97578	3.9542	7.67927e-05	0.000161601	ENSG00000078898	BPIFB2
70.0318	4.45999	0.48419	9.21125	3.22352e-20	2.9326e-19	ENSG00000078900	TP73
110.723	2.33955	0.183517	12.7484	3.18193e-37	1.27729e-35	ENSG00000079150	FKBP7
80.3005	1.87097	0.322976	5.79291	6.91767e-09	2.19638e-08	ENSG00000079257	LXN
15.4719	1.52024	0.443152	3.43051	0.00060245	0.00115342	ENSG00000079385	CEACAM1
515.2	1.07805	0.156553	6.88613	5.73312e-12	2.43358e-11	ENSG00000079616	KIF22
927.944	1.23675	0.487249	2.53823	0.0111415	0.0181443	ENSG00000079931	MOXD1
8.80998	1.55032	0.557133	2.78267	0.00539136	0.00916017	ENSG00000080007	DDX43
15.8814	2.90972	0.649923	4.47703	7.56895e-06	1.76151e-05	ENSG00000080644	CHRNA3
626.6	1.74355	0.154627	11.2759	1.72659e-29	3.69482e-28	ENSG00000080839	RBL1
237.454	7.15355	0.41812	17.1088	1.27536e-65	4.81023e-63	ENSG00000080986	NDC80
156.199	2.50082	0.432003	5.7889	7.0847e-09	2.24587e-08	ENSG00000081041	CXCL2
88.4278	1.71885	0.24359	7.05632	1.70967e-12	7.65755e-12	ENSG00000081059	TCF7
1431.04	2.61334	0.28907	9.0405	1.55958e-19	1.33057e-18	ENSG00000081237	PTPRC
1211.7	1.72648	0.18972	9.10017	9.01945e-20	7.8731e-19	ENSG00000081320	STK17B
304.676	1.1942	0.277852	4.29796	1.72377e-05	3.87233e-05	ENSG00000081853	PCDHGA2
178.804	1.14228	0.244207	4.67753	2.90357e-06	7.05304e-06	ENSG00000082196	C1QTNF3
1033.34	1.28412	0.211805	6.06275	1.33816e-09	4.57614e-09	ENSG00000082781	ITGB5
1.32654	2.71883	1.21241	2.2425	0.0249291	0.0384886	ENSG00000083307	GRHL2
6820.64	1.07392	0.107399	9.99939	1.53335e-23	1.93313e-22	ENSG00000083312	TNPO1
1942.28	1.75254	0.214994	8.15158	3.59206e-16	2.25644e-15	ENSG00000083444	PLOD1
2503.27	1.38044	0.162935	8.4723	2.40589e-17	1.66627e-16	ENSG00000083845	RPS5
8507.42	1.20461	0.196468	6.13135	8.71386e-10	3.03215e-09	ENSG00000083857	FAT1
1556.19	2.14788	0.128008	16.7793	3.45661e-63	1.07894e-60	ENSG00000084093	REST
12.5274	2.24647	0.489123	4.59286	4.37212e-06	1.04231e-05	ENSG00000084110	HAL
1537.52	1.02307	0.121378	8.42883	3.49153e-17	2.38531e-16	ENSG00000084207	GSTP1
796.982	2.13863	0.234334	9.12641	7.08083e-20	6.24714e-19	ENSG00000085117	CD82
24.3591	1.49251	0.567143	2.63163	0.00849763	0.0140764	ENSG00000085265	FCN1
36.917	4.28978	0.531238	8.07506	6.74448e-16	4.13765e-15	ENSG00000085552	IGSF9
2771.32	1.40503	0.116799	12.0295	2.48667e-33	7.42883e-32	ENSG00000085719	CPNE3
101.876	3.42125	0.290117	11.7927	4.25847e-32	1.1524e-30	ENSG00000085840	ORC1
117.217	1.85274	0.249338	7.43063	1.0808e-13	5.39476e-13	ENSG00000085999	RAD54L
477.825	2.28574	0.266768	8.56826	1.0506e-17	7.55361e-17	ENSG00000086062	B4GALT1
6.9169	1.45342	0.559804	2.59631	0.00942319	0.0154934	ENSG00000086288	NME8
701.268	1.25656	0.223599	5.61972	1.91268e-08	5.80213e-08	ENSG00000086544	ITPKC
1130.69	1.03918	0.116569	8.91475	4.88925e-19	3.98357e-18	ENSG00000086666	ZFAND6
290.464	2.01664	0.237016	8.50846	1.76265e-17	1.23648e-16	ENSG00000086730	LAT2
167.42	1.11709	0.266722	4.18824	2.81129e-05	6.19167e-05	ENSG00000086991	NOX4
747.447	2.28154	0.209841	10.8728	1.55439e-27	2.82537e-26	ENSG00000087077	TRIP6
21756.4	1.67108	0.255757	6.53387	6.40926e-11	2.45833e-10	ENSG00000087086	FTL
379.44	1.62699	0.142961	11.3807	5.22049e-30	1.16681e-28	ENSG00000087088	BAX
276.805	1.18535	0.418789	2.83042	0.00464871	0.00796444	ENSG00000087116	ADAMTS2
20.0294	2.65645	0.44849	5.92309	3.15943e-09	1.03865e-08	ENSG00000087237	CETP
970.52	4.59918	0.25292	18.1843	6.87286e-74	5.40984e-71	ENSG00000087245	MMP2
686.695	1.72333	0.253412	6.80053	1.04237e-11	4.30747e-11	ENSG00000087253	LPCAT2
2105.19	1.80302	0.161588	11.1582	6.53307e-29	1.32446e-27	ENSG00000087266	SH3BP2
566.704	2.99027	0.334623	8.93623	4.02658e-19	3.29404e-18	ENSG00000087303	NID2
210.089	2.57208	0.258649	9.94429	2.67079e-23	3.27588e-22	ENSG00000087586	AURKA
109.361	1.7289	0.290438	5.95273	2.6371e-09	8.76805e-09	ENSG00000087589	CASS4
115.968	1.10898	0.131104	8.45876	2.70225e-17	1.86439e-16	ENSG00000087884	AAMDC
347.673	1.14026	0.174153	6.5475	5.85074e-11	2.25366e-10	ENSG00000087903	RFX2
439.82	1.07843	0.1889	5.70899	1.13649e-08	3.53401e-08	ENSG00000088035	ALG6
1020.79	1.18643	0.167558	7.08073	1.43398e-12	6.45995e-12	ENSG00000088280	ASAP3
363.081	1.21995	0.133372	9.14703	5.8522e-20	5.191e-19	ENSG00000088298	EDEM2
838.114	3.05364	0.274078	11.1415	7.88117e-29	1.58008e-27	ENSG00000088325	TPX2
2918.57	1.12265	0.143496	7.82358	5.13436e-15	2.91387e-14	ENSG00000088448	ANKRD10
952.395	1.35355	0.189368	7.14769	8.82495e-13	4.04473e-12	ENSG00000088826	SMOX
431.946	4.36034	0.470818	9.2612	2.02141e-20	1.87285e-19	ENSG00000088827	SIGLEC1
336.152	1.26957	0.204743	6.20078	5.6184e-10	1.99091e-09	ENSG00000088881	EBF4
596.077	5.52651	0.324145	17.0495	3.52659e-65	1.27691e-62	ENSG00000088882	CPXM1
2159.26	1.13915	0.0954433	11.9354	7.73774e-33	2.21652e-31	ENSG00000088930	XRN2
624.819	1.15588	0.132833	8.70171	3.26917e-18	2.47119e-17	ENSG00000089050	RBBP9
5.10544	4.88923	1.07914	4.53066	5.87998e-06	1.38428e-05	ENSG00000089116	LHX5
392.353	2.84117	0.336024	8.45526	2.78469e-17	1.91834e-16	ENSG00000089127	OAS1
6370.54	2.16924	0.168086	12.9055	4.18848e-38	1.8316e-36	ENSG00000089157	RPLP0
1116.45	1.7383	0.178933	9.71481	2.60744e-22	2.87486e-21	ENSG00000089159	PXN
65.3592	6.02774	0.873909	6.89745	5.29443e-12	2.2569e-11	ENSG00000089225	TBX5
247.582	1.99992	0.306053	6.53454	6.38034e-11	2.44827e-10	ENSG00000089327	FXYD5
320.027	1.32153	0.175086	7.54793	4.42215e-14	2.2887e-13	ENSG00000089639	GMIP
345.623	6.86649	0.400955	17.1253	9.6061e-66	3.74401e-63	ENSG00000089685	BIRC5
16.5746	2.58733	0.463351	5.58395	2.35123e-08	7.06032e-08	ENSG00000089692	LAG3
388.366	1.88025	0.234232	8.02728	9.96594e-16	6.01812e-15	ENSG00000089820	ARHGAP4
2663.37	3.94631	0.374388	10.5407	5.60799e-26	8.79023e-25	ENSG00000090104	RGS1
792.075	3.30086	0.397014	8.31421	9.23622e-17	6.12949e-16	ENSG00000090339	ICAM1
627.844	1.60042	0.288554	5.54635	2.91701e-08	8.66441e-08	ENSG00000090376	IRAK3
824.995	4.10204	0.472918	8.6739	4.1756e-18	3.11733e-17	ENSG00000090382	LYZ
616.431	1.0482	0.117497	8.92106	4.61849e-19	3.76636e-18	ENSG00000090520	DNAJB11
265.048	1.6436	0.28737	5.71947	1.06858e-08	3.33138e-08	ENSG00000090530	P3H2
5.44324	1.99015	0.47068	4.22825	2.35516e-05	5.23036e-05	ENSG00000090554	FLT3LG
30.0954	1.80947	0.605222	2.98977	0.00279189	0.00492013	ENSG00000090659	CD209
348.547	1.75029	0.162734	10.7555	5.58309e-27	9.58978e-26	ENSG00000090776	EFNB1
412.558	4.72517	0.307126	15.3851	2.05973e-53	3.13356e-51	ENSG00000090889	KIF4A
922.055	3.27006	0.187093	17.4783	2.09714e-68	9.49168e-66	ENSG00000090924	PLEKHG2
632.487	3.84192	0.489794	7.84396	4.36569e-15	2.4909e-14	ENSG00000090932	DLL3
0.775276	1.56671	0.676807	2.31486	0.0206206	0.032224	ENSG00000091010	POU4F3
120.969	1.20336	0.156643	7.68217	1.56416e-14	8.47325e-14	ENSG00000091073	DTX2
89.0784	2.29124	0.333071	6.87915	6.02119e-12	2.54989e-11	ENSG00000091106	NLRC4
98.6567	4.53123	0.353076	12.8336	1.06293e-37	4.45447e-36	ENSG00000091128	LAMB4
3324.95	1.25117	0.294391	4.25003	2.13738e-05	4.76365e-05	ENSG00000091136	LAMB1
0.896862	2.38252	0.967663	2.46213	0.0138113	0.0221451	ENSG00000091138	SLC26A3
31.7057	1.47497	0.292423	5.04394	4.5604e-07	1.19724e-06	ENSG00000091262	ABCC6
1353.18	2.02743	0.157759	12.8515	8.4398e-38	3.56163e-36	ENSG00000091317	CMTM6
2210.81	1.12377	0.171902	6.53727	6.26527e-11	2.40667e-10	ENSG00000091409	ITGA6
0.852299	2.06626	0.914526	2.25938	0.0238597	0.0369256	ENSG00000091583	APOH
2242.74	1.02018	0.179846	5.67253	1.40707e-08	4.32635e-08	ENSG00000091656	ZFHX4
38.4187	1.55771	0.289755	5.37596	7.61743e-08	2.16527e-07	ENSG00000091831	ESR1
1017.12	2.74861	0.359571	7.64413	2.10367e-14	1.12411e-13	ENSG00000091879	ANGPT2
2496.96	3.74664	0.255778	14.648	1.38746e-48	1.5041e-46	ENSG00000091986	CCDC80
573.574	1.12988	0.157916	7.15492	8.37196e-13	3.84588e-12	ENSG00000092010	PSME1
130.518	1.17537	0.139574	8.42115	3.72793e-17	2.5401e-16	ENSG00000092036	HAUS4
12.814	1.73101	0.382687	4.5233	6.08826e-06	1.43034e-05	ENSG00000092200	RPGRIP1
2724.23	1.40028	0.169858	8.24383	1.66784e-16	1.0838e-15	ENSG00000092421	SEMA6A
343.286	2.39272	0.205447	11.6464	2.39327e-31	6.00939e-30	ENSG00000092470	WDR76
737.512	1.209	0.125086	9.66534	4.23205e-22	4.56598e-21	ENSG00000092531	SNAP23
188.202	2.75898	0.323161	8.53749	1.37164e-17	9.73427e-17	ENSG00000092607	TBX15
838.511	1.20689	0.359036	3.36148	0.000775261	0.00146461	ENSG00000092758	COL9A3
4207.42	1.44628	0.158001	9.15365	5.50393e-20	4.9037e-19	ENSG00000092841	MYL6
37.4089	1.26063	0.271332	4.64607	3.38314e-06	8.16971e-06	ENSG00000092850	TEKT2
289.863	1.82933	0.263911	6.93163	4.16032e-12	1.79116e-11	ENSG00000092853	CLSPN
214.139	1.61184	0.212535	7.58384	3.35476e-14	1.75686e-13	ENSG00000092929	UNC13D
1632.07	1.35353	0.264168	5.12373	2.99556e-07	8.02599e-07	ENSG00000092969	TGFB2
117.422	3.91775	0.395932	9.89499	4.37651e-23	5.21608e-22	ENSG00000093009	CDC45
8.0849	3.50917	0.762074	4.60476	4.12942e-06	9.8744e-06	ENSG00000093134	VNN3
1.38916	2.15272	0.926891	2.32251	0.0202053	0.0316133	ENSG00000094755	GABRP
2186.58	1.10179	0.11283	9.76505	1.59039e-22	1.79169e-21	ENSG00000094975	SUCO
1671.39	1.95257	0.187063	10.438	1.66211e-25	2.50132e-24	ENSG00000095015	MAP3K1
348.289	1.39293	0.167972	8.29266	1.10744e-16	7.3145e-16	ENSG00000095209	TMEM38B
536.034	2.29386	0.264469	8.67344	4.19261e-18	3.12744e-17	ENSG00000095303	PTGS1
1472.54	1.09398	0.101767	10.7498	5.93715e-27	1.0169e-25	ENSG00000095319	NUP188
110.591	1.51028	0.305465	4.94421	7.64542e-07	1.96386e-06	ENSG00000095585	BLNK
209.967	1.35843	0.339851	3.99713	6.41159e-05	0.000136063	ENSG00000095739	BAMBI
542.959	3.37371	0.294556	11.4536	2.25682e-30	5.18496e-29	ENSG00000095970	TREM2
2921.09	1.81398	0.271575	6.67947	2.39804e-11	9.57946e-11	ENSG00000096060	FKBP5
2187.1	1.08063	0.112349	9.61844	6.68391e-22	7.10543e-21	ENSG00000097007	ABL1
3718.84	1.13118	0.110033	10.2804	8.63852e-25	1.22468e-23	ENSG00000097033	SH3GLB1
581.568	1.15637	0.246275	4.69545	2.66023e-06	6.48631e-06	ENSG00000099139	PCSK5
247.416	1.33735	0.139215	9.60642	7.51178e-22	7.95999e-21	ENSG00000099203	TMED1
2646.27	1.26724	0.273392	4.63524	3.5652e-06	8.58532e-06	ENSG00000099250	NRP1
3819.83	1.48541	0.15037	9.87839	5.16536e-23	6.12402e-22	ENSG00000099331	MYO9B
80.7705	1.11934	0.275828	4.05811	4.94724e-05	0.00010617	ENSG00000099337	KCNK6
164.54	1.89074	0.256538	7.3702	1.70368e-13	8.32258e-13	ENSG00000099377	HSD3B7
405.546	1.23919	0.103042	12.026	2.59317e-33	7.69618e-32	ENSG00000099385	BCL7C
18.9617	2.4056	0.419593	5.73317	9.857e-09	3.08525e-08	ENSG00000099617	EFNA2
1175.24	1.09085	0.29342	3.71769	0.000201054	0.000404701	ENSG00000099860	GADD45B
60.1463	2.51821	0.38156	6.59979	4.11728e-11	1.60714e-10	ENSG00000099953	MMP11
893.722	1.28637	0.208839	6.15963	7.29162e-10	2.55482e-09	ENSG00000099954	CECR2
95.7766	4.1207	0.513254	8.02859	9.85963e-16	5.9579e-15	ENSG00000099985	OSM
122.098	2.27308	0.292202	7.77915	7.30112e-15	4.0834e-14	ENSG00000099994	SUSD2
398.475	1.43579	0.237002	6.05814	1.37704e-09	4.69931e-09	ENSG00000099998	GGT5
426.363	2.03359	0.265046	7.67259	1.68562e-14	9.10124e-14	ENSG00000100055	CYTH4
187.554	2.7095	0.238599	11.3559	6.93294e-30	1.52508e-28	ENSG00000100060	MFNG
447.252	1.12118	0.135154	8.29558	1.0806e-16	7.14246e-16	ENSG00000100075	SLC25A1
1.32516	2.33813	0.986803	2.3694	0.0178168	0.028102	ENSG00000100079	LGALS2
2158	1.44161	0.28161	5.11918	3.06873e-07	8.21475e-07	ENSG00000100097	LGALS1
721.396	1.65479	0.132127	12.5242	5.50324e-36	2.01682e-34	ENSG00000100106	TRIOBP
627.01	1.6875	0.163759	10.3048	6.70533e-25	9.6039e-24	ENSG00000100139	MICALL1
65.9598	4.36755	0.364437	11.9844	4.28962e-33	1.25459e-31	ENSG00000100162	CENPM
83.3347	2.48604	0.369691	6.72464	1.76026e-11	7.1213e-11	ENSG00000100196	KDELR3
1088.34	1.02433	0.198151	5.16942	2.3482e-07	6.37454e-07	ENSG00000100219	XBP1
5310.4	1.59243	0.210299	7.57219	3.66982e-14	1.913e-13	ENSG00000100234	TIMP3
1433.29	4.255	0.400333	10.6287	2.19227e-26	3.54999e-25	ENSG00000100292	HMOX1
664.874	2.99408	0.176819	16.933	2.56907e-64	8.61304e-62	ENSG00000100297	MCM5
3.23775	3.61791	0.783149	4.61969	3.84309e-06	9.22261e-06	ENSG00000100298	APOBEC3H
309.839	2.21227	0.183925	12.0281	2.52915e-33	7.53433e-32	ENSG00000100300	TSPO
312.573	2.92346	0.45023	6.49325	8.40018e-11	3.18686e-10	ENSG00000100336	APOL4
238.9	1.65614	0.353686	4.68252	2.83373e-06	6.88894e-06	ENSG00000100342	APOL1
13.4649	3.09191	0.521452	5.92943	3.0399e-09	1.00208e-08	ENSG00000100351	GRAP2
132.74	2.71465	0.311982	8.7013	3.2811e-18	2.47783e-17	ENSG00000100365	NCF4
162.726	2.5153	0.348669	7.21402	5.4324e-13	2.54064e-12	ENSG00000100368	CSF2RB
2.56031	2.56297	0.80683	3.17659	0.00149019	0.00271714	ENSG00000100373	UPK3A
19.2519	3.1496	0.459374	6.85629	7.06738e-12	2.97277e-11	ENSG00000100385	IL2RB
620.904	1.7937	0.143552	12.4951	7.93738e-36	2.86823e-34	ENSG00000100439	ABHD4
5.95441	3.07685	0.703003	4.37672	1.20478e-05	2.74565e-05	ENSG00000100450	GZMH
4.66888	1.79222	0.572406	3.13103	0.00174194	0.00315018	ENSG00000100453	GZMB
79.4422	2.86534	0.268408	10.6753	1.32804e-26	2.19569e-25	ENSG00000100479	POLE2
1434.65	2.95454	0.264311	11.1783	5.20926e-29	1.06443e-27	ENSG00000100504	PYGL
103.152	1.65071	0.277862	5.94076	2.83708e-09	9.38643e-09	ENSG00000100526	CDKN3
21.0741	4.33724	0.48332	8.97384	2.86348e-19	2.38018e-18	ENSG00000100558	PLEK2
0.916735	2.36537	0.972995	2.43102	0.0150564	0.0240138	ENSG00000100565	LRRC74A
347.04	1.91725	0.223518	8.57762	9.68563e-18	6.99157e-17	ENSG00000100599	RIN3
7956.45	1.96676	0.201632	9.75418	1.77034e-22	1.9833e-21	ENSG00000100644	HIF1A
124.412	1.16016	0.151162	7.67491	1.65532e-14	8.94831e-14	ENSG00000100802	C14orf93
616.386	1.53292	0.207079	7.4026	1.33548e-13	6.58966e-13	ENSG00000100842	EFS
160.943	1.07287	0.194594	5.51337	3.52024e-08	1.03542e-07	ENSG00000100889	PCK2
1703.57	1.63318	0.208519	7.83228	4.79094e-15	2.7241e-14	ENSG00000100906	NFKBIA
674.033	1.18189	0.163295	7.23778	4.56086e-13	2.1469e-12	ENSG00000100911	PSME2
81.0641	1.11401	0.139619	7.97891	1.4763e-15	8.78307e-15	ENSG00000100926	TM9SF1
2852.34	2.31871	0.276073	8.39892	4.50621e-17	3.0543e-16	ENSG00000100979	PLTP
448.979	6.09834	0.643586	9.47556	2.65336e-21	2.67612e-20	ENSG00000100985	MMP9
74.5343	2.19068	0.287659	7.61556	2.62559e-14	1.38947e-13	ENSG00000101000	PROCR
280.971	2.21099	0.227828	9.70465	2.8806e-22	3.15872e-21	ENSG00000101003	GINS1
253.402	7.61687	0.473944	16.0712	4.05856e-58	9.07113e-56	ENSG00000101057	MYBL2
427.51	2.19685	0.271959	8.07786	6.59122e-16	4.05324e-15	ENSG00000101096	NFATC2
492.376	1.93159	0.220027	8.77884	1.65165e-18	1.28168e-17	ENSG00000101104	PABPC1L
53.8236	3.31078	0.506251	6.53979	6.16052e-11	2.36771e-10	ENSG00000101115	SALL4
1175.34	1.25119	0.234121	5.34421	9.08109e-08	2.56081e-07	ENSG00000101144	BMP7
1398.17	1.61599	0.294686	5.48376	4.16377e-08	1.21347e-07	ENSG00000101160	CTSZ
18.2834	2.96334	0.578828	5.11956	3.06248e-07	8.19921e-07	ENSG00000101162	TUBB1
61.6406	1.44975	0.308998	4.69177	2.7085e-06	6.59955e-06	ENSG00000101194	SLC17A9
9.95697	4.46183	0.724169	6.16131	7.21448e-10	2.53122e-09	ENSG00000101197	BIRC7
834.601	2.48466	0.389671	6.37631	1.814e-10	6.68173e-10	ENSG00000101198	NKAIN4
1615.56	3.0162	0.544135	5.54311	2.97154e-08	8.81481e-08	ENSG00000101203	COL20A1
254.198	1.99288	0.322509	6.17932	6.43798e-10	2.26978e-09	ENSG00000101255	TRIB3
5861.47	1.75088	0.176794	9.9035	4.01958e-23	4.80333e-22	ENSG00000101265	RASSF2
37.5544	1.15745	0.279908	4.1351	3.548e-05	7.71752e-05	ENSG00000101306	MYLK2
674.9	2.5108	0.456243	5.50321	3.72938e-08	1.09286e-07	ENSG00000101311	FERMT1
188.618	1.83588	0.775115	2.36852	0.0178592	0.028164	ENSG00000101327	PDYN
348.312	2.07624	0.303484	6.84135	7.84493e-12	3.28381e-11	ENSG00000101336	HCK
1346.22	1.7977	0.146618	12.2611	1.46515e-34	4.92046e-33	ENSG00000101346	POFUT1
2153.04	1.25721	0.16618	7.56535	3.86812e-14	2.01289e-13	ENSG00000101347	SAMHD1
2483.56	1.10278	0.0937015	11.769	5.63634e-32	1.50502e-30	ENSG00000101367	MAPRE1
2871.69	2.20257	0.22097	9.96773	2.10988e-23	2.62196e-22	ENSG00000101384	JAG1
5.29201	3.16935	0.605324	5.23579	1.6428e-07	4.52613e-07	ENSG00000101440	ASIP
117.379	1.52361	0.313397	4.8616	1.16441e-06	2.9405e-06	ENSG00000101447	FAM83D
1015.91	2.02947	0.226866	8.94568	3.69669e-19	3.03652e-18	ENSG00000101608	MYL12A
386.059	4.11748	0.331587	12.4175	2.10034e-35	7.45579e-34	ENSG00000101670	LIPG
871.437	1.97532	0.344415	5.73529	9.73469e-09	3.05014e-08	ENSG00000101680	LAMA1
1184.5	3.9439	0.483294	8.16046	3.33741e-16	2.10524e-15	ENSG00000101825	MXRA5
944.057	1.05164	0.117505	8.94972	3.5637e-19	2.93394e-18	ENSG00000101868	POLA1
907.065	1.36364	0.164724	8.27833	1.24917e-16	8.21465e-16	ENSG00000101871	MID1
361.766	2.17768	0.223386	9.74851	1.87191e-22	2.09321e-21	ENSG00000101888	NXT2
4.17077	1.71095	0.551688	3.10131	0.00192669	0.00346384	ENSG00000101890	GUCY2F
104.409	3.0996	0.44092	7.02985	2.06752e-12	9.18088e-12	ENSG00000101916	TLR8
1001.25	4.62415	0.39111	11.8231	2.96383e-32	8.12987e-31	ENSG00000101955	SRPX
4469.03	1.16394	0.090158	12.91	3.95187e-38	1.74075e-36	ENSG00000101972	STAG2
636.634	1.77637	0.152875	11.6197	3.27155e-31	8.10234e-30	ENSG00000101974	ATP11C
204.812	2.24803	0.170575	13.1791	1.15745e-39	5.98699e-38	ENSG00000101986	ABCD1
319.059	3.39072	0.328309	10.3278	5.27449e-25	7.62086e-24	ENSG00000102007	PLP2
181.018	1.38689	0.20615	6.72759	1.72496e-11	6.98314e-11	ENSG00000102032	RENBP
145.943	3.17933	0.27244	11.6698	1.81753e-31	4.64099e-30	ENSG00000102034	ELF4
12.5968	2.07952	0.434317	4.78802	1.68433e-06	4.19034e-06	ENSG00000102048	ASB9
1671.29	2.04539	0.147275	13.8882	7.46623e-44	5.60866e-42	ENSG00000102158	MAGT1
146.859	2.55812	0.21912	11.6745	1.72046e-31	4.39933e-30	ENSG00000102174	PHEX
611.943	2.67187	0.168978	15.8119	2.57423e-56	4.85457e-54	ENSG00000102218	RP2
365.932	1.85556	0.227617	8.15212	3.5761e-16	2.24719e-15	ENSG00000102221	JADE3
2.33637	3.75761	1.03128	3.64363	0.000268819	0.000534507	ENSG00000102245	CD40LG
4425.23	5.13721	0.491879	10.4441	1.5598e-25	2.35715e-24	ENSG00000102265	TIMP1
953.723	1.14199	0.252652	4.51998	6.18442e-06	1.45218e-05	ENSG00000102271	KLHL4
1982.89	1.15579	0.134295	8.60635	7.54231e-18	5.49039e-17	ENSG00000102317	RBM3
904.995	4.98757	0.404658	12.3254	6.6103e-35	2.26653e-33	ENSG00000102359	SRPX2
736.225	1.93033	0.289736	6.66237	2.69451e-11	1.07141e-10	ENSG00000102362	SYTL4
192.523	2.54739	0.22538	11.3026	1.27346e-29	2.7446e-28	ENSG00000102384	CENPI
245.945	1.18393	0.154578	7.65912	1.87207e-14	1.00569e-13	ENSG00000102393	GLA
326.665	1.90438	0.290761	6.54963	5.76797e-11	2.22319e-10	ENSG00000102524	TNFSF13B
73.0871	4.69095	0.483693	9.69819	3.06883e-22	3.35293e-21	ENSG00000102575	ACP5
1574.4	1.96758	0.149372	13.1723	1.26609e-39	6.53029e-38	ENSG00000102699	PARP4
682.425	1.06602	0.130925	8.14218	3.88237e-16	2.43459e-15	ENSG00000102805	CLN5
20.1092	1.84133	0.592971	3.10526	0.00190114	0.00342028	ENSG00000102854	MSLN
29.8378	1.13034	0.237672	4.7559	1.97569e-06	4.87565e-06	ENSG00000102890	ELMO3
2.88513	2.34167	0.761294	3.07591	0.00209861	0.0037572	ENSG00000102962	CCL22
2.41238	3.79056	0.849973	4.45962	8.2105e-06	1.90494e-05	ENSG00000103023	PRSS54
87.4886	1.24355	0.301452	4.1252	3.70409e-05	8.04932e-05	ENSG00000103044	HAS3
1402.59	1.55731	0.165153	9.42945	4.12249e-21	4.07166e-20	ENSG00000103187	COTL1
77.9913	1.15162	0.408327	2.82034	0.00479728	0.00820113	ENSG00000103241	FOXF1
1637.31	1.63055	0.186169	8.75842	1.98008e-18	1.52477e-17	ENSG00000103260	METRN
221.937	1.17991	0.103647	11.3839	5.03065e-30	1.12716e-28	ENSG00000103274	NUBP1
1471.65	1.48333	0.183489	8.08406	6.26478e-16	3.85774e-15	ENSG00000103335	PIEZO1
2.61226	3.7182	0.996756	3.7303	0.000191249	0.000385652	ENSG00000103355	PRSS33
1882.9	1.88861	0.160697	11.7526	6.84706e-32	1.82293e-30	ENSG00000103449	SALL1
252.637	1.11481	0.375261	2.97075	0.00297078	0.0052176	ENSG00000103460	TOX3
86.2203	2.60064	0.30165	8.62139	6.61489e-18	4.85235e-17	ENSG00000103490	PYCARD
86.7723	2.33636	0.532699	4.3859	1.15508e-05	2.63903e-05	ENSG00000103522	IL21R
200.761	1.4626	0.493827	2.96176	0.00305883	0.00536027	ENSG00000103569	AQP9
566.344	2.06916	0.340225	6.08174	1.18883e-09	4.0894e-09	ENSG00000103710	RASL12
865.537	1.9457	0.2239	8.69003	3.62336e-18	2.7264e-17	ENSG00000103742	IGDCC4
392.394	1.7623	0.135699	12.9868	1.45359e-38	6.76497e-37	ENSG00000103852	TTC23
1032.25	1.77881	0.203157	8.75582	2.02628e-18	1.55968e-17	ENSG00000103855	CD276
611.868	1.73103	0.188994	9.15918	5.22947e-20	4.66836e-19	ENSG00000103966	EHD4
13.1411	5.86587	0.76852	7.63268	2.29929e-14	1.22323e-13	ENSG00000104055	TGM5
219.831	3.09929	0.266411	11.6335	2.78586e-31	6.947e-30	ENSG00000104081	BMF
46.9582	4.12757	0.366236	11.2702	1.84102e-29	3.92578e-28	ENSG00000104147	OIP5
1356.62	1.13429	0.230578	4.91932	8.68464e-07	2.21758e-06	ENSG00000104267	CA2
352.134	1.10939	0.152105	7.29359	3.01801e-13	1.44469e-12	ENSG00000104312	RIPK2
285.48	1.36901	0.409388	3.34404	0.000825678	0.00155272	ENSG00000104313	EYA1
1973.05	1.22066	0.189357	6.44633	1.14587e-10	4.3066e-10	ENSG00000104341	LAPTM4B
1155.79	1.00995	0.0994326	10.1572	3.07902e-24	4.13214e-23	ENSG00000104365	IKBKB
1123.48	2.37837	0.325982	7.29603	2.9638e-13	1.41949e-12	ENSG00000104368	PLAT
554.73	1.4036	0.125319	11.2003	4.06431e-29	8.39958e-28	ENSG00000104375	STK3
24.304	3.23787	0.468869	6.90569	4.99598e-12	2.13319e-11	ENSG00000104432	IL7
196.002	1.16089	0.115003	10.0944	5.84611e-24	7.68055e-23	ENSG00000104472	CHRAC1
296.182	1.7755	0.235356	7.54387	4.56218e-14	2.35982e-13	ENSG00000104518	GSDMD
119.515	2.18023	0.284904	7.65251	1.9709e-14	1.05722e-13	ENSG00000104611	SH2D4A
697.121	1.7737	0.179097	9.90356	4.0173e-23	4.80333e-22	ENSG00000104626	ERI1
49.4875	1.09068	0.299154	3.64588	0.000266476	0.000529967	ENSG00000104689	TNFRSF10A
1644.96	1.01738	0.186242	5.46269	4.68982e-08	1.36109e-07	ENSG00000104738	MCM4
725.502	2.398	0.191502	12.5221	5.65493e-36	2.06822e-34	ENSG00000104774	MAN2B1
50.2728	2.11446	0.40267	5.2511	1.51193e-07	4.18277e-07	ENSG00000104783	KCNN4
47.8511	1.23754	0.261732	4.72828	2.26432e-06	5.55538e-06	ENSG00000104814	MAP4K1
148.546	2.20465	0.266526	8.27178	1.31979e-16	8.64453e-16	ENSG00000104856	RELB
1254.98	2.40593	0.190296	12.6431	1.22163e-36	4.69563e-35	ENSG00000104870	FCGRT
94.1202	1.49177	0.260411	5.72851	1.01318e-08	3.16635e-08	ENSG00000104881	PPP1R13L
1109.31	1.55659	0.201034	7.74293	9.71535e-15	5.36567e-14	ENSG00000104885	DOT1L
225.832	2.38039	0.195797	12.1574	5.23873e-34	1.6727e-32	ENSG00000104889	RNASEH2A
216.638	2.52585	0.307435	8.21587	2.10637e-16	1.3537e-15	ENSG00000104894	CD37
115.393	1.87622	0.34816	5.38897	7.08615e-08	2.02219e-07	ENSG00000104899	AMH
2.90816	2.87306	0.708927	4.05269	5.06331e-05	0.000108519	ENSG00000104901	DKKL1
68.5863	1.79312	0.253477	7.07408	1.50441e-12	6.76499e-12	ENSG00000104903	LYL1
59.2218	3.01756	0.493349	6.11647	9.56707e-10	3.31551e-09	ENSG00000104951	IL4I1
33.2555	1.83952	0.357131	5.15082	2.59348e-07	7.00677e-07	ENSG00000104953	TLE6
214.932	2.4405	0.332885	7.33137	2.27817e-13	1.1016e-12	ENSG00000104972	LILRB1
45.5118	1.92503	0.324235	5.93713	2.9006e-09	9.58701e-09	ENSG00000104974	LILRA1
119.416	6.49402	0.417916	15.5391	1.88727e-54	3.16362e-52	ENSG00000105011	ASF1B
98.4062	1.8401	0.27585	6.67067	2.54642e-11	1.01476e-10	ENSG00000105122	RASAL3
5.56239	2.21775	0.474235	4.67647	2.91855e-06	7.08657e-06	ENSG00000105131	EPHX3
342.745	2.60042	0.186866	13.916	5.0654e-44	3.85311e-42	ENSG00000105137	SYDE1
570.063	1.11909	0.146259	7.65147	1.98699e-14	1.06522e-13	ENSG00000105202	FBL
43.6542	2.18395	0.33474	6.52433	6.83044e-11	2.61434e-10	ENSG00000105246	EBI3
274.331	2.90593	0.254085	11.4368	2.73683e-30	6.24024e-29	ENSG00000105281	SLC1A5
326.32	1.44073	0.15341	9.39136	5.92298e-21	5.77124e-20	ENSG00000105287	PRKD2
449.269	2.21906	0.193905	11.4441	2.5182e-30	5.75626e-29	ENSG00000105329	TGFB1
11.6371	3.32588	0.654204	5.08385	3.69861e-07	9.80376e-07	ENSG00000105352	CEACAM4
825.968	2.52479	0.190586	13.2475	4.66431e-40	2.49831e-38	ENSG00000105355	PLIN3
296.401	2.79852	0.3705	7.55336	4.24176e-14	2.19911e-13	ENSG00000105366	SIGLEC8
3.67972	2.6131	0.753054	3.47001	0.00052044	0.00100288	ENSG00000105371	ICAM4
4071.3	1.61244	0.145667	11.0693	1.76756e-28	3.44086e-27	ENSG00000105372	RPS19
15.1245	2.50728	0.525944	4.76719	1.8681e-06	4.62591e-06	ENSG00000105374	NKG7
97.7352	3.00416	0.320979	9.35937	8.02135e-21	7.71674e-20	ENSG00000105383	CD33
902.931	1.1087	0.132677	8.35643	6.46433e-17	4.33446e-16	ENSG00000105438	KDELR1
1119.31	1.84589	0.127218	14.5097	1.05245e-47	1.04118e-45	ENSG00000105483	CARD8
566.22	1.26051	0.156404	8.05933	7.67135e-16	4.67774e-15	ENSG00000105486	LIG1
1.8582	2.42382	0.812477	2.98325	0.00285207	0.00501983	ENSG00000105501	SIGLEC5
236.521	1.30126	0.192785	6.74979	1.48063e-11	6.03452e-11	ENSG00000105519	CAPS
4.78907	1.05109	0.36307	2.89501	0.00379141	0.0065709	ENSG00000105523	FAM83E
560.134	4.36486	0.274015	15.9293	3.97004e-57	8.26133e-55	ENSG00000105559	PLEKHA4
34.6835	1.34084	0.58305	2.2997	0.0214654	0.0334634	ENSG00000105609	LILRB5
1.6905	2.07318	0.656646	3.15722	0.00159281	0.00289433	ENSG00000105610	KLF1
576.692	1.55542	0.162912	9.54761	1.32727e-21	1.3723e-20	ENSG00000105612	DNASE2
1296.8	1.30217	0.147131	8.85041	8.71966e-19	6.94199e-18	ENSG00000105640	RPL18A
4.76704	2.46622	0.557477	4.4239	9.69363e-06	2.23274e-05	ENSG00000105672	ETV2
104.761	1.07561	0.472408	2.27686	0.0227944	0.0353979	ENSG00000105697	HAMP
663.776	1.14893	0.14533	7.90565	2.66545e-15	1.54863e-14	ENSG00000105722	ERF
272.457	1.35292	0.132448	10.2147	1.70368e-24	2.34195e-23	ENSG00000105750	ZNF85
5645.33	2.85271	0.290516	9.81946	9.28415e-23	1.074e-21	ENSG00000105810	CDK6
33.788	2.45698	0.593484	4.13993	3.47407e-05	7.5658e-05	ENSG00000105825	TFPI2
10504.6	2.94892	0.360188	8.18717	2.67447e-16	1.69949e-15	ENSG00000105835	NAMPT
312.742	1.79563	0.257097	6.98423	2.86417e-12	1.25339e-11	ENSG00000105851	PIK3CG
4166.6	1.35868	0.203811	6.66635	2.62235e-11	1.04433e-10	ENSG00000105854	PON2
14286.6	2.23642	0.198281	11.279	1.66564e-29	3.56861e-28	ENSG00000105855	ITGB8
1451.68	1.02066	0.118658	8.60169	7.85474e-18	5.69949e-17	ENSG00000105856	HBP1
537.715	3.58917	0.481754	7.45022	9.31829e-14	4.67567e-13	ENSG00000105877	DNAH11
7840.05	2.01369	0.23759	8.47547	2.34128e-17	1.62214e-16	ENSG00000105894	PTN
1852.24	2.21554	0.125697	17.6261	1.55343e-69	8.0352e-67	ENSG00000105939	ZC3HAV1
372.595	2.96925	0.313398	9.4744	2.68291e-21	2.70442e-20	ENSG00000105967	TFEC
510.499	1.50701	0.288625	5.22135	1.77624e-07	4.87819e-07	ENSG00000105971	CAV2
1509.54	3.54012	0.354672	9.9814	1.83845e-23	2.30335e-22	ENSG00000105974	CAV1
20.3595	6.3059	0.683419	9.22699	2.78345e-20	2.55276e-19	ENSG00000105991	HOXA1
49.4488	8.16468	0.805019	10.1422	3.58841e-24	4.79797e-23	ENSG00000105996	HOXA2
69.9581	8.47309	0.759893	11.1504	7.13048e-29	1.43913e-27	ENSG00000105997	HOXA3
1116.85	2.91213	0.29421	9.89812	4.24154e-23	5.06523e-22	ENSG00000106003	LFNG
90.8615	8.6582	0.738851	11.7185	1.02509e-31	2.68183e-30	ENSG00000106004	HOXA5
46.3244	7.30003	0.723807	10.0856	6.39762e-24	8.35057e-23	ENSG00000106006	HOXA6
585.539	2.80543	0.292996	9.57498	1.01877e-21	1.06611e-20	ENSG00000106025	TSPAN12
53.9587	7.52105	0.805057	9.34225	9.43044e-21	8.99045e-20	ENSG00000106031	HOXA13
270.728	1.19314	0.243646	4.897	9.73093e-07	2.47289e-06	ENSG00000106034	CPED1
2.20291	3.66065	0.956658	3.8265	0.000129979	0.000266888	ENSG00000106038	EVX1
750.764	3.55888	0.296609	11.9986	3.61572e-33	1.06375e-31	ENSG00000106066	CPVL
711.132	1.27809	0.131743	9.70143	2.97301e-22	3.25217e-21	ENSG00000106080	FKBP14
292.671	1.10507	0.212496	5.20044	1.98822e-07	5.4348e-07	ENSG00000106100	NOD1
740.203	1.34453	0.14793	9.08897	9.99805e-20	8.69379e-19	ENSG00000106144	CASP2
1014.86	1.10164	0.253053	4.3534	1.3404e-05	3.04208e-05	ENSG00000106211	HSPB1
42.6431	1.63223	0.452619	3.60619	0.000310731	0.000613197	ENSG00000106258	CYP3A5
154.02	2.1642	0.18354	11.7914	4.3229e-32	1.16635e-30	ENSG00000106268	NUDT1
57284.1	2.93371	0.188358	15.5752	1.07392e-54	1.83417e-52	ENSG00000106278	PTPRZ1
318.229	1.08912	0.124726	8.7321	2.49978e-18	1.91276e-17	ENSG00000106305	AIMP2
306.017	3.17337	0.38581	8.2252	1.94857e-16	1.2563e-15	ENSG00000106333	PCOLCE
631.373	1.03988	0.133911	7.76547	8.13456e-15	4.52298e-14	ENSG00000106355	LSM5
3230.12	6.48753	0.481716	13.4675	2.42856e-41	1.50571e-39	ENSG00000106366	SERPINE1
1039.78	2.03737	0.168129	12.1179	8.48646e-34	2.64895e-32	ENSG00000106397	PLOD3
141.786	1.29133	0.187497	6.88722	5.68913e-12	2.41718e-11	ENSG00000106404	CLDN15
610.647	3.87152	0.230601	16.7888	2.94679e-63	9.35941e-61	ENSG00000106462	EZH2
443.166	4.72166	0.385098	12.261	1.46766e-34	4.92046e-33	ENSG00000106483	SFRP4
299.211	4.92527	0.564095	8.73128	2.51809e-18	1.92515e-17	ENSG00000106511	MEOX2
255.054	1.65918	0.440882	3.76332	0.000167674	0.000340387	ENSG00000106538	RARRES2
870.166	2.0751	0.279564	7.42264	1.14807e-13	5.70694e-13	ENSG00000106546	AHR
183.001	2.552	0.22825	11.1807	5.06771e-29	1.03668e-27	ENSG00000106560	GIMAP2
688.281	2.2696	0.303376	7.48115	7.36755e-14	3.73201e-13	ENSG00000106565	TMEM176B
3857.88	2.76456	0.28291	9.77189	1.48659e-22	1.67892e-21	ENSG00000106624	AEBP1
953.978	1.10142	0.112699	9.77307	1.46926e-22	1.66039e-21	ENSG00000106628	POLD2
595.548	1.03359	0.129376	7.98901	1.36023e-15	8.1139e-15	ENSG00000106638	TBL2
626.949	1.1488	0.15716	7.30977	2.67599e-13	1.28743e-12	ENSG00000106785	TRIM14
2905.58	2.20196	0.157575	13.974	2.24647e-44	1.76061e-42	ENSG00000106799	TGFBR1
490.642	1.23609	0.121174	10.201	1.96212e-24	2.67688e-23	ENSG00000106803	SEC61B
84.6151	2.59132	0.437972	5.91662	3.28626e-09	1.0778e-08	ENSG00000106819	ASPN
472.035	2.73526	0.275513	9.92791	3.14775e-23	3.82462e-22	ENSG00000106823	ECM2
64.1518	3.96616	0.393887	10.0693	7.55296e-24	9.77404e-23	ENSG00000106952	TNFSF8
896.575	1.512	0.236282	6.39911	1.56281e-10	5.79539e-10	ENSG00000106991	ENG
180.49	1.11762	0.157758	7.08442	1.39629e-12	6.30541e-12	ENSG00000107020	PLGRKT
1173.65	2.23541	0.248429	8.99821	2.29427e-19	1.9274e-18	ENSG00000107099	DOCK8
2612.94	1.10856	0.185602	5.97277	2.33257e-09	7.80139e-09	ENSG00000107104	KANK1
186.524	6.1756	0.636277	9.70584	2.84732e-22	3.12981e-21	ENSG00000107159	CA9
1.75291	2.9422	0.895099	3.28701	0.00101258	0.0018854	ENSG00000107187	LHX3
690.59	1.12061	0.189088	5.92636	3.09716e-09	1.02021e-08	ENSG00000107201	DDX58
1833.67	1.95812	0.215353	9.0926	9.66949e-20	8.42022e-19	ENSG00000107249	GLIS3
122.438	1.09659	0.229695	4.7741	1.80512e-06	4.47976e-06	ENSG00000107338	SHB
245.548	1.86938	0.351813	5.31356	1.07503e-07	3.01462e-07	ENSG00000107438	PDLIM1
8.20184	4.60276	0.765341	6.014	1.81003e-09	6.11701e-09	ENSG00000107485	GATA3
3439.21	1.3259	0.20584	6.44142	1.18361e-10	4.44383e-10	ENSG00000107551	RASSF4
407.292	1.07184	0.346788	3.09077	0.00199638	0.00358201	ENSG00000107562	CXCL12
1013.47	1.50392	0.183042	8.21624	2.09977e-16	1.34994e-15	ENSG00000107719	PALD1
1123.12	1.05405	0.369347	2.85382	0.00431974	0.00743461	ENSG00000107796	ACTA2
1967.23	1.13697	0.25283	4.49699	6.89234e-06	1.61005e-05	ENSG00000107798	LIPA
8.90773	5.11113	0.987658	5.175	2.27912e-07	6.20003e-07	ENSG00000107807	TLX1
330.373	1.69177	0.311843	5.42506	5.79358e-08	1.66646e-07	ENSG00000107968	MAP3K8
99.4181	1.59966	0.65136	2.45588	0.014054	0.0225063	ENSG00000107984	DKK1
24.3127	3.09486	0.651639	4.74935	2.04074e-06	5.02866e-06	ENSG00000108001	EBF3
3.05434	3.14516	0.854911	3.67894	0.000234209	0.000468314	ENSG00000108244	KRT23
11.9627	1.83658	0.570321	3.22026	0.00128074	0.00235253	ENSG00000108405	P2RX1
1612.68	1.14352	0.124123	9.21283	3.1764e-20	2.89554e-19	ENSG00000108406	DHX40
190.318	1.39546	0.161328	8.64984	5.15724e-18	3.82337e-17	ENSG00000108479	GALK1
12.3607	5.58365	0.947191	5.89496	3.74772e-09	1.22184e-08	ENSG00000108511	HOXB6
65.1493	1.34422	0.218848	6.14225	8.136e-10	2.83585e-09	ENSG00000108515	ENO3
2015.22	1.787	0.154738	11.5486	7.50695e-31	1.8145e-29	ENSG00000108518	PFN1
9.17153	1.39645	0.532322	2.62331	0.00870794	0.0144037	ENSG00000108602	ALDH3A1
547.758	1.39601	0.23225	6.01079	1.84618e-09	6.23334e-09	ENSG00000108639	SYNGR2
2749.68	2.6382	0.208854	12.6318	1.41032e-36	5.38658e-35	ENSG00000108679	LGALS3BP
3.63774	4.39762	1.20226	3.65779	0.000254395	0.000507109	ENSG00000108688	CCL7
703.802	4.03834	0.483908	8.34527	7.10503e-17	4.74822e-16	ENSG00000108691	CCL2
13.9056	4.98895	0.813164	6.13523	8.50337e-10	2.96105e-09	ENSG00000108700	CCL8
351.587	1.93428	0.122823	15.7485	7.03575e-56	1.27375e-53	ENSG00000108784	NAGLU
196.912	2.41796	0.276404	8.74791	2.17334e-18	1.66792e-17	ENSG00000108798	ABI3
3687.44	5.52846	0.525291	10.5246	6.65736e-26	1.03901e-24	ENSG00000108821	COL1A1
1710.51	1.67361	0.178372	9.38271	6.42974e-21	6.23148e-20	ENSG00000108828	VAT1
1104.2	1.38666	0.193996	7.14785	8.81466e-13	4.04104e-12	ENSG00000108830	RND2
1406.23	5.80465	0.467098	12.427	1.86417e-35	6.63043e-34	ENSG00000108846	ABCC3
6.28612	2.64327	0.545598	4.84473	1.26784e-06	3.19013e-06	ENSG00000108878	CACNG1
239.647	1.58325	0.401337	3.94494	7.98187e-05	0.000167638	ENSG00000108950	FAM20A
386.199	1.13747	0.104792	10.8546	1.89704e-27	3.43097e-26	ENSG00000109066	TMEM104
2227.41	1.45134	0.211674	6.85651	7.05617e-12	2.96874e-11	ENSG00000109099	PMP22
548.15	1.53883	0.269283	5.71455	1.09995e-08	3.42424e-08	ENSG00000109113	RAB34
387.705	1.49814	0.292218	5.12678	2.94733e-07	7.90497e-07	ENSG00000109220	CHIC2
32.2725	5.11015	0.734925	6.95329	3.56873e-12	1.54528e-11	ENSG00000109321	AREG
456.17	1.10657	0.0924794	11.9656	5.38062e-33	1.55857e-31	ENSG00000109618	SEPSECS
87.3002	1.43505	0.237816	6.03429	1.59667e-09	5.41719e-09	ENSG00000109667	SLC2A9
90.2872	6.07822	0.43648	13.9255	4.43146e-44	3.39946e-42	ENSG00000109674	NEIL3
3.82534	3.49424	0.742361	4.70693	2.51479e-06	6.14245e-06	ENSG00000109684	CLNK
11.0667	4.67619	0.703415	6.64784	2.97425e-11	1.17747e-10	ENSG00000109705	NKX3-2
54.934	2.24789	0.281933	7.97312	1.54717e-15	9.18661e-15	ENSG00000109743	BST1
1675.2	1.05621	0.102426	10.312	6.22242e-25	8.92636e-24	ENSG00000109787	KLF3
477.808	6.08673	0.318317	19.1216	1.66862e-81	2.51739e-78	ENSG00000109805	NCAPG
648.919	1.34543	0.164035	8.20209	2.36239e-16	1.50786e-15	ENSG00000109814	UGDH
6981.43	2.3213	0.359095	6.4643	1.01766e-10	3.83667e-10	ENSG00000109846	CRYAB
1429.22	2.64291	0.306867	8.61258	7.14358e-18	5.21482e-17	ENSG00000109861	CTSC
1.79665	2.37702	0.830092	2.86357	0.00418902	0.00721922	ENSG00000109991	P2RX3
304.682	2.17933	0.221393	9.84372	7.29625e-23	8.52026e-22	ENSG00000110057	UNC93B1
1062.76	3.38585	0.388255	8.72069	2.76519e-18	2.10872e-17	ENSG00000110077	MS4A6A
394.34	3.17757	0.388949	8.16962	3.09361e-16	1.95554e-15	ENSG00000110079	MS4A4A
1654.02	1.66382	0.209284	7.95009	1.86374e-15	1.09692e-14	ENSG00000110092	CCND1
29.3401	1.31053	0.282895	4.63255	3.6119e-06	8.69083e-06	ENSG00000110169	HPX
13.3787	3.58693	0.603318	5.94534	2.75883e-09	9.14425e-09	ENSG00000110195	FOLR1
1.8156	2.39739	0.950512	2.5222	0.0116622	0.0189305	ENSG00000110203	FOLR3
637.508	2.39572	0.293512	8.16226	3.28826e-16	2.07496e-15	ENSG00000110324	IL10RA
276.947	2.49127	0.252966	9.84822	6.97693e-23	8.16486e-22	ENSG00000110446	SLC15A3
8.81552	1.59842	0.477686	3.34616	0.000819377	0.00154167	ENSG00000110448	CD5
633.713	3.50973	0.313866	11.1822	4.98169e-29	1.02023e-27	ENSG00000110492	MDK
279.704	1.93468	0.238729	8.10407	5.31485e-16	3.29633e-15	ENSG00000110660	SLC35F2
2891.65	1.80304	0.249038	7.24003	4.48594e-13	2.11219e-12	ENSG00000110693	SOX6
1803.84	1.08185	0.13967	7.74576	9.5014e-15	5.25552e-14	ENSG00000110700	RPS13
415.814	2.455	0.272097	9.02251	1.83823e-19	1.55702e-18	ENSG00000110719	TCIRG1
80.8951	2.99951	0.389966	7.69173	1.4516e-14	7.87525e-14	ENSG00000110848	CD69
176.543	2.34335	0.346116	6.77042	1.28409e-11	5.2667e-11	ENSG00000110852	CLEC2B
375.82	1.75593	0.266264	6.5947	4.26116e-11	1.6608e-10	ENSG00000110876	SELPLG
3943.08	1.07765	0.11749	9.17222	4.63397e-20	4.15314e-19	ENSG00000110880	CORO1C
3.3121	2.68318	0.882123	3.04172	0.00235227	0.00418407	ENSG00000110887	DAO
626.504	2.72983	0.284761	9.5864	9.12131e-22	9.58956e-21	ENSG00000110900	TSPAN11
213.094	2.11229	0.260241	8.11667	4.79136e-16	2.98598e-15	ENSG00000110934	BIN2
4.37587	1.54123	0.436607	3.53002	0.000415526	0.000809325	ENSG00000110944	IL23A
114.928	4.56779	0.560559	8.14863	3.68062e-16	2.31047e-15	ENSG00000111012	CYP27B1
1362.52	1.36313	0.353556	3.8555	0.000115494	0.000238416	ENSG00000111058	ACSS3
780.36	2.66456	0.2164	12.3131	7.69834e-35	2.62964e-33	ENSG00000111145	ELK3
19.8401	2.61769	0.443965	5.89616	3.72053e-09	1.21319e-08	ENSG00000111199	TRPV4
501.693	5.28992	0.305293	17.3274	2.92439e-67	1.20325e-64	ENSG00000111206	FOXM1
206.085	2.85965	0.233641	12.2395	1.91212e-34	6.34011e-33	ENSG00000111247	RAD51AP1
864.433	1.04631	0.179036	5.84412	5.09251e-09	1.63582e-08	ENSG00000111252	SH2B3
51.2706	1.05177	0.255015	4.12436	3.71775e-05	8.07706e-05	ENSG00000111254	AKAP3
272.601	1.30923	0.255146	5.1313	2.87743e-07	7.72893e-07	ENSG00000111321	LTBR
1187.51	1.38972	0.124512	11.1613	6.30345e-29	1.28222e-27	ENSG00000111328	CDK2AP1
1226.39	2.48337	0.269578	9.21207	3.19892e-20	2.91461e-19	ENSG00000111331	OAS3
534.09	2.62236	0.349624	7.5005	6.35755e-14	3.24491e-13	ENSG00000111335	OAS2
1439.44	3.40856	0.488929	6.9715	3.13587e-12	1.36438e-11	ENSG00000111341	MGP
978.672	2.49996	0.228292	10.9507	6.59547e-28	1.22844e-26	ENSG00000111348	ARHGDIB
56.2905	2.63215	0.488922	5.38358	7.30188e-08	2.07949e-07	ENSG00000111424	VDR
845.203	1.1454	0.11034	10.3806	3.03847e-25	4.48683e-24	ENSG00000111581	NUP107
481.488	2.62587	0.200827	13.0753	4.55686e-39	2.22365e-37	ENSG00000111602	TIMELESS
22.8349	1.97087	0.293492	6.71525	1.87748e-11	7.57687e-11	ENSG00000111644	ACRBP
116.841	2.56505	0.265765	9.65158	4.84059e-22	5.2132e-21	ENSG00000111665	CDCA3
80.2557	1.07674	0.168412	6.39349	1.62146e-10	6.00675e-10	ENSG00000111671	SPSB2
285.753	2.65339	0.262549	10.1063	5.1812e-24	6.85175e-23	ENSG00000111679	PTPN6
400.235	1.26671	0.133745	9.47108	2.76971e-21	2.78727e-20	ENSG00000111684	LPCAT3
7.37697	1.23366	0.341972	3.60748	0.000309182	0.000610208	ENSG00000111729	CLEC4A
1707.93	1.64025	0.22055	7.43709	1.02926e-13	5.14745e-13	ENSG00000111783	RFX4
6.59356	2.25249	0.607716	3.70649	0.000210153	0.000422406	ENSG00000111796	KLRB1
460.431	1.29827	0.182225	7.12453	1.04433e-12	4.76958e-12	ENSG00000111801	BTN3A3
1104.88	1.55376	0.212697	7.30506	2.77147e-13	1.3316e-12	ENSG00000111817	DSE
49.276	1.49588	0.257929	5.79958	6.64807e-09	2.11226e-08	ENSG00000111834	RSPH4A
17.6256	2.1138	0.407587	5.18613	2.14704e-07	5.85393e-07	ENSG00000111837	MAK
225.114	1.30143	0.185738	7.00681	2.43806e-12	1.07315e-11	ENSG00000111846	GCNT2
1448.28	1.49198	0.209934	7.1069	1.18681e-12	5.38632e-12	ENSG00000111859	NEDD9
15.1142	2.38729	0.350657	6.80805	9.89305e-12	4.09942e-11	ENSG00000111886	GABRR2
972.473	1.22321	0.226603	5.39802	6.738e-08	1.92709e-07	ENSG00000111962	UST
38.999	3.50307	0.564521	6.20538	5.45664e-10	1.93662e-09	ENSG00000111981	ULBP1
286.988	2.89446	0.225079	12.8598	7.58101e-38	3.22933e-36	ENSG00000112029	FBXO5
109.944	1.25873	0.159154	7.90888	2.59725e-15	1.51046e-14	ENSG00000112039	FANCE
27758.7	2.09462	0.345332	6.06553	1.31518e-09	4.5001e-09	ENSG00000112096	SOD2
1056.26	1.74177	0.163478	10.6545	1.66149e-26	2.72461e-25	ENSG00000112118	MCM3
17.6436	1.72777	0.772054	2.23788	0.0252287	0.0389345	ENSG00000112175	BMP5
7.34034	2.87376	0.718977	3.99701	6.41469e-05	0.000136113	ENSG00000112195	TREML2
9.66299	4.87097	1.05156	4.63213	3.61931e-06	8.70635e-06	ENSG00000112238	PRDM13
1.5148	3.13464	1.43794	2.17995	0.0292609	0.0446962	ENSG00000112246	SIM1
334.744	1.78233	0.278133	6.40818	1.47267e-10	5.47796e-10	ENSG00000112276	BVES
35.0905	3.39571	0.472509	7.18655	6.64474e-13	3.08294e-12	ENSG00000112299	VNN1
61.7667	1.9233	0.360519	5.33481	9.56452e-08	2.69168e-07	ENSG00000112303	VNN2
301.249	1.49636	0.157586	9.49555	2.19059e-21	2.22425e-20	ENSG00000112312	GMNN
360.384	1.98104	0.496218	3.99229	6.54396e-05	0.000138775	ENSG00000112319	EYA4
500.551	2.11166	0.262179	8.05427	7.99542e-16	4.86879e-15	ENSG00000112343	TRIM38
208.232	1.06926	0.305925	3.49516	0.000473769	0.00091675	ENSG00000112414	ADGRG6
1188.85	1.20373	0.11415	10.5452	5.3484e-26	8.39787e-25	ENSG00000112473	SLC39A7
29456.1	1.46965	0.119116	12.3379	5.65794e-35	1.9548e-33	ENSG00000112531	QKI
60.9736	2.33989	0.352624	6.63564	3.231e-11	1.27466e-10	ENSG00000112539	C6orf118
349.966	4.67812	0.32779	14.2717	3.28371e-46	2.98735e-44	ENSG00000112559	MDFI
772.273	2.09256	0.174258	12.0084	3.2094e-33	9.49394e-32	ENSG00000112655	PTK7
12206.5	3.45567	0.439542	7.86198	3.781e-15	2.17167e-14	ENSG00000112715	VEGFA
253.573	5.50278	0.367084	14.9905	8.46655e-51	1.09485e-48	ENSG00000112742	TTK
2953.67	2.51493	0.242294	10.3796	3.06953e-25	4.529e-24	ENSG00000112769	LAMA4
158.495	2.49582	0.316169	7.89396	2.92742e-15	1.69539e-14	ENSG00000112799	LY86
5.62438	2.60315	0.775496	3.35676	0.000788624	0.00148845	ENSG00000112818	MEP1A
292.081	1.12104	0.376633	2.97648	0.00291582	0.00512703	ENSG00000112852	PCDHB2
6046.88	2.20802	0.232047	9.51542	1.80978e-21	1.85109e-20	ENSG00000112902	SEMA5A
275.595	1.2897	0.517036	2.49442	0.0126164	0.0203608	ENSG00000112936	C7
891.462	1.24073	0.110422	11.2362	2.70793e-29	5.68727e-28	ENSG00000112977	DAP
269.662	6.90813	0.415795	16.6143	5.49239e-62	1.57832e-59	ENSG00000112984	KIF20A
406.966	1.66017	0.260515	6.37264	1.85803e-10	6.83835e-10	ENSG00000113070	HBEGF
1059.26	4.74969	0.52723	9.00877	2.08379e-19	1.75383e-18	ENSG00000113083	LOX
11.7676	5.51186	0.82999	6.64088	3.11824e-11	1.23259e-10	ENSG00000113088	GZMK
27558.7	3.57555	0.200764	17.8097	5.94203e-71	3.58582e-68	ENSG00000113140	SPARC
300.176	1.21746	0.315989	3.85285	0.000116752	0.000240819	ENSG00000113205	PCDHB3
410.495	1.10672	0.330303	3.35063	0.000806275	0.00151844	ENSG00000113209	PCDHB5
425.415	1.94535	0.276557	7.03417	2.00452e-12	8.91421e-12	ENSG00000113212	PCDHB7
69.3083	4.09783	0.525571	7.7969	6.34467e-15	3.56942e-14	ENSG00000113263	ITK
2.41469	1.74786	0.739775	2.36269	0.0181427	0.0285638	ENSG00000113303	BTNL8
931.543	2.78989	0.240609	11.5951	4.36298e-31	1.07466e-29	ENSG00000113368	LMNB1
3549.04	1.79852	0.212652	8.45758	2.72989e-17	1.88274e-16	ENSG00000113369	ARRDC3
24.3053	1.84165	0.454977	4.04779	5.17035e-05	0.000110748	ENSG00000113396	SLC27A6
861.004	1.61697	0.253292	6.38379	1.72753e-10	6.3775e-10	ENSG00000113532	ST8SIA4
326.76	3.06719	0.280572	10.9319	8.11196e-28	1.49856e-26	ENSG00000113555	PCDH12
954.408	1.24549	0.140946	8.8366	9.8673e-19	7.79396e-18	ENSG00000113583	C5orf15
2.30614	1.40713	0.597612	2.35458	0.0185434	0.0291643	ENSG00000113600	C9
1535.15	1.08547	0.124593	8.71217	2.98117e-18	2.26199e-17	ENSG00000113615	SEC24A
11161.7	2.25572	0.168306	13.4024	5.85034e-41	3.42766e-39	ENSG00000113657	DPYSL3
2457.44	1.14767	0.104528	10.9795	4.79386e-28	9.01226e-27	ENSG00000113658	SMAD5
1107.8	1.86386	0.143496	12.9889	1.41437e-38	6.6336e-37	ENSG00000113732	ATP6V0E1
336.397	3.64287	0.412493	8.83136	1.03411e-18	8.13976e-18	ENSG00000113739	STC2
1874.16	3.14255	0.20316	15.4683	5.67542e-54	9.09272e-52	ENSG00000113810	SMC4
2697.27	1.26179	0.188747	6.68509	2.30782e-11	9.24151e-11	ENSG00000113916	BCL6
322.41	3.23248	0.298372	10.8337	2.38314e-27	4.23398e-26	ENSG00000114013	CD86
594.682	2.4457	0.365343	6.69426	2.16773e-11	8.70361e-11	ENSG00000114115	RBP1
4.33327	1.91813	0.489308	3.92008	8.85196e-05	0.00018501	ENSG00000114124	GRK7
1175.53	3.40569	0.284088	11.9881	4.09984e-33	1.20103e-31	ENSG00000114200	BCHE
83.2017	1.71243	0.326646	5.24245	1.58456e-07	4.37433e-07	ENSG00000114204	SERPINI2
923.516	2.1723	0.211464	10.2727	9.35593e-25	1.32018e-23	ENSG00000114251	WNT5A
517.308	1.7033	0.229782	7.41268	1.23771e-13	6.12392e-13	ENSG00000114268	PFKFB4
360.029	1.53275	0.20497	7.47793	7.55033e-14	3.82353e-13	ENSG00000114315	HES1
862.426	1.49602	0.22804	6.56033	5.36905e-11	2.07429e-10	ENSG00000114346	ECT2
3814.91	1.16676	0.121048	9.63884	5.48026e-22	5.86375e-21	ENSG00000114353	GNAI2
829.507	1.04481	0.164537	6.34999	2.15335e-10	7.8788e-10	ENSG00000114423	CBLB
3490.2	2.21046	0.163478	13.5214	1.16873e-41	7.50306e-40	ENSG00000114450	GNB4
1319.03	2.18121	0.251128	8.68565	3.76576e-18	2.82183e-17	ENSG00000114480	GBE1
67.6714	2.67573	0.362953	7.37211	1.67945e-13	8.21529e-13	ENSG00000114737	CISH
476.595	1.39657	0.142931	9.77096	1.50022e-22	1.69326e-21	ENSG00000114738	MAPKAPK3
1586.16	1.23319	0.168118	7.33525	2.21309e-13	1.07242e-12	ENSG00000114790	ARHGEF26
2569.77	1.79143	0.145203	12.3374	5.69526e-35	1.96394e-33	ENSG00000114978	MOB1A
860.034	1.28331	0.182458	7.03343	2.01512e-12	8.95696e-12	ENSG00000114993	RTKN
28.0605	3.07215	0.464557	6.61307	3.76419e-11	1.47377e-10	ENSG00000115008	IL1A
25.1092	5.40301	0.819281	6.59483	4.25757e-11	1.65976e-10	ENSG00000115009	CCL20
1770.54	1.05257	0.117788	8.9361	4.03157e-19	3.29664e-18	ENSG00000115084	SLC35F5
23.7533	1.63394	0.315255	5.18293	2.18428e-07	5.95276e-07	ENSG00000115085	ZAP70
1047.33	3.58789	0.353917	10.1377	3.75987e-24	5.01981e-23	ENSG00000115107	STEAP3
334.805	2.84985	0.481473	5.91903	3.23851e-09	1.06387e-08	ENSG00000115112	TFCP2L1
586.68	1.12805	0.122488	9.20948	3.27711e-20	2.97836e-19	ENSG00000115128	SF3B6
238.263	2.93795	0.21514	13.656	1.86038e-42	1.24742e-40	ENSG00000115129	TP53I3
70.4373	7.32575	0.612735	11.9558	6.0523e-33	1.74198e-31	ENSG00000115163	CENPA
160.271	3.12859	0.358561	8.7254	2.65253e-18	2.02622e-17	ENSG00000115165	CYTIP
3532.3	2.37758	0.134451	17.6836	5.61147e-70	3.07849e-67	ENSG00000115183	TANC1
454.633	1.93848	0.288031	6.73013	1.69516e-11	6.87019e-11	ENSG00000115232	ITGA4
458.313	1.91251	0.222731	8.58664	8.95458e-18	6.48196e-17	ENSG00000115267	IFIH1
315.353	1.01562	0.101129	10.0428	9.88308e-24	1.26091e-22	ENSG00000115282	TTC31
485.505	2.79403	0.170033	16.4323	1.12336e-60	2.90533e-58	ENSG00000115318	LOXL3
192.201	2.24956	0.161957	13.8898	7.30268e-44	5.50866e-42	ENSG00000115325	DOK1
31.6849	5.1915	0.640111	8.11031	5.0492e-16	3.1391e-15	ENSG00000115363	EVA1A
5226.58	2.5562	0.36674	6.97007	3.16787e-12	1.37698e-11	ENSG00000115380	EFEMP1
42415.5	3.9703	0.334946	11.8536	2.06209e-32	5.717e-31	ENSG00000115414	FN1
4161.39	1.17048	0.20956	5.58542	2.33139e-08	7.00307e-08	ENSG00000115415	STAT1
3681.23	4.4781	0.357511	12.5258	5.39573e-36	1.98545e-34	ENSG00000115457	IGFBP2
18860.4	3.66343	0.330699	11.0778	1.60709e-28	3.14198e-27	ENSG00000115461	IGFBP5
72.7939	1.20905	0.446853	2.7057	0.00681614	0.0114481	ENSG00000115507	OTX1
104.253	4.33283	0.611612	7.08428	1.39764e-12	6.30837e-12	ENSG00000115590	IL1R2
643.72	1.14595	0.418419	2.73877	0.00616687	0.0104117	ENSG00000115594	IL1R1
25.1695	2.52752	0.568969	4.44228	8.90096e-06	2.06028e-05	ENSG00000115607	IL18RAP
1852.01	1.79532	0.199927	8.97985	2.71138e-19	2.25791e-18	ENSG00000115758	ODC1
1723.76	2.20085	0.103247	21.3163	8.01035e-101	7.25096e-97	ENSG00000115825	PRKD3
3.97428	2.43174	0.622581	3.90591	9.38717e-05	0.000195722	ENSG00000115850	LCT
213.226	3.22973	0.347032	9.30672	1.31836e-20	1.24246e-19	ENSG00000115884	SDC1
159.18	3.13591	0.34442	9.10491	8.63415e-20	7.55498e-19	ENSG00000115919	KYNU
1397.16	1.88163	0.157747	11.9281	8.44617e-33	2.41182e-31	ENSG00000115935	WIPF1
465.024	2.80973	0.325399	8.6347	5.88826e-18	4.3369e-17	ENSG00000115956	PLEK
1130.24	1.96852	0.304283	6.46938	9.84045e-11	3.71304e-10	ENSG00000115963	RND3
9.62985	1.28669	0.538309	2.39024	0.0168376	0.0266277	ENSG00000116031	CD207
2.24236	2.16209	0.739963	2.92189	0.00347914	0.00605812	ENSG00000116032	GRIN3B
37.8609	3.38785	0.331441	10.2216	1.58744e-24	2.18714e-23	ENSG00000116035	VAX2
37.8985	4.32225	0.399772	10.8118	3.02735e-27	5.33143e-26	ENSG00000116039	ATP6V1B1
2339	1.18955	0.110141	10.8002	3.43522e-27	6.02628e-26	ENSG00000116044	NFE2L2
658.569	1.04166	0.182692	5.70171	1.18614e-08	3.67831e-08	ENSG00000116117	PARD3B
2488.46	2.55938	0.218402	11.7187	1.02218e-31	2.67809e-30	ENSG00000116132	PRRX1
178.042	2.21412	0.183432	12.0705	1.51165e-33	4.61498e-32	ENSG00000116157	GPX7
114.545	1.18919	0.404046	2.94319	0.00324844	0.00567334	ENSG00000116194	ANGPTL1
322.174	1.01835	0.118906	8.56431	1.08729e-17	7.80815e-17	ENSG00000116212	LRRC42
768.649	1.62596	0.11534	14.0971	3.95782e-45	3.2718e-43	ENSG00000116478	HDAC1
2062.1	1.11886	0.196317	5.69925	1.20335e-08	3.7253e-08	ENSG00000116574	RHOU
4386.12	1.02092	0.122464	8.33645	7.65555e-17	5.10483e-16	ENSG00000116641	DOCK7
460.803	1.6639	0.178297	9.3322	1.03697e-20	9.85989e-20	ENSG00000116670	MAD2L2
3275.2	1.21048	0.121631	9.95203	2.47086e-23	3.03682e-22	ENSG00000116679	IVNS1ABP
8.98708	2.13537	0.744675	2.86752	0.00413698	0.00713499	ENSG00000116690	PRG4
328.432	2.83192	0.336682	8.41127	4.05596e-17	2.75738e-16	ENSG00000116701	NCF2
367.083	1.19514	0.212537	5.62321	1.87445e-08	5.69188e-08	ENSG00000116711	PLA2G4A
922.303	1.79239	0.276764	6.47626	9.40229e-11	3.55437e-10	ENSG00000116717	GADD45A
3859.37	1.41259	0.1533	9.2145	3.12726e-20	2.85363e-19	ENSG00000116729	WLS
929.308	1.00591	0.285188	3.5272	0.000419979	0.000817647	ENSG00000116741	RGS2
295.998	4.10589	0.352133	11.6601	2.03886e-31	5.16245e-30	ENSG00000116745	RPE65
639.644	3.15796	0.248383	12.7141	4.93886e-37	1.95225e-35	ENSG00000116774	OLFML3
3.55256	1.70252	0.632844	2.69027	0.00713934	0.0119499	ENSG00000116785	CFHR3
215.112	2.51723	0.208202	12.0903	1.18833e-33	3.67753e-32	ENSG00000116815	CD58
19.5841	5.10434	0.666063	7.66345	1.80998e-14	9.74073e-14	ENSG00000116824	CD2
571.815	1.12537	0.125349	8.97785	2.76108e-19	2.29823e-18	ENSG00000116830	TTF2
65.6072	5.35315	0.43961	12.177	4.12002e-34	1.33912e-32	ENSG00000116833	NR5A2
1.81004	2.16832	0.683152	3.17399	0.00150357	0.00273959	ENSG00000116882	HAO2
1899.96	3.0284	0.236018	12.8313	1.09569e-37	4.5601e-36	ENSG00000116962	NID1
234.289	1.91097	0.339036	5.63649	1.73554e-08	5.28871e-08	ENSG00000116985	BMP8B
144.621	2.24857	0.328333	6.84845	7.4653e-12	3.13214e-11	ENSG00000116990	MYCL
5.24526	4.91776	0.726609	6.7681	1.30488e-11	5.34711e-11	ENSG00000117090	SLAMF1
55.2223	4.70891	0.488824	9.63313	5.79374e-22	6.17726e-21	ENSG00000117091	CD48
43.2485	4.84914	0.561395	8.63766	5.73761e-18	4.23628e-17	ENSG00000117122	MFAP2
504.298	1.15638	0.16935	6.82835	8.58985e-12	3.58485e-11	ENSG00000117151	CTBS
582.239	3.49564	0.333366	10.4859	1.00301e-25	1.53365e-24	ENSG00000117226	GBP3
1284.33	3.4133	0.320077	10.664	1.50008e-26	2.47111e-25	ENSG00000117228	GBP1
797.979	1.04826	0.150246	6.97697	3.01617e-12	1.31578e-11	ENSG00000117280	RAB29
1786.37	3.43355	0.256006	13.412	5.14571e-41	3.0644e-39	ENSG00000117318	ID3
1355.09	1.50116	0.106646	14.0762	5.32268e-45	4.36026e-43	ENSG00000117362	APH1A
455.234	1.07244	0.153541	6.98472	2.85419e-12	1.24933e-11	ENSG00000117385	P3H1
225.09	5.15899	0.341578	15.1034	1.53788e-51	2.10923e-49	ENSG00000117399	CDC20
2432.97	1.33079	0.13352	9.96693	2.12705e-23	2.63755e-22	ENSG00000117500	TMED5
1.42506	2.8219	0.988709	2.85413	0.00431552	0.00742804	ENSG00000117501	MROH9
9106.78	2.01828	0.17835	11.3164	1.08847e-29	2.35996e-28	ENSG00000117519	CNN3
3393.5	1.13721	0.271281	4.19199	2.76522e-05	6.09541e-05	ENSG00000117525	F3
2.17694	3.44321	0.893417	3.85398	0.000116212	0.000239816	ENSG00000117560	FASLG
133.878	2.53227	0.34151	7.41492	1.21702e-13	6.02816e-13	ENSG00000117650	NEK2
485.706	1.45359	0.214553	6.77496	1.24437e-11	5.11071e-11	ENSG00000117676	RPS6KA1
1466.52	1.04492	0.154831	6.74882	1.49053e-11	6.07349e-11	ENSG00000117707	PROX1
3029.34	4.45096	0.295298	15.0728	2.44556e-51	3.30406e-49	ENSG00000117724	CENPF
3.42769	2.87394	0.649616	4.42406	9.6864e-06	2.23136e-05	ENSG00000117834	SLC5A9
415.604	6.61605	0.357132	18.5255	1.28573e-76	1.22509e-73	ENSG00000118193	KIF14
2923.81	2.6408	0.252189	10.4715	1.16761e-25	1.78083e-24	ENSG00000118257	NRP2
170.339	1.59799	0.212292	7.5273	5.17983e-14	2.66484e-13	ENSG00000118292	C1orf54
130.093	1.29328	0.360453	3.58792	0.000333325	0.000655141	ENSG00000118298	CA14
744.418	3.12391	0.348694	8.95888	3.27994e-19	2.7077e-18	ENSG00000118503	TNFAIP3
129.907	2.06865	0.266676	7.75718	8.68369e-15	4.81794e-14	ENSG00000118508	RAB32
42.0385	1.28672	0.414126	3.10708	0.00188943	0.00340089	ENSG00000118513	MYB
3031.93	1.86837	0.211315	8.84167	9.42968e-19	7.47766e-18	ENSG00000118515	SGK1
60.8506	1.31046	0.311399	4.20828	2.57317e-05	5.69355e-05	ENSG00000118557	PMFBP1
177.417	2.86762	0.31944	8.97704	2.78138e-19	2.31407e-18	ENSG00000118640	VAMP8
268.154	1.42559	0.105755	13.4801	2.0475e-41	1.28263e-39	ENSG00000118655	DCLRE1B
3506.14	1.66869	0.128717	12.964	1.95785e-38	8.90575e-37	ENSG00000118705	RPN2
240.032	2.96358	0.212098	13.9727	2.28689e-44	1.78456e-42	ENSG00000118707	TGIF2
40693.5	3.83814	0.388611	9.87656	5.26062e-23	6.2288e-22	ENSG00000118785	SPP1
95.5908	2.99366	0.515463	5.80772	6.33307e-09	2.01571e-08	ENSG00000118849	RARRES1
1504.07	1.44709	0.16389	8.82966	1.04992e-18	8.26067e-18	ENSG00000118855	MFSD1
396.932	1.25713	0.0842173	14.9272	2.1932e-50	2.70107e-48	ENSG00000119004	CYP20A1
1878.97	1.07865	0.225978	4.77323	1.81296e-06	4.49676e-06	ENSG00000119139	TJP2
412.852	1.35589	0.162871	8.3249	8.43981e-17	5.61951e-16	ENSG00000119333	WDR34
1040.53	2.2854	0.177789	12.8546	8.10298e-38	3.42749e-36	ENSG00000119403	PHF19
2263.53	1.29789	0.179899	7.21453	5.41203e-13	2.53373e-12	ENSG00000119408	NEK6
478.97	2.31417	0.308093	7.51127	5.85579e-14	2.99642e-13	ENSG00000119535	CSF3R
4.30393	1.94201	0.561524	3.45846	0.000543267	0.00104453	ENSG00000119608	PROX2
229.888	2.99171	0.361532	8.27509	1.28355e-16	8.42542e-16	ENSG00000119630	PGF
1104.84	2.60053	0.259976	10.003	1.47901e-23	1.86592e-22	ENSG00000119655	NPC2
716.065	2.82862	0.401227	7.04993	1.79009e-12	7.996e-12	ENSG00000119681	LTBP2
227.237	3.47763	0.286359	12.1443	6.15061e-34	1.94669e-32	ENSG00000119686	FLVCR2
5.69959	2.54609	0.793161	3.21005	0.00132712	0.00243303	ENSG00000119913	TECTB
1005.84	1.26779	0.314206	4.03491	5.46242e-05	0.000116659	ENSG00000119917	IFIT3
802.094	1.45724	0.267703	5.4435	5.22429e-08	1.50774e-07	ENSG00000119922	IFIT2
644.082	2.25952	0.226684	9.96772	2.11014e-23	2.62196e-22	ENSG00000119969	HELLS
3539.84	1.39369	0.115817	12.0335	2.36804e-33	7.10961e-32	ENSG00000120063	GNA13
10.6198	5.94436	1.23158	4.8266	1.38881e-06	3.48338e-06	ENSG00000120068	HOXB8
7.4553	5.43567	1.30483	4.16581	3.10248e-05	6.79663e-05	ENSG00000120075	HOXB5
189.39	7.99605	0.806342	9.91645	3.53086e-23	4.25584e-22	ENSG00000120093	HOXB3
2261	1.59288	0.301714	5.27944	1.2958e-07	3.61078e-07	ENSG00000120129	DUSP1
827.776	1.09052	0.0882417	12.3583	4.39433e-35	1.52697e-33	ENSG00000120253	NUP43
1337.93	1.31694	0.2108	6.24735	4.17473e-10	1.49455e-09	ENSG00000120278	PLEKHG1
58.6762	2.54884	0.331825	7.68127	1.57521e-14	8.52801e-14	ENSG00000120280	CXorf21
620.61	1.41404	0.25182	5.6153	1.9622e-08	5.94645e-08	ENSG00000120318	ARAP3
210.91	2.06107	0.286805	7.18631	6.65641e-13	3.08756e-12	ENSG00000120322	PCDHB8
487.524	1.24305	0.162832	7.63392	2.27716e-14	1.21288e-13	ENSG00000120324	PCDHB10
17.1668	1.75044	0.343552	5.09511	3.48546e-07	9.27272e-07	ENSG00000120329	SLC25A2
28.8053	1.59623	0.353043	4.52135	6.14453e-06	1.44318e-05	ENSG00000120332	TNN
203.794	1.82409	0.141778	12.8658	7.00888e-38	2.99266e-36	ENSG00000120334	CENPL
354.028	1.0153	0.101171	10.0355	1.06445e-23	1.35424e-22	ENSG00000120370	GORAB
166.873	2.13258	0.382568	5.57438	2.4842e-08	7.44479e-08	ENSG00000120457	KCNJ5
308.67	1.19884	0.11174	10.7288	7.4553e-27	1.26496e-25	ENSG00000120519	SLC10A7
3876	1.43648	0.236296	6.07916	1.20811e-09	4.14942e-09	ENSG00000120594	PLXDC2
2.28289	3.11337	1.12138	2.77638	0.0054968	0.00932653	ENSG00000120659	TNFSF11
976.536	2.06073	0.159305	12.9357	2.82893e-38	1.26222e-36	ENSG00000120690	ELF1
821.035	1.32962	0.242787	5.4765	4.33824e-08	1.26229e-07	ENSG00000120693	SMAD9
395.757	1.27644	0.122017	10.4612	1.30226e-25	1.97621e-24	ENSG00000120699	EXOSC8
3208.61	4.54684	0.408247	11.1375	8.24453e-29	1.64927e-27	ENSG00000120708	TGFBI
2444.36	1.82744	0.278529	6.56104	5.34352e-11	2.06531e-10	ENSG00000120738	EGR1
1287.53	1.01102	0.111652	9.05513	1.364e-19	1.17199e-18	ENSG00000120800	UTP20
2282.7	1.11434	0.167633	6.64751	2.981e-11	1.17963e-10	ENSG00000120802	TMPO
684.131	2.30778	0.389486	5.92519	3.11943e-09	1.02699e-08	ENSG00000120833	SOCS2
484.763	1.07036	0.375724	2.84879	0.00438863	0.00754671	ENSG00000120875	DUSP4
859.739	2.53331	0.228155	11.1035	1.20681e-28	2.37737e-27	ENSG00000120889	TNFRSF10B
9.85664	4.31032	0.716412	6.01654	1.78181e-09	6.02501e-09	ENSG00000120949	TNFRSF8
857.014	1.40468	0.146732	9.57311	1.03737e-21	1.08308e-20	ENSG00000120992	LYPLA1
1793.33	3.31609	0.263904	12.5655	3.26648e-36	1.22182e-34	ENSG00000121005	CRISPLD1
1382.04	3.48545	0.351343	9.92036	3.39538e-23	4.10074e-22	ENSG00000121039	RDH10
331.002	2.08797	0.253277	8.24383	1.66778e-16	1.0838e-15	ENSG00000121068	TBX2
3.62048	4.1988	0.912697	4.60044	4.21609e-06	1.00723e-05	ENSG00000121075	TBX4
201.777	4.51559	0.306411	14.7371	3.72661e-49	4.1646e-47	ENSG00000121152	NCAPH
177.781	2.84676	0.450138	6.32419	2.5457e-10	9.27124e-10	ENSG00000121207	LRAT
62.7158	2.62324	0.283223	9.26211	2.00438e-20	1.85898e-19	ENSG00000121211	MND1
30.4838	3.47046	0.412505	8.41314	3.99193e-17	2.71487e-16	ENSG00000121236	TRIM6
844.393	1.0654	0.189321	5.62747	1.8287e-08	5.56135e-08	ENSG00000121281	ADCY7
137.127	2.9177	0.340078	8.57952	9.52678e-18	6.88239e-17	ENSG00000121316	PLBD1
18.3082	1.25579	0.498624	2.51852	0.0117849	0.0191093	ENSG00000121454	LHX4
30.3765	4.19562	0.482398	8.69741	3.3953e-18	2.55906e-17	ENSG00000121552	CSTA
3.3934	1.46521	0.664975	2.20341	0.0275657	0.0422888	ENSG00000121570	DPPA4
35.5438	1.90111	0.22064	8.61633	6.91325e-18	5.05891e-17	ENSG00000121577	POPDC2
27.117	4.71831	0.530259	8.89812	5.67986e-19	4.60011e-18	ENSG00000121594	CD80
188.432	5.80525	0.349449	16.6126	5.65175e-62	1.59874e-59	ENSG00000121621	KIF18A
956.123	1.48559	0.128711	11.542	8.10015e-31	1.93975e-29	ENSG00000121644	DESI2
58.814	1.65655	0.23437	7.06812	1.57047e-12	7.0463e-12	ENSG00000121690	DEPDC7
37.578	6.99912	0.762921	9.17411	4.55321e-20	4.08278e-19	ENSG00000121743	GJA3
46.9168	3.24706	0.36307	8.94333	3.7763e-19	3.10051e-18	ENSG00000121797	CCRL2
32.3862	4.81402	0.658959	7.30549	2.76252e-13	1.32765e-12	ENSG00000121807	CCR2
61.4257	2.57296	0.330943	7.77463	7.56709e-15	4.22432e-14	ENSG00000121895	TMEM156
285.2	2.287	0.29972	7.63044	2.33956e-14	1.24355e-13	ENSG00000121933	ADORA3
761.961	3.87699	0.288444	13.4411	3.47383e-41	2.10335e-39	ENSG00000121966	CXCR4
5.66865	4.06501	0.684317	5.94024	2.84613e-09	9.41291e-09	ENSG00000122121	XPNPEP2
273.16	2.91544	0.279688	10.4239	1.9284e-25	2.88766e-24	ENSG00000122122	SASH3
571.807	3.40601	0.478111	7.1239	1.04916e-12	4.78922e-12	ENSG00000122176	FMOD
6.1069	3.22563	0.593197	5.4377	5.39723e-08	1.55542e-07	ENSG00000122188	LAX1
5.25394	3.36726	0.698575	4.82018	1.43429e-06	3.59149e-06	ENSG00000122224	LY9
540.838	1.05384	0.0995264	10.5886	3.36647e-26	5.3603e-25	ENSG00000122435	TRMT13
303.659	1.34963	0.148263	9.10294	8.79171e-20	7.68542e-19	ENSG00000122483	CCDC18
950.041	1.74259	0.287208	6.06735	1.30036e-09	4.45276e-09	ENSG00000122547	EEPD1
2947.79	1.13343	0.128278	8.83577	9.94155e-19	7.84577e-18	ENSG00000122565	CBX3
2290.4	2.14784	0.182827	11.7479	7.2389e-32	1.91878e-30	ENSG00000122591	FAM126A
91.8479	8.4813	0.771208	10.9974	3.9321e-28	7.4541e-27	ENSG00000122592	HOXA7
189.223	1.34697	0.39399	3.41881	0.000628963	0.00120177	ENSG00000122641	INHBA
1905.35	1.24553	0.210275	5.92336	3.15425e-09	1.03732e-08	ENSG00000122642	FKBP9
55.2308	1.16457	0.382045	3.04826	0.00230171	0.00409978	ENSG00000122691	TWIST1
611.743	2.77214	0.175383	15.8062	2.81807e-56	5.25962e-54	ENSG00000122694	GLIPR2
2397.93	1.77461	0.174015	10.198	2.02328e-24	2.75617e-23	ENSG00000122779	TRIM24
5104.41	1.91508	0.21252	9.01127	2.03681e-19	1.71589e-18	ENSG00000122786	CALD1
700.476	5.03018	0.388831	12.9367	2.79439e-38	1.25222e-36	ENSG00000122861	PLAU
1908.43	2.39333	0.315889	7.5765	3.55009e-14	1.85325e-13	ENSG00000122862	SRGN
1260.3	1.85998	0.163824	11.3536	7.12076e-30	1.5626e-28	ENSG00000122863	CHST3
347.002	2.97058	0.33159	8.9586	3.2884e-19	2.71222e-18	ENSG00000122877	EGR2
1414.03	1.32009	0.19849	6.65069	2.91721e-11	1.15641e-10	ENSG00000122884	P4HA1
213.107	2.63071	0.237742	11.0654	1.84601e-28	3.58585e-27	ENSG00000122952	ZWINT
183.892	1.42364	0.213725	6.66109	2.71801e-11	1.08052e-10	ENSG00000122986	HVCN1
636.891	3.42067	0.239958	14.2553	4.15515e-46	3.74253e-44	ENSG00000123080	CDKN2C
869.243	1.03872	0.218094	4.76273	1.90994e-06	4.72049e-06	ENSG00000123096	SSPN
674.474	2.70322	0.19525	13.8449	1.36556e-43	1.00906e-41	ENSG00000123131	PRDX4
676.647	1.96841	0.130472	15.0869	1.97615e-51	2.68994e-49	ENSG00000123136	DDX39A
1491.74	1.11807	0.110434	10.1244	4.30631e-24	5.73246e-23	ENSG00000123143	PKN1
488.282	2.52201	0.257677	9.78748	1.27433e-22	1.45097e-21	ENSG00000123146	ADGRE5
216.902	4.29661	0.293539	14.6372	1.62521e-48	1.73191e-46	ENSG00000123219	CENPK
9.82616	2.77649	0.889071	3.12291	0.00179075	0.00323292	ENSG00000123307	NEUROD4
1186.88	2.61348	0.273264	9.56396	1.13337e-21	1.17854e-20	ENSG00000123338	NCKAP1L
186.306	6.851	0.591456	11.5833	5.00957e-31	1.22559e-29	ENSG00000123342	MMP19
173.315	1.6942	0.132017	12.8332	1.06918e-37	4.46509e-36	ENSG00000123353	ORMDL2
24.8277	7.17185	0.876509	8.18229	2.78499e-16	1.76675e-15	ENSG00000123364	HOXC13
414.09	3.0947	0.229725	13.4713	2.30673e-41	1.43509e-39	ENSG00000123374	CDK2
19.4245	6.8176	0.841919	8.09768	5.60158e-16	3.46705e-15	ENSG00000123388	HOXC11
8.56476	1.27517	0.527602	2.41691	0.0156529	0.0248907	ENSG00000123405	NFE2
307.418	1.30464	0.166431	7.83892	4.5443e-15	2.58711e-14	ENSG00000123473	STIL
218.109	7.1639	0.424147	16.8901	5.31776e-64	1.75041e-61	ENSG00000123485	HJURP
235.175	3.92823	0.5071	7.74645	9.45007e-15	5.23033e-14	ENSG00000123496	IL13RA2
457.576	1.14806	0.112187	10.2335	1.40411e-24	1.94789e-23	ENSG00000123595	RAB9A
199.754	2.17237	0.226605	9.58658	9.10534e-22	9.57833e-21	ENSG00000123609	NMI
168.336	4.09678	0.39441	10.3871	2.83857e-25	4.2088e-24	ENSG00000123610	TNFAIP6
122.439	3.08552	0.52021	5.93129	3.00558e-09	9.91311e-09	ENSG00000123689	G0S2
1.55116	3.16152	1.07555	2.93945	0.003288	0.0057391	ENSG00000123838	C4BPA
23.1329	2.70391	0.413036	6.54643	5.89273e-11	2.26886e-10	ENSG00000123892	RAB38
183.914	2.99551	0.254046	11.7912	4.33348e-32	1.16746e-30	ENSG00000123975	CKS2
1291.73	2.04336	0.13283	15.3833	2.11853e-53	3.19615e-51	ENSG00000124067	SLC12A4
22.372	7.02083	1.01886	6.89085	5.54607e-12	2.36083e-11	ENSG00000124102	PI3
100.435	1.91843	0.530389	3.61702	0.000298018	0.000589202	ENSG00000124107	SLPI
6.09423	2.05684	0.668831	3.07528	0.00210306	0.00376397	ENSG00000124159	MATN4
28.8745	1.255	0.387506	3.23865	0.00120098	0.00221275	ENSG00000124216	SNAI1
19.7138	3.95504	0.625669	6.3213	2.5938e-10	9.44072e-10	ENSG00000124256	ZBP1
7.61549	2.98108	0.552117	5.39936	6.68788e-08	1.91366e-07	ENSG00000124343	XG
495.526	1.06163	0.118051	8.99304	2.40476e-19	2.01182e-18	ENSG00000124459	ZNF45
2459.56	3.26018	0.55119	5.91479	3.3229e-09	1.08879e-08	ENSG00000124491	F13A1
316.851	2.35179	0.167557	14.0358	9.41925e-45	7.5454e-43	ENSG00000124508	BTN2A2
1.18911	2.36735	0.834677	2.83625	0.00456464	0.00783079	ENSG00000124557	BTN1A1
1.17891	2.55127	0.986522	2.58612	0.00970626	0.0159284	ENSG00000124564	SLC17A3
1227.96	1.22391	0.137605	8.89432	5.87763e-19	4.75463e-18	ENSG00000124570	SERPINB6
1081.02	3.2507	0.282896	11.4908	1.46775e-30	3.43309e-29	ENSG00000124575	HIST1H1D
29.4493	1.17488	0.254234	4.62127	3.81401e-06	9.15889e-06	ENSG00000124602	UNC5CL
335.194	1.11993	0.13947	8.02989	9.75631e-16	5.90138e-15	ENSG00000124614	RPS10
458.404	4.02909	0.303335	13.2826	2.91958e-40	1.58727e-38	ENSG00000124635	HIST1H2BJ
2.11206	2.8255	0.708219	3.98959	6.61884e-05	0.000140231	ENSG00000124657	OR2B6
225.1	5.74226	0.550073	10.4391	1.64398e-25	2.47609e-24	ENSG00000124731	TREM1
1371.67	2.16388	0.322432	6.71114	1.93106e-11	7.78618e-11	ENSG00000124762	CDKN1A
3019.48	4.36928	0.322954	13.5291	1.05306e-41	6.80881e-40	ENSG00000124766	SOX4
925.617	1.83021	0.184671	9.91064	3.74223e-23	4.49863e-22	ENSG00000124782	RREB1
2464.93	1.13494	0.120653	9.4066	5.12438e-21	5.01741e-20	ENSG00000124795	DEK
222.091	1.47018	0.281984	5.21369	1.85123e-07	5.07721e-07	ENSG00000124813	RUNX2
37.1912	4.93775	0.926155	5.33145	9.74298e-08	2.73935e-07	ENSG00000124875	CXCL6
15.2508	2.15033	0.729946	2.94587	0.00322043	0.00562604	ENSG00000124882	EREG
614.275	2.30719	0.262265	8.79718	1.40292e-18	1.09194e-17	ENSG00000125089	SH3TC1
2508.85	2.43674	0.313812	7.76496	8.16697e-15	4.5396e-14	ENSG00000125148	MT2A
1.91952	2.86417	0.836186	3.42528	0.000614165	0.00117498	ENSG00000125245	GPR18
649.138	1.51977	0.170848	8.89545	5.81805e-19	4.70854e-18	ENSG00000125257	ABCC4
326.871	1.07156	0.221286	4.84243	1.28259e-06	3.22546e-06	ENSG00000125285	SOX21
50.2071	2.78809	0.268768	10.3736	3.27039e-25	4.80187e-24	ENSG00000125319	C17orf53
519.522	2.64095	0.254596	10.3731	3.28643e-25	4.82152e-24	ENSG00000125347	IRF1
789.136	3.63348	0.200969	18.0799	4.59325e-73	3.07986e-70	ENSG00000125355	TMEM255A
8.73747	2.50675	0.577801	4.33844	1.43497e-05	3.24613e-05	ENSG00000125384	PTGER2
3338.06	1.58923	0.176359	9.01136	2.03521e-19	1.71534e-18	ENSG00000125398	SOX9
365.907	2.7064	0.50127	5.3991	6.69762e-08	1.91615e-07	ENSG00000125430	HS3ST3B1
176.28	1.48848	0.138631	10.737	6.82294e-27	1.16311e-25	ENSG00000125457	MIF4GD
238.511	1.2916	0.105666	12.2234	2.33166e-34	7.71708e-33	ENSG00000125458	NT5C
11130.7	1.52158	0.254467	5.9795	2.2383e-09	7.4944e-09	ENSG00000125462	C1orf61
400.268	1.05518	0.102736	10.2709	9.53409e-25	1.34219e-23	ENSG00000125485	DDX31
1.31306	2.72948	0.95282	2.86463	0.00417499	0.00719642	ENSG00000125492	BARHL1
204.648	2.40349	0.434051	5.53735	3.07083e-08	9.09593e-08	ENSG00000125538	IL1B
1.02088	2.33159	0.783004	2.97775	0.00290369	0.00510621	ENSG00000125571	IL37
3586.01	1.03707	0.128946	8.04263	8.79336e-16	5.33674e-15	ENSG00000125691	RPL23
6.56913	3.88526	0.911834	4.26092	2.03583e-05	4.54628e-05	ENSG00000125726	CD70
17283.9	3.11587	0.33636	9.26352	1.97807e-20	1.83551e-19	ENSG00000125730	C3
275.357	1.80144	0.206548	8.72164	2.74195e-18	2.09276e-17	ENSG00000125733	TRIP10
58.8215	4.73198	0.614439	7.70131	1.34676e-14	7.32843e-14	ENSG00000125735	TNFSF14
625.38	2.40627	0.490187	4.90887	9.16011e-07	2.33307e-06	ENSG00000125740	FOSB
535.6	2.02836	0.185033	10.9622	5.80818e-28	1.0874e-26	ENSG00000125753	VASP
1.18797	2.75179	1.26626	2.17317	0.0297676	0.0454242	ENSG00000125798	FOXA2
1782.07	3.06949	0.315906	9.71646	2.56547e-22	2.83203e-21	ENSG00000125810	CD93
5.5555	3.01287	1.06003	2.84224	0.00447982	0.00769402	ENSG00000125813	PAX1
253.419	1.77196	0.273524	6.47825	9.27897e-11	3.51142e-10	ENSG00000125820	NKX2-2
579.907	1.15886	0.162984	7.11024	1.15842e-12	5.2667e-12	ENSG00000125835	SNRPB
2396.36	1.57262	0.180375	8.71865	2.8155e-18	2.14257e-17	ENSG00000125844	RRBP1
345.999	2.42297	0.315787	7.67281	1.68268e-14	9.08808e-14	ENSG00000125845	BMP2
331.796	1.8795	0.121616	15.4544	7.0465e-54	1.1093e-51	ENSG00000125871	MGME1
1.11223	2.48412	1.15941	2.14257	0.0321474	0.0487639	ENSG00000125879	OTOR
547.436	1.53042	0.17065	8.96817	3.01485e-19	2.50256e-18	ENSG00000125885	MCM8
58.2706	1.40189	0.260167	5.38843	7.1077e-08	2.02738e-07	ENSG00000125898	FAM110A
1.93409	2.25395	0.801393	2.81254	0.00491514	0.00839152	ENSG00000125900	SIRPD
7.64222	2.08336	0.537374	3.87693	0.000105784	0.000219245	ENSG00000125910	S1PR4
163.172	1.38537	0.323621	4.28085	1.86185e-05	4.17164e-05	ENSG00000125931	CITED1
1803.15	1.07561	0.198956	5.40626	6.43552e-08	1.84408e-07	ENSG00000125945	ZNF436
14.849	2.21566	0.439244	5.04427	4.55266e-07	1.19538e-06	ENSG00000125965	GDF5
660.817	1.6036	0.303808	5.27835	1.30353e-07	3.63062e-07	ENSG00000125968	ID1
1812.14	1.07349	0.115125	9.32454	1.11469e-20	1.05601e-19	ENSG00000125991	ERGIC3
332.244	1.20499	0.147686	8.15913	3.37438e-16	2.12708e-15	ENSG00000125995	ROMO1
20.7269	1.67402	0.296594	5.64415	1.66002e-08	5.07223e-08	ENSG00000126246	IGFLR1
3.79318	2.00273	0.770301	2.59993	0.00932417	0.0153543	ENSG00000126262	FFAR2
58.1601	2.29062	0.308876	7.416	1.20712e-13	5.98546e-13	ENSG00000126264	HCST
6.55838	3.49588	0.669191	5.22403	1.75071e-07	4.81171e-07	ENSG00000126353	CCR7
583.578	1.21547	0.128599	9.45166	3.33498e-21	3.31557e-20	ENSG00000126391	FRMD8
42.1884	2.93578	0.288466	10.1772	2.50659e-24	3.39666e-23	ENSG00000126453	BCL2L12
110.619	1.13798	0.250462	4.54352	5.53213e-06	1.3051e-05	ENSG00000126458	RRAS
330.665	1.6492	0.200835	8.21175	2.17989e-16	1.39698e-15	ENSG00000126561	STAT5A
40.0692	3.15188	0.586696	5.37225	7.776e-08	2.20826e-07	ENSG00000126562	WNK4
1606.77	1.60727	0.340316	4.72287	2.32541e-06	5.696e-06	ENSG00000126709	IFI6
138.762	4.51626	0.421967	10.7029	9.86717e-27	1.6525e-25	ENSG00000126778	SIX1
718.28	1.61168	0.25883	6.22678	4.76112e-10	1.69709e-09	ENSG00000126785	RHOJ
292.813	7.75093	0.459896	16.8537	9.85993e-64	3.18757e-61	ENSG00000126787	DLGAP5
335.321	1.04912	0.299256	3.50576	0.000455301	0.000882524	ENSG00000126860	EVI2A
3.43388	2.22237	0.676179	3.28667	0.00101381	0.0018875	ENSG00000127074	RGS13
178.989	2.07688	0.232517	8.93219	4.17658e-19	3.41367e-18	ENSG00000127084	FGD3
1090.65	3.03384	0.354803	8.55079	1.22247e-17	8.73039e-17	ENSG00000127241	MASP1
359.887	1.25702	0.246996	5.08922	3.59543e-07	9.54703e-07	ENSG00000127311	HELB
960.24	1.23581	0.14377	8.59574	8.27283e-18	5.99325e-17	ENSG00000127314	RAP1B
488.162	3.32213	0.393499	8.44253	3.10548e-17	2.13203e-16	ENSG00000127325	BEST3
148.093	1.77704	0.431677	4.1166	3.84498e-05	8.34246e-05	ENSG00000127472	PLA2G5
280.376	2.60428	0.326268	7.98201	1.43966e-15	8.57073e-15	ENSG00000127507	ADGRE2
14.1222	4.31094	0.626599	6.8799	5.98945e-12	2.53763e-11	ENSG00000127533	F2RL3
124.189	1.35902	0.261773	5.19161	2.08481e-07	5.68939e-07	ENSG00000127564	PKMYT1
3.46235	3.14158	0.859582	3.65477	0.000257412	0.000512841	ENSG00000127831	VIL1
1129	3.97077	0.248858	15.956	2.58977e-57	5.51591e-55	ENSG00000127863	TNFRSF19
3006.14	1.78924	0.158705	11.274	1.7635e-29	3.76936e-28	ENSG00000127946	HIP1
2572.02	1.116	0.156459	7.13282	9.83335e-13	4.49326e-12	ENSG00000127947	PTPN12
823.97	2.40549	0.301944	7.96668	1.63e-15	9.65939e-15	ENSG00000127951	FGL2
1419.78	2.15747	0.332796	6.48288	8.99877e-11	3.40824e-10	ENSG00000128016	ZFP36
2374.65	1.20429	0.194141	6.20316	5.53416e-10	1.96336e-09	ENSG00000128050	PAICS
666.534	1.32012	0.256759	5.14149	2.72574e-07	7.34e-07	ENSG00000128052	KDR
8.56657	3.42714	0.680358	5.03726	4.72234e-07	1.23867e-06	ENSG00000128165	ADM2
83.2408	1.40682	0.182617	7.70366	1.3222e-14	7.20561e-14	ENSG00000128228	SDF2L1
498.341	1.4265	0.192648	7.40473	1.31422e-13	6.48831e-13	ENSG00000128283	CDC42EP1
1.24537	1.61872	0.752758	2.15039	0.0315248	0.0479077	ENSG00000128310	GALR3
102.011	1.98926	0.335279	5.93313	2.97207e-09	9.80793e-09	ENSG00000128340	RAC2
493.56	5.47328	0.589812	9.27971	1.69943e-20	1.58345e-19	ENSG00000128342	LIF
10.5527	2.64674	0.671553	3.94122	8.10687e-05	0.000170204	ENSG00000128383	APOBEC3A
28.9791	2.01828	0.310904	6.49167	8.48924e-11	3.2193e-10	ENSG00000128394	APOBEC3F
41.7075	3.04096	0.509592	5.96744	2.40998e-09	8.05283e-09	ENSG00000128510	CPA4
909.058	1.25668	0.121129	10.3747	3.23071e-25	4.74746e-24	ENSG00000128513	POT1
755.4	1.22871	0.115843	10.6068	2.7722e-26	4.44928e-25	ENSG00000128534	LSM8
4994.73	3.94788	0.354781	11.1277	9.20184e-29	1.83267e-27	ENSG00000128591	FLNC
4406.47	1.8817	0.181361	10.3754	3.20755e-25	4.7211e-24	ENSG00000128595	CALU
533.193	2.4743	0.190315	13.001	1.20699e-38	5.70531e-37	ENSG00000128602	SMO
167.983	1.71576	0.238923	7.18122	6.90945e-13	3.20284e-12	ENSG00000128604	IRF5
225.766	2.44826	0.33453	7.31849	2.50769e-13	1.20871e-12	ENSG00000128606	LRRC17
7.2895	3.61999	0.987526	3.66572	0.000246644	0.000492308	ENSG00000128610	FEZF1
1.67596	2.08982	0.72937	2.86524	0.00416694	0.00718391	ENSG00000128617	OPN1SW
15.5122	1.70826	0.581475	2.9378	0.0033055	0.00576798	ENSG00000128645	HOXD1
48.4739	8.13632	0.709609	11.4659	1.95675e-30	4.52427e-29	ENSG00000128652	HOXD3
763.248	1.36866	0.109819	12.4629	1.18963e-35	4.26478e-34	ENSG00000128708	HAT1
50.9884	8.01715	0.757902	10.5781	3.76553e-26	5.95902e-25	ENSG00000128709	HOXD9
179.834	9.83588	0.810196	12.1401	6.47282e-34	2.04153e-32	ENSG00000128710	HOXD10
48.8571	8.14834	0.81763	9.96581	2.15114e-23	2.66559e-22	ENSG00000128713	HOXD11
56.4796	8.35721	0.896056	9.32667	1.09251e-20	1.03554e-19	ENSG00000128714	HOXD13
1580.49	1.98475	0.207502	9.56499	1.12215e-21	1.16755e-20	ENSG00000128791	TWSG1
584.154	2.10513	0.27657	7.61157	2.7078e-14	1.4313e-13	ENSG00000128815	WDFY4
150.196	3.97546	0.420435	9.45559	3.21203e-21	3.20213e-20	ENSG00000129038	LOXL1
1718.05	1.10341	0.223613	4.93446	8.03737e-07	2.06103e-06	ENSG00000129103	SUMF2
3324.92	1.57324	0.160334	9.81226	9.97074e-23	1.15048e-21	ENSG00000129116	PALLD
483.917	1.15794	0.289679	3.99732	6.40627e-05	0.000135966	ENSG00000129151	BBOX1
50.3218	2.55777	0.350539	7.29668	2.94947e-13	1.413e-12	ENSG00000129167	TPH1
74.4931	6.91683	0.551539	12.541	4.45612e-36	1.64305e-34	ENSG00000129173	E2F8
70.2028	1.74933	0.527189	3.31821	0.00090595	0.0016961	ENSG00000129204	USP6
23.3719	4.24753	0.49103	8.65026	5.13816e-18	3.81078e-17	ENSG00000129226	CD68
166.478	2.6621	0.339009	7.85259	4.0753e-15	2.33257e-14	ENSG00000129450	SIGLEC9
37.6176	2.25652	0.324559	6.95256	3.58704e-12	1.55284e-11	ENSG00000129465	RIPK3
163.459	3.06362	0.27748	11.0409	2.42667e-28	4.67366e-27	ENSG00000129474	AJUBA
1065.34	1.30686	0.126179	10.3572	3.88e-25	5.66023e-24	ENSG00000129493	HEATR5A
1095.82	1.15804	0.288992	4.00715	6.14546e-05	0.00013063	ENSG00000129538	RNASE1
846.03	1.11473	0.141871	7.85736	3.92312e-15	2.24831e-14	ENSG00000129562	DAD1
1127.13	1.47921	0.146625	10.0884	6.21921e-24	8.14119e-23	ENSG00000129566	TEP1
165.74	3.66852	0.364555	10.063	8.04994e-24	1.03875e-22	ENSG00000129654	FOXJ1
529.926	1.95704	0.251358	7.78585	6.92455e-15	3.88118e-14	ENSG00000129667	RHBDF2
3099.04	1.74063	0.135472	12.8486	8.75749e-38	3.68711e-36	ENSG00000129675	ARHGEF6
259.751	2.12181	0.168831	12.5677	3.17952e-36	1.19176e-34	ENSG00000129680	MAP7D3
12.5947	3.21266	0.617956	5.19884	2.00531e-07	5.47904e-07	ENSG00000129910	CDH15
3.76726	4.25712	0.942766	4.51557	6.31473e-06	1.48124e-05	ENSG00000129988	LBP
179.224	1.72389	0.256788	6.71327	1.90313e-11	7.67699e-11	ENSG00000130055	GDPD2
5043.18	1.81184	0.232981	7.77677	7.43999e-15	4.15592e-14	ENSG00000130066	SAT1
1025.92	1.68103	0.157292	10.6873	1.16737e-26	1.93536e-25	ENSG00000130147	SH3BP4
603.868	1.38446	0.203588	6.80031	1.04398e-11	4.31314e-11	ENSG00000130158	DOCK6
12151.3	2.14095	0.25438	8.41636	3.88352e-17	2.64214e-16	ENSG00000130203	APOE
741.874	4.22587	0.322252	13.1136	2.75348e-39	1.38086e-37	ENSG00000130208	APOC1
202.158	2.06815	0.30584	6.76222	1.35897e-11	5.55617e-11	ENSG00000130222	GADD45G
2509.05	1.03634	0.14361	7.21637	5.33926e-13	2.50096e-12	ENSG00000130255	RPL36
24.6083	1.63314	0.296705	5.50424	3.70764e-08	1.08736e-07	ENSG00000130270	ATP8B3
253.476	3.89427	0.347465	11.2077	3.73897e-29	7.75376e-28	ENSG00000130300	PLVAP
557.531	2.20268	0.291512	7.55606	4.15461e-14	2.15516e-13	ENSG00000130303	BST2
1255.7	1.50569	0.159063	9.46603	2.90686e-21	2.91394e-20	ENSG00000130309	COLGALT1
446.42	1.41972	0.106415	13.3413	1.33062e-40	7.45806e-39	ENSG00000130313	PGLS
362.397	1.38192	0.154132	8.96583	3.07939e-19	2.55006e-18	ENSG00000130332	LSM7
2.78966	1.34818	0.593461	2.27172	0.0231035	0.035838	ENSG00000130377	ACSBG2
545.754	1.72211	0.176474	9.75845	1.69733e-22	1.90623e-21	ENSG00000130413	STK33
3.4126	3.1211	0.885346	3.52529	0.00042302	0.000823213	ENSG00000130427	EPO
77.1138	1.91244	0.256463	7.45697	8.85337e-14	4.45598e-13	ENSG00000130429	ARPC1B
8.1789	1.17066	0.505995	2.31357	0.0206912	0.032326	ENSG00000130433	CACNG6
7.7817	3.83646	0.661126	5.80292	6.51684e-09	2.07202e-08	ENSG00000130487	KLHDC7B
2094.35	3.08794	0.232212	13.2979	2.3795e-40	1.30541e-38	ENSG00000130508	PXDN
117.373	6.00454	0.563551	10.6548	1.65518e-26	2.71672e-25	ENSG00000130513	GDF15
804.695	2.85356	0.223121	12.7893	1.88199e-37	7.67376e-36	ENSG00000130589	HELZ2
248.06	3.8531	0.312266	12.3392	5.57202e-35	1.92879e-33	ENSG00000130592	LSP1
3.9855	2.73663	0.665038	4.11499	3.87192e-05	8.3989e-05	ENSG00000130598	TNNI2
1916	3.29984	0.436442	7.56079	4.00637e-14	2.08124e-13	ENSG00000130635	COL5A1
19.9087	6.46648	0.900759	7.17893	7.02605e-13	3.25236e-12	ENSG00000130675	MNX1
2326.24	1.18359	0.227662	5.19888	2.00489e-07	5.47872e-07	ENSG00000130702	LAMA5
30.1492	1.25898	0.416599	3.02205	0.0025107	0.00445015	ENSG00000130720	FIBCD1
147.771	1.90777	0.247002	7.72369	1.13007e-14	6.19585e-14	ENSG00000130755	GMFG
622.642	2.03425	0.28564	7.12173	1.06582e-12	4.8628e-12	ENSG00000130775	THEMIS2
1304.84	1.32846	0.158992	8.35551	6.51515e-17	4.36691e-16	ENSG00000130827	PLXNA3
112.525	1.88158	0.292889	6.42422	1.32545e-10	4.95478e-10	ENSG00000130940	CASZ1
59.2381	1.09539	0.280438	3.90601	9.38321e-05	0.000195662	ENSG00000130948	HSD17B3
340.67	1.76543	0.160495	10.9999	3.82407e-28	7.26453e-27	ENSG00000130958	SLC35D2
9.26683	2.10596	0.408892	5.15042	2.59909e-07	7.01984e-07	ENSG00000131037	EPS8L1
79.4937	2.96497	0.438126	6.76741	1.31112e-11	5.37148e-11	ENSG00000131042	LILRB2
173.798	1.49614	0.214237	6.98358	2.87746e-12	1.2589e-11	ENSG00000131044	TTLL9
201.316	3.81371	0.371803	10.2573	1.097e-24	1.54074e-23	ENSG00000131080	EDA2R
748.101	3.03925	0.418081	7.26951	3.60783e-13	1.71343e-12	ENSG00000131094	C1QL1
131414	1.87542	0.259975	7.21385	5.4392e-13	2.54251e-12	ENSG00000131095	GFAP
153.743	2.47008	0.263115	9.38785	6.12381e-21	5.94772e-20	ENSG00000131153	GINS2
186.351	1.66131	0.201758	8.2342	1.80763e-16	1.16793e-15	ENSG00000131196	NFATC1
14.1033	6.35436	0.91642	6.9339	4.09401e-12	1.76471e-11	ENSG00000131203	IDO1
98.21	1.9534	0.183864	10.6241	2.30162e-26	3.72041e-25	ENSG00000131351	HAUS8
11.4622	4.14998	0.770321	5.38734	7.15068e-08	2.039e-07	ENSG00000131355	ADGRE3
2504.1	1.73123	0.30992	5.58606	2.32283e-08	6.97852e-08	ENSG00000131386	GALNT15
335.597	2.20415	0.415419	5.30584	1.12156e-07	3.13974e-07	ENSG00000131435	PDLIM4
1093.15	1.42529	0.299142	4.76461	1.89222e-06	4.68239e-06	ENSG00000131459	GFPT2
110.167	1.84797	0.202714	9.11615	7.78414e-20	6.83765e-19	ENSG00000131470	PSMC3IP
146.869	1.2441	0.220514	5.64181	1.6827e-08	5.13634e-08	ENSG00000131634	TMEM204
157.467	1.36383	0.133129	10.2444	1.25369e-24	1.7513e-23	ENSG00000131652	THOC6
7.60517	3.87491	0.935459	4.14225	3.43909e-05	7.49503e-05	ENSG00000131668	BARX1
570.936	1.54498	0.163324	9.45965	3.08963e-21	3.0852e-20	ENSG00000131669	NINJ1
1607.66	2.14376	0.215945	9.92732	3.16649e-23	3.84281e-22	ENSG00000131724	IL13RA1
3043.28	7.90507	0.36591	21.6039	1.65153e-103	2.98993e-99	ENSG00000131747	TOP2A
1431.81	1.05238	0.167021	6.30091	2.95911e-10	1.07186e-09	ENSG00000131873	CHSY1
659.346	1.72139	0.213458	8.06428	7.3668e-16	4.49961e-15	ENSG00000131941	RHPN2
29.4452	1.64859	0.223926	7.36223	1.80861e-13	8.81852e-13	ENSG00000131944	FAAP24
1550.72	2.09663	0.367342	5.70757	1.146e-08	3.56175e-08	ENSG00000131981	LGALS3
32.9146	1.91044	0.542261	3.52311	0.000426519	0.000829665	ENSG00000132000	PODNL1
15.3051	1.17196	0.249685	4.69375	2.68248e-06	6.53791e-06	ENSG00000132010	ZNF20
188.54	2.06283	0.192045	10.7414	6.50433e-27	1.11089e-25	ENSG00000132109	TRIM21
1378.14	1.73083	0.195599	8.84885	8.84231e-19	7.03654e-18	ENSG00000132122	SPATA6
18.2902	5.38096	0.757399	7.10452	1.20743e-12	5.47716e-12	ENSG00000132185	FCRLA
532.103	3.00642	0.312036	9.63485	5.69755e-22	6.08905e-21	ENSG00000132205	EMILIN2
385.456	2.81085	0.212423	13.2323	5.70754e-40	3.0391e-38	ENSG00000132256	TRIM5
1445.54	2.23968	0.261274	8.57216	1.01566e-17	7.31112e-17	ENSG00000132274	TRIM22
174.503	1.95316	0.258805	7.54686	4.45868e-14	2.30694e-13	ENSG00000132357	CARD6
2293.09	3.38906	0.48251	7.0238	2.15906e-12	9.55923e-12	ENSG00000132432	SEC61G
29.0302	3.42744	0.732365	4.67996	2.86929e-06	6.9735e-06	ENSG00000132465	JCHAIN
2030.83	1.44084	0.275613	5.22778	1.71561e-07	4.71956e-07	ENSG00000132470	ITGB4
7517.32	1.43198	0.144358	9.91966	3.41934e-23	4.12692e-22	ENSG00000132475	H3F3B
919.988	1.9267	0.194081	9.92731	3.16696e-23	3.84281e-22	ENSG00000132481	TRIM47
15.6289	2.27802	0.674764	3.37602	0.00073542	0.00139312	ENSG00000132514	CLEC10A
4.97618	2.03836	0.617806	3.29936	0.000969066	0.00180773	ENSG00000132517	SLC52A1
1030.16	1.22124	0.319325	3.82444	0.000131071	0.000268946	ENSG00000132530	XAF1
1765.07	2.40146	0.21388	11.2281	2.96886e-29	6.22086e-28	ENSG00000132561	MATN2
1018.34	2.01464	0.177828	11.3292	9.40774e-30	2.04955e-28	ENSG00000132646	PCNA
167.616	2.01092	0.185556	10.8372	2.29277e-27	4.09757e-26	ENSG00000132661	NXT1
1350.27	1.00036	0.160955	6.21512	5.12838e-10	1.82369e-09	ENSG00000132669	RIN2
2.40088	2.784	0.728201	3.82313	0.00013177	0.000270289	ENSG00000132677	RHBG
9004.04	4.27398	0.218496	19.5609	3.33339e-85	5.48616e-82	ENSG00000132688	NES
12815.6	2.7361	0.359198	7.61724	2.59152e-14	1.37184e-13	ENSG00000132692	BCAN
352.31	1.24122	0.139359	8.90663	5.2605e-19	4.28027e-18	ENSG00000132819	RBM38
343.447	1.50638	0.163353	9.22165	2.92559e-20	2.67906e-19	ENSG00000132846	ZBED3
6.95143	3.34531	0.643293	5.20029	1.98975e-07	5.43817e-07	ENSG00000132915	PDE6A
525.887	3.53267	0.319703	11.0499	2.19525e-28	4.23697e-27	ENSG00000132965	ALOX5AP
31451.9	5.33633	0.575393	9.27424	1.78896e-20	1.66431e-19	ENSG00000133048	CHI3L1
62.0689	4.15472	0.655507	6.33818	2.32494e-10	8.48945e-10	ENSG00000133055	MYBPH
84.0316	2.59541	0.445056	5.83166	5.48791e-09	1.75877e-08	ENSG00000133063	CHIT1
95.4781	2.99293	0.641933	4.66237	3.12582e-06	7.57358e-06	ENSG00000133067	LGR6
267.397	2.4219	0.32267	7.50582	6.10464e-14	3.11848e-13	ENSG00000133106	EPSTI1
3571.64	6.05761	0.667423	9.07611	1.12523e-19	9.74227e-19	ENSG00000133110	POSTN
326.68	1.17092	0.183274	6.38893	1.67053e-10	6.17715e-10	ENSG00000133119	RFC3
377.782	1.64162	0.143061	11.475	1.76258e-30	4.09625e-29	ENSG00000133131	MORC4
69.2457	1.37165	0.296673	4.62346	3.77395e-06	9.06629e-06	ENSG00000133246	PRAM1
2.91425	3.2866	0.78751	4.1734	3.00089e-05	6.58762e-05	ENSG00000133317	LGALS12
364.499	1.78566	0.287357	6.21409	5.16241e-10	1.83507e-09	ENSG00000133321	RARRES3
367.634	1.55081	0.230168	6.73773	1.60883e-11	6.54229e-11	ENSG00000133561	GIMAP6
401.438	1.50426	0.26189	5.74388	9.25299e-09	2.90675e-08	ENSG00000133574	GIMAP4
1737.46	1.80754	0.157701	11.4618	2.05178e-30	4.72588e-29	ENSG00000133639	BTG1
743.056	1.39794	0.148339	9.42391	4.34582e-21	4.28522e-20	ENSG00000133739	LRRCC1
287.703	2.16926	0.196317	11.0498	2.19766e-28	4.23711e-27	ENSG00000133740	E2F5
291.99	1.14635	0.434623	2.63756	0.00835039	0.0138388	ENSG00000133800	LYVE1
155.131	3.10411	0.240473	12.9084	4.03781e-38	1.77429e-36	ENSG00000133874	RNF122
38.2907	7.41233	0.645568	11.4819	1.62731e-30	3.79162e-29	ENSG00000133937	GSC
21.1981	1.52011	0.47391	3.20759	0.00133853	0.00245296	ENSG00000133962	CATSPERB
728.668	3.81249	0.331755	11.4919	1.4489e-30	3.39339e-29	ENSG00000134013	LOXL2
79.6235	8.65971	0.848872	10.2014	1.95358e-24	2.66725e-23	ENSG00000134028	ADAMDEC1
480.959	1.72011	0.25329	6.79108	1.113e-11	4.58886e-11	ENSG00000134057	CCNB1
133.939	3.5149	0.351364	10.0036	1.46966e-23	1.85542e-22	ENSG00000134061	CD180
215.506	1.85688	0.359565	5.16424	2.41423e-07	6.54496e-07	ENSG00000134207	SYT6
505.314	1.15722	0.29225	3.95971	7.50421e-05	0.00015812	ENSG00000134215	VAV3
80.5385	2.50047	0.344707	7.25388	4.05008e-13	1.91293e-12	ENSG00000134242	PTPN22
2516.65	1.50479	0.205198	7.33334	2.24493e-13	1.0864e-12	ENSG00000134247	PTGFRN
7356.4	1.3271	0.123235	10.7689	4.82879e-27	8.3496e-26	ENSG00000134250	NOTCH2
134.106	1.96785	0.24991	7.87424	3.42817e-15	1.97529e-14	ENSG00000134256	CD101
402.279	1.32145	0.360421	3.66639	0.000245995	0.000491122	ENSG00000134321	RSAD2
145.741	1.34328	0.347748	3.86281	0.00011209	0.00023168	ENSG00000134323	MYCN
31.2371	3.31169	0.694862	4.76597	1.87949e-06	4.65349e-06	ENSG00000134339	SAA2
66.1994	4.01205	0.483941	8.29037	1.12896e-16	7.45395e-16	ENSG00000134363	FST
1167.57	1.19976	0.129831	9.24098	2.44241e-20	2.24911e-19	ENSG00000134419	RPS15A
110.066	7.01943	0.823368	8.52527	1.52454e-17	1.07561e-16	ENSG00000134460	IL2RA
26.7109	1.21999	0.359392	3.3946	0.000687296	0.00130809	ENSG00000134463	ECHDC3
951.092	2.34849	0.280449	8.37403	5.56828e-17	3.74612e-16	ENSG00000134516	DOCK2
4567	3.9715	0.330225	12.0267	2.57372e-33	7.65101e-32	ENSG00000134531	EMP1
5.46694	2.25887	0.537323	4.20393	2.62324e-05	5.8008e-05	ENSG00000134571	MYBPC3
361.185	1.83967	0.242667	7.58104	3.4279e-14	1.79361e-13	ENSG00000134574	DDB2
22.5446	3.6646	0.665861	5.50356	3.72204e-08	1.09136e-07	ENSG00000134595	SOX3
1447.66	7.63169	0.491288	15.534	2.04092e-54	3.3898e-52	ENSG00000134668	SPOCD1
2536.11	1.21113	0.128228	9.44513	3.54948e-21	3.51723e-20	ENSG00000134686	PHC2
142.435	3.5253	0.296851	11.8757	1.58354e-32	4.42414e-31	ENSG00000134690	CDCA8
242.624	3.29471	0.258205	12.7601	2.73866e-37	1.10919e-35	ENSG00000134802	SLC43A3
1690.79	2.11271	0.383517	5.50878	3.61322e-08	1.06122e-07	ENSG00000134817	APLNR
4756.2	1.27433	0.225702	5.64605	1.64175e-08	5.01896e-08	ENSG00000134824	FADS2
63.8228	1.24903	0.323072	3.86609	0.000110595	0.000228694	ENSG00000134830	C5AR2
8487.37	3.14015	0.475325	6.60631	3.94018e-11	1.54067e-10	ENSG00000134853	PDGFRA
7044.52	3.37024	0.293917	11.4666	1.94074e-30	4.49298e-29	ENSG00000134871	COL4A2
1759.11	1.29264	0.114958	11.2444	2.46663e-29	5.20464e-28	ENSG00000134910	STT3A
1708.37	1.72693	0.195698	8.82445	1.09998e-18	8.647e-18	ENSG00000134954	ETS1
287.919	3.97134	0.307007	12.9357	2.83066e-38	1.26222e-36	ENSG00000134955	SLC37A2
3160.85	4.31669	0.319759	13.4998	1.56758e-41	9.92286e-40	ENSG00000135046	ANXA1
1789.52	1.54783	0.26231	5.90076	3.61828e-09	1.18113e-08	ENSG00000135047	CTSL
676.958	2.64438	0.268165	9.86101	6.14256e-23	7.22579e-22	ENSG00000135077	HAVCR2
77.6809	1.245	0.216836	5.74167	9.37501e-09	2.94253e-08	ENSG00000135083	CCNJL
365.427	1.59983	0.183628	8.71234	2.97666e-18	2.25952e-17	ENSG00000135097	MSI1
3.75009	3.85257	0.883458	4.36079	1.29593e-05	2.94372e-05	ENSG00000135100	HNF1A
56.3855	3.17851	0.408954	7.77229	7.70824e-15	4.29781e-14	ENSG00000135114	OASL
693.393	1.07519	0.0831572	12.9295	3.06612e-38	1.36051e-36	ENSG00000135148	TRAFD1
149.295	2.83309	0.385331	7.35236	1.94733e-13	9.47955e-13	ENSG00000135218	CD36
872.741	1.7551	0.403791	4.34655	1.38295e-05	3.13472e-05	ENSG00000135245	HILPDA
31.906	1.22904	0.353332	3.47842	0.000504387	0.000972877	ENSG00000135248	FAM71F1
22.9025	1.28707	0.344656	3.73435	0.000188202	0.00037993	ENSG00000135253	KCP
141.872	2.29806	0.300749	7.64112	2.15342e-14	1.14832e-13	ENSG00000135269	TES
568.58	1.84586	0.292042	6.32051	2.60697e-10	9.48674e-10	ENSG00000135272	MDFIC
1167.27	1.51027	0.277279	5.44675	5.12997e-08	1.48217e-07	ENSG00000135318	NT5E
419.757	1.86733	0.206571	9.03967	1.57145e-19	1.3388e-18	ENSG00000135362	PRR5L
925.017	1.69886	0.237616	7.1496	8.70301e-13	3.99289e-12	ENSG00000135363	LMO2
58.2621	3.02287	0.314976	9.59716	8.21751e-22	8.67968e-21	ENSG00000135378	PRRG4
5077.51	2.04409	0.209411	9.76115	1.65273e-22	1.85845e-21	ENSG00000135404	CD63
139.499	5.48874	0.455338	12.0542	1.84309e-33	5.57982e-32	ENSG00000135406	PRPH
503.281	2.0134	0.364643	5.52156	3.36009e-08	9.90574e-08	ENSG00000135407	AVIL
2405.2	1.28983	0.227906	5.65948	1.5183e-08	4.65413e-08	ENSG00000135424	ITGA7
12.9304	2.24161	0.348222	6.43732	1.21604e-10	4.55896e-10	ENSG00000135436	FAM186B
51.3316	1.84456	0.244112	7.55621	4.14972e-14	2.15324e-13	ENSG00000135437	RDH5
4384.36	4.19841	0.477011	8.80148	1.35027e-18	1.05277e-17	ENSG00000135446	CDK4
131.228	6.70682	0.467372	14.3501	1.06405e-46	9.92965e-45	ENSG00000135451	TROAP
2146.99	2.41797	0.443018	5.45795	4.81671e-08	1.39657e-07	ENSG00000135452	TSPAN31
230.441	6.79767	0.385532	17.6319	1.40133e-69	7.46166e-67	ENSG00000135476	ESPL1
8.99537	1.63535	0.587007	2.78592	0.00533766	0.00907364	ENSG00000135480	KRT7
6872.76	1.77893	0.334037	5.32555	1.00647e-07	2.82674e-07	ENSG00000135506	OS9
3091.34	1.17467	0.145302	8.08432	6.25095e-16	3.8513e-15	ENSG00000135535	CD164
1292.13	1.28477	0.159798	8.03997	8.98579e-16	5.44623e-15	ENSG00000135540	NHSL1
285.372	1.8388	0.27701	6.63805	3.17868e-11	1.25511e-10	ENSG00000135547	HEY2
194.649	1.73923	0.380212	4.57437	4.77659e-06	1.13351e-05	ENSG00000135549	PKIB
48.2059	3.0317	0.364255	8.323	8.57618e-17	5.70611e-16	ENSG00000135604	STX11
4030.19	1.51685	0.167603	9.05026	1.42626e-19	1.22027e-18	ENSG00000135677	GNS
1148.94	2.36274	0.315741	7.48315	7.25623e-14	3.67871e-13	ENSG00000135678	CPM
6400.52	1.71982	0.326889	5.26119	1.43124e-07	3.97227e-07	ENSG00000135679	MDM2
257.764	1.08882	0.1844	5.90467	3.53357e-09	1.15473e-08	ENSG00000135723	FHOD1
64.6447	2.22012	0.22814	9.73138	2.21567e-22	2.46542e-21	ENSG00000135736	CCDC102A
3864.26	1.17877	0.274531	4.29376	1.75669e-05	3.94187e-05	ENSG00000135744	AGT
883.648	1.51594	0.232312	6.52546	6.77953e-11	2.59595e-10	ENSG00000135838	NPL
1285.08	2.88994	0.312468	9.24876	2.27112e-20	2.09457e-19	ENSG00000135842	FAM129A
4337.63	2.47267	0.223683	11.0543	2.08903e-28	4.04058e-27	ENSG00000135862	LAMC1
436.715	1.88366	0.190642	9.88058	5.05385e-23	6.00754e-22	ENSG00000135899	SP110
77.3792	5.91006	0.866422	6.82122	9.02692e-12	3.75772e-11	ENSG00000135903	PAX3
788.224	1.04099	0.113383	9.18113	4.26602e-20	3.83476e-19	ENSG00000135912	TTLL4
3.25913	3.03872	0.798833	3.80395	0.000142406	0.000291182	ENSG00000135960	EDAR
268.431	2.16585	0.25432	8.51622	1.64847e-17	1.16034e-16	ENSG00000136048	DRAM1
1060.18	1.09722	0.169458	6.47486	9.49014e-11	3.58534e-10	ENSG00000136108	CKAP2
123.314	2.00712	0.180809	11.1008	1.24323e-28	2.44116e-27	ENSG00000136122	BORA
4603.68	2.1638	0.293811	7.36461	1.77671e-13	8.66994e-13	ENSG00000136160	EDNRB
722.543	1.4457	0.157515	9.17815	4.38556e-20	3.9383e-19	ENSG00000136161	RCBTB2
1224.44	2.48635	0.299288	8.30754	9.77027e-17	6.47205e-16	ENSG00000136167	LCP1
741.272	6.25259	0.373659	16.7334	7.48209e-63	2.22059e-60	ENSG00000136231	IGF2BP3
2477.71	2.48819	0.390454	6.37258	1.85879e-10	6.83976e-10	ENSG00000136235	GPNMB
2329.3	1.95918	0.156503	12.5185	5.91637e-36	2.15947e-34	ENSG00000136240	KDELR2
50.1923	2.12053	0.515125	4.11653	3.84612e-05	8.34394e-05	ENSG00000136244	IL6
314.351	1.76415	0.315	5.60049	2.13746e-08	6.4505e-08	ENSG00000136250	AOAH
140.898	2.14151	0.384031	5.5764	2.45547e-08	7.36234e-08	ENSG00000136286	MYO1G
55.1304	1.85964	0.264549	7.02948	2.07305e-12	9.20317e-12	ENSG00000136305	CIDEB
3.60495	1.88128	0.875195	2.14955	0.0315905	0.0479955	ENSG00000136352	NKX2-1
153.143	2.79989	0.293671	9.53412	1.51157e-21	1.55486e-20	ENSG00000136378	ADAMTS7
495.753	1.26819	0.269492	4.70584	2.52826e-06	6.17368e-06	ENSG00000136383	ALPK3
1871.8	1.6468	0.101	16.3049	9.1051e-60	2.22755e-57	ENSG00000136451	VEZF1
322.605	3.03843	0.275213	11.0403	2.44217e-28	4.69852e-27	ENSG00000136492	BRIP1
62.941	2.85636	0.305188	9.35936	8.02193e-21	7.71674e-20	ENSG00000136514	RTP4
504.5	2.62679	0.153822	17.0769	2.20654e-65	8.15251e-63	ENSG00000136518	ACTL6A
155.157	5.04035	0.633592	7.95519	1.78854e-15	1.05609e-14	ENSG00000136542	GALNT5
657.62	2.19439	0.533831	4.11065	3.9454e-05	8.55113e-05	ENSG00000136546	SCN7A
986.914	1.0475	0.119362	8.77581	1.69686e-18	1.31394e-17	ENSG00000136560	TANK
18.2807	6.73001	1.04446	6.4435	1.16746e-10	4.38501e-10	ENSG00000136574	GATA4
74.4377	2.33078	0.29043	8.02528	1.01298e-15	6.11299e-15	ENSG00000136630	HLX
7.96925	2.89093	0.618427	4.67465	2.94449e-06	7.14571e-06	ENSG00000136634	IL10
2410.19	1.01242	0.0933193	10.8489	2.01731e-27	3.62676e-26	ENSG00000136636	KCTD3
56.0679	6.05149	0.661566	9.14722	5.84159e-20	5.18413e-19	ENSG00000136689	IL1RN
1.33335	2.93721	1.11647	2.63081	0.00851819	0.0141079	ENSG00000136696	IL36B
322.715	2.68082	0.274516	9.76564	1.58115e-22	1.78238e-21	ENSG00000136732	GYPC
1344.98	1.06062	0.155856	6.80512	1.00968e-11	4.17715e-11	ENSG00000136824	SMC2
1547.64	1.82024	0.230154	7.90878	2.59928e-15	1.51116e-14	ENSG00000136830	FAM129B
1026.93	3.06255	0.232834	13.1534	1.62737e-39	8.25262e-38	ENSG00000136859	ANGPTL2
471.755	1.0387	0.291047	3.56884	0.000358568	0.000702318	ENSG00000136867	SLC31A2
8.8764	2.95437	0.616955	4.78863	1.67924e-06	4.17825e-06	ENSG00000136918	WDR38
681.105	1.10347	0.141175	7.81634	5.43792e-15	3.07651e-14	ENSG00000136938	ANP32B
2265.53	1.06635	0.134523	7.92692	2.24639e-15	1.31614e-14	ENSG00000136942	RPL35
26.8021	1.37886	0.378188	3.64596	0.000266396	0.000529865	ENSG00000136943	CTSV
2.00897	2.31056	0.951082	2.4294	0.0151237	0.0241127	ENSG00000136944	LMX1B
128.714	1.48275	0.179478	8.26145	1.43911e-16	9.40563e-16	ENSG00000136982	DSCC1
625.901	3.12662	0.246482	12.685	7.16224e-37	2.80661e-35	ENSG00000136997	MYC
788.765	1.54171	0.233913	6.59096	4.37002e-11	1.70213e-10	ENSG00000137033	IL33
7231.01	1.61461	0.143306	11.2669	1.91186e-29	4.07204e-28	ENSG00000137076	TLN1
2.4842	2.45439	0.748448	3.2793	0.00104064	0.00193288	ENSG00000137078	SIT1
61.1375	2.63096	0.356866	7.3724	1.67582e-13	8.19974e-13	ENSG00000137101	CD72
41.663	2.60618	0.341721	7.62664	2.40948e-14	1.27847e-13	ENSG00000137135	ARHGEF39
299.869	1.13192	0.106667	10.6117	2.62829e-26	4.2258e-25	ENSG00000137185	ZSCAN9
494.234	1.16882	0.24583	4.75458	1.98861e-06	4.90487e-06	ENSG00000137193	PIM1
113.007	6.10543	0.523958	11.6525	2.22734e-31	5.62396e-30	ENSG00000137203	TFAP2A
403.378	1.14207	0.190271	6.00235	1.94478e-09	6.54916e-09	ENSG00000137269	LRRC1
1.60187	3.01371	0.766555	3.93149	8.44195e-05	0.000176829	ENSG00000137270	GCM1
2987.63	1.11869	0.178189	6.2781	3.42736e-10	1.23456e-09	ENSG00000137285	TUBB2B
253.791	3.48683	0.226941	15.3645	2.83309e-53	4.23887e-51	ENSG00000137310	TCF19
219.281	2.50581	0.347308	7.21494	5.39571e-13	2.52674e-12	ENSG00000137331	IER3
102.917	2.91418	0.194568	14.9777	1.02676e-50	1.30905e-48	ENSG00000137404	NRM
37.7268	3.43639	0.638995	5.37781	7.53971e-08	2.14452e-07	ENSG00000137441	FGFBP2
194.992	1.04661	0.2842	3.68265	0.000230825	0.000461854	ENSG00000137460	FHDC1
809.574	2.93054	0.318147	9.2113	3.2219e-20	2.93259e-19	ENSG00000137462	TLR2
464.4	1.17777	0.203363	5.79148	6.97699e-09	2.21444e-08	ENSG00000137474	MYO7A
3239.59	1.79489	0.257223	6.97796	2.99495e-12	1.30715e-11	ENSG00000137491	SLCO2B1
2264	1.12839	0.142913	7.8956	2.88933e-15	1.67387e-14	ENSG00000137509	PRCP
249.823	1.80934	0.418689	4.32145	1.55009e-05	3.49737e-05	ENSG00000137571	SLCO5A1
1240.1	1.68012	0.400365	4.19648	2.71095e-05	5.98307e-05	ENSG00000137573	SULF1
940.606	2.08871	0.202436	10.3179	5.84858e-25	8.40338e-24	ENSG00000137628	DDX60
103.449	8.84566	0.90314	9.79434	1.19071e-22	1.36004e-21	ENSG00000137673	MMP7
1487.71	1.11133	0.237959	4.67028	3.00796e-06	7.2978e-06	ENSG00000137693	YAP1
5.42978	2.12228	0.642631	3.30249	0.00095831	0.00178932	ENSG00000137709	POU2F3
5599.31	1.92332	0.148591	12.9437	2.55014e-38	1.15132e-36	ENSG00000137710	RDX
6.67862	4.88589	1.16014	4.21145	2.53735e-05	5.61705e-05	ENSG00000137745	MMP13
254.198	2.77353	0.292806	9.47226	2.73865e-21	2.75754e-20	ENSG00000137752	CASP1
10.4263	2.86095	0.482069	5.93472	2.94346e-09	9.71885e-09	ENSG00000137757	CASP5
3804.73	3.32816	0.42578	7.81662	5.42602e-15	3.07073e-14	ENSG00000137801	THBS1
649.916	5.22618	0.29137	17.9366	6.10889e-72	3.94983e-69	ENSG00000137804	NUSAP1
326.961	3.81656	0.286672	13.3134	1.93559e-40	1.0749e-38	ENSG00000137807	KIF23
1450.87	1.74798	0.243795	7.16984	7.50828e-13	3.46495e-12	ENSG00000137831	UACA
544.292	1.30729	0.269592	4.84915	1.2399e-06	3.12199e-06	ENSG00000137841	PLCB2
22.155	1.1965	0.485142	2.46629	0.0136521	0.0219015	ENSG00000137857	DUOX1
55.877	2.80611	0.486338	5.76987	7.93304e-09	2.50602e-08	ENSG00000137868	STRA6
54.2711	6.20155	0.658055	9.42406	4.33976e-21	4.28158e-20	ENSG00000137869	CYP19A1
13.5563	1.97587	0.541912	3.64611	0.000266241	0.000529674	ENSG00000137878	GCOM1
2327.27	2.94435	0.37905	7.76772	7.99086e-15	4.44854e-14	ENSG00000137959	IFI44L
806.251	2.61577	0.217346	12.0351	2.32422e-33	6.98964e-32	ENSG00000137965	IFI44
837.435	3.12568	0.294334	10.6195	2.41796e-26	3.90497e-25	ENSG00000138080	EMILIN1
814.396	1.53422	0.129036	11.8898	1.33653e-32	3.7456e-31	ENSG00000138085	ATRAID
460.3	1.23973	0.166798	7.43252	1.06551e-13	5.32282e-13	ENSG00000138092	CENPO
1528.35	2.39497	0.250484	9.56139	1.16187e-21	1.2068e-20	ENSG00000138119	MYOF
40.1185	1.79248	0.360284	4.97519	6.51845e-07	1.68682e-06	ENSG00000138131	LOXL4
136.532	1.54161	0.41927	3.67689	0.000236099	0.000471937	ENSG00000138135	CH25H
4.84579	4.42568	0.992036	4.46121	8.14993e-06	1.8921e-05	ENSG00000138136	LBX1
527.598	2.74306	0.249529	10.993	4.13185e-28	7.81641e-27	ENSG00000138160	KIF11
153.967	6.16126	0.380825	16.1787	7.12959e-59	1.67629e-56	ENSG00000138180	CEP55
407.661	1.17447	0.179717	6.53511	6.35643e-11	2.44014e-10	ENSG00000138182	KIF20B
782.425	1.51298	0.199965	7.56619	3.84326e-14	2.00053e-13	ENSG00000138185	ENTPD1
1440.76	1.04796	0.176618	5.93347	2.9659e-09	9.79116e-09	ENSG00000138193	PLCE1
337.494	1.04106	0.0929935	11.195	4.3158e-29	8.89304e-28	ENSG00000138231	DBR1
297.889	2.53233	0.443797	5.70606	1.15621e-08	3.59285e-08	ENSG00000138316	ADAMTS14
95.7851	1.08807	0.313503	3.4707	0.000519106	0.00100052	ENSG00000138356	AOX1
883.64	1.93992	0.148197	13.0901	3.75096e-39	1.84531e-37	ENSG00000138376	BARD1
190.478	3.03944	0.467726	6.49833	8.12158e-11	3.08375e-10	ENSG00000138379	MSTN
14.6451	3.50038	0.583344	6.00054	1.96661e-09	6.62021e-09	ENSG00000138395	CDK15
2032.46	2.08043	0.162114	12.8331	1.0704e-37	4.46509e-36	ENSG00000138413	IDH1
51.2692	2.65504	0.623703	4.2569	2.07285e-05	4.62553e-05	ENSG00000138435	CHRNA1
12546.1	1.8048	0.167704	10.7619	5.21072e-27	8.98428e-26	ENSG00000138448	ITGAV
1216.9	2.56756	0.264371	9.71198	2.6807e-22	2.95024e-21	ENSG00000138449	SLC40A1
1403.61	2.4989	0.199081	12.5522	3.86612e-36	1.43134e-34	ENSG00000138496	PARP9
1716.64	1.20293	0.122453	9.82367	8.90403e-23	1.03134e-21	ENSG00000138600	SPPL2A
18.0988	1.66248	0.33564	4.95317	7.30156e-07	1.87766e-06	ENSG00000138615	CILP
409.701	2.31977	0.212175	10.9333	7.98956e-28	1.47746e-26	ENSG00000138646	HERC5
178.113	1.78579	0.383483	4.65677	3.21213e-06	7.76712e-06	ENSG00000138722	MMRN1
45.1555	6.1291	0.719589	8.5175	1.63031e-17	1.14845e-16	ENSG00000138755	CXCL9
2937.52	1.17459	0.169029	6.94906	3.67724e-12	1.59113e-11	ENSG00000138756	BMP2K
732.132	3.24128	0.266034	12.1837	3.79681e-34	1.24075e-32	ENSG00000138778	CENPE
323.11	2.45377	0.359966	6.81667	9.31738e-12	3.87329e-11	ENSG00000138792	ENPEP
124.577	1.76282	0.177958	9.90585	3.92624e-23	4.7011e-22	ENSG00000138794	CASP6
377.275	1.49535	0.275147	5.43475	5.48748e-08	1.58042e-07	ENSG00000138795	LEF1
674.378	1.07031	0.263033	4.06911	4.71936e-05	0.000101496	ENSG00000138821	SLC39A8
125.67	2.75528	0.381548	7.22134	5.14794e-13	2.41384e-12	ENSG00000138823	MTTP
548.51	3.78248	0.462033	8.1866	2.687e-16	1.70686e-15	ENSG00000138829	FBN2
415.454	2.64158	0.290581	9.09069	9.84133e-20	8.56575e-19	ENSG00000138964	PARVG
19.4124	3.73328	0.46938	7.95363	1.81118e-15	1.06876e-14	ENSG00000139055	ERP27
919.161	1.07142	0.142557	7.51573	5.65932e-14	2.89916e-13	ENSG00000139083	ETV6
2.7773	3.21319	1.05177	3.05503	0.00225041	0.00401155	ENSG00000139151	PLCZ1
623.27	1.40898	0.259916	5.4209	5.92981e-08	1.70375e-07	ENSG00000139178	C1RL
245.884	1.38966	0.172097	8.07488	6.75458e-16	4.14244e-15	ENSG00000139192	TAPBPL
3.81092	2.38101	0.652624	3.64837	0.000263911	0.00052521	ENSG00000139193	CD27
11.7121	1.93291	0.59786	3.23305	0.00122476	0.00225474	ENSG00000139209	SLC38A4
16.0863	1.98878	0.513332	3.87427	0.000106946	0.000221502	ENSG00000139219	COL2A1
354.099	2.05462	0.270965	7.58263	3.38617e-14	1.77228e-13	ENSG00000139263	LRIG3
1228.51	2.42358	0.503005	4.81819	1.44863e-06	3.62638e-06	ENSG00000139266	MARCH9
1215.26	1.56273	0.303598	5.14737	2.64168e-07	7.12954e-07	ENSG00000139278	GLIPR1
5861.25	2.66196	0.26846	9.9157	3.55764e-23	4.28526e-22	ENSG00000139289	PHLDA1
1774.01	1.2585	0.250167	5.03063	4.8886e-07	1.27987e-06	ENSG00000139318	DUSP6
488.554	4.57101	0.501886	9.10768	8.41637e-20	7.37155e-19	ENSG00000139329	LUM
13.6425	1.04319	0.366852	2.84363	0.00446022	0.00766326	ENSG00000139344	AMDHD1
727.252	2.48701	0.136532	18.2156	3.87973e-74	3.19266e-71	ENSG00000139350	NEDD1
430.025	1.49772	0.354956	4.21945	2.44901e-05	5.42879e-05	ENSG00000139352	ASCL1
479.254	3.74261	0.270918	13.8145	2.08254e-43	1.48434e-41	ENSG00000139354	GAS2L3
108.944	1.22826	0.203938	6.02271	1.7152e-09	5.80738e-09	ENSG00000139410	SDSL
906.674	1.1257	0.126636	8.88928	6.15071e-19	4.96445e-18	ENSG00000139433	GLTP
7.39169	3.162	0.726761	4.35082	1.3563e-05	3.07661e-05	ENSG00000139445	FOXN4
269.568	1.00806	0.111004	9.08127	1.07314e-19	9.30465e-19	ENSG00000139546	TARBP2
6.9102	1.36788	0.459269	2.97839	0.0028977	0.00509716	ENSG00000139549	DHH
35.2168	2.70155	0.454744	5.94082	2.83593e-09	9.38433e-09	ENSG00000139572	GPR84
1.16787	2.71692	0.844367	3.2177	0.00129223	0.00237195	ENSG00000139610	CELA1
512.279	4.46677	0.236376	18.8969	1.21029e-79	1.68547e-76	ENSG00000139618	BRCA2
39.2012	1.82208	0.350677	5.19589	2.03743e-07	5.56428e-07	ENSG00000139626	ITGB7
640.958	2.01469	0.224819	8.96139	3.206e-19	2.6503e-18	ENSG00000139679	LPAR6
2315.77	1.03791	0.152025	6.82726	8.65523e-12	3.61047e-11	ENSG00000139687	RB1
200.615	3.1402	0.260263	12.0655	1.60735e-33	4.88135e-32	ENSG00000139734	DIAPH3
211.555	2.80264	0.276309	10.1432	3.55398e-24	4.75545e-23	ENSG00000139832	RAB20
249.294	1.11832	0.275726	4.05591	4.99386e-05	0.00010712	ENSG00000139880	CDH24
1526.63	2.14004	0.150738	14.1971	9.55137e-46	8.35353e-44	ENSG00000139921	TMX1
79.5089	1.141	0.388795	2.93472	0.00333849	0.00582218	ENSG00000140009	ESR2
203.019	3.8236	0.363562	10.517	7.21017e-26	1.12142e-24	ENSG00000140030	GPR65
116.046	1.65417	0.299633	5.52067	3.37714e-08	9.95274e-08	ENSG00000140067	FAM181A
495.662	1.47476	0.321236	4.59089	4.41362e-06	1.05151e-05	ENSG00000140092	FBLN5
0.818996	1.81443	0.787667	2.30355	0.0212481	0.0331531	ENSG00000140107	SLC25A47
6273.73	2.33699	0.168836	13.8418	1.42575e-43	1.04575e-41	ENSG00000140262	TCF12
6.09733	1.1762	0.477911	2.46113	0.0138502	0.0221995	ENSG00000140279	DUOX2
8.68	1.6443	0.591474	2.78	0.00543592	0.00922928	ENSG00000140285	FGF7
1830	1.04519	0.102096	10.2373	1.34903e-24	1.8758e-23	ENSG00000140299	BNIP2
73.0679	1.9727	0.324775	6.07405	1.24721e-09	4.27804e-09	ENSG00000140368	PSTPIP1
105.329	3.05371	0.493594	6.18669	6.14416e-10	2.16986e-09	ENSG00000140379	BCL2A1
1891	1.42404	0.233301	6.10386	1.03537e-09	3.57579e-09	ENSG00000140450	ARRDC4
79.4139	1.66775	0.25579	6.52001	7.03018e-11	2.68681e-10	ENSG00000140451	PIF1
987.302	1.68641	0.118609	14.2182	7.06709e-46	6.2411e-44	ENSG00000140455	USP3
751.316	1.32967	0.127027	10.4676	1.2164e-25	1.85212e-24	ENSG00000140497	SCAMP2
84.4616	1.23205	0.256566	4.80208	1.57025e-06	3.91515e-06	ENSG00000140511	HAPLN3
852.534	2.26872	0.236693	9.58507	9.23976e-22	9.70845e-21	ENSG00000140525	FANCI
16.9241	1.00068	0.370737	2.69916	0.00695143	0.0116548	ENSG00000140527	WDR93
202.379	5.03831	0.324694	15.5171	2.65836e-54	4.33576e-52	ENSG00000140534	TICRR
5282.39	1.91436	0.200106	9.56669	1.10388e-21	1.14921e-20	ENSG00000140575	IQGAP1
956.27	1.67865	0.122017	13.7575	4.59062e-43	3.18424e-41	ENSG00000140612	SEC11A
846.347	2.64832	0.317548	8.33991	7.43497e-17	4.95957e-16	ENSG00000140678	ITGAX
278.911	3.27681	0.279817	11.7106	1.1253e-31	2.93551e-30	ENSG00000140682	TGFB1I1
272.243	2.85572	0.305672	9.34243	9.41492e-21	8.98038e-20	ENSG00000140749	IGSF6
2156.55	1.99514	0.330905	6.02936	1.64612e-09	5.57975e-09	ENSG00000140807	NKD1
36.6406	4.35595	0.567662	7.6735	1.67368e-14	9.04484e-14	ENSG00000140832	MARVELD3
1533.63	1.0285	0.156715	6.56286	5.27861e-11	2.04109e-10	ENSG00000140836	ZFHX3
103.229	1.95976	0.284802	6.88115	5.93733e-12	2.51673e-11	ENSG00000140839	CLEC18B
1005.22	1.57219	0.159535	9.85484	6.53226e-23	7.65933e-22	ENSG00000140848	CPNE2
798.105	2.63328	0.246784	10.6704	1.4001e-26	2.30851e-25	ENSG00000140853	NLRC5
107.308	1.8958	0.453816	4.17746	2.94784e-05	6.47903e-05	ENSG00000140873	ADAMTS18
542.694	3.4856	0.168957	20.6301	1.47485e-94	8.90024e-91	ENSG00000140931	CMTM3
3141.36	1.60074	0.186638	8.57675	9.75877e-18	7.04156e-17	ENSG00000140937	CDH11
315.646	2.02393	0.274331	7.3777	1.61046e-13	7.90345e-13	ENSG00000140968	IRF8
3183.38	1.80047	0.142514	12.6336	1.37827e-36	5.27532e-35	ENSG00000140988	RPS2
15.5436	1.81299	0.342495	5.29347	1.20014e-07	3.353e-07	ENSG00000141294	LRRC46
2014.5	1.2294	0.0880223	13.967	2.47972e-44	1.92674e-42	ENSG00000141380	SS18
1965.74	1.09986	0.12659	8.68835	3.67742e-18	2.76305e-17	ENSG00000141429	GALNT1
10.079	3.03473	0.842398	3.60249	0.000315188	0.000621248	ENSG00000141448	GATA6
63.9924	2.36142	0.276743	8.53289	1.4274e-17	1.01141e-16	ENSG00000141497	ZMYND15
364.444	3.18734	0.292632	10.892	1.25862e-27	2.30395e-26	ENSG00000141506	PIK3R5
695.78	2.84691	0.168097	16.9361	2.43557e-64	8.31953e-62	ENSG00000141510	TP53
538.331	1.13401	0.249854	4.53868	5.66069e-06	1.33456e-05	ENSG00000141524	TMC6
813.263	2.87454	0.329427	8.72588	2.64111e-18	2.01835e-17	ENSG00000141526	SLC16A3
851.143	1.10831	0.103977	10.6592	1.5787e-26	2.59354e-25	ENSG00000141543	EIF4A3
141.411	1.08252	0.172415	6.27856	3.41713e-10	1.23132e-09	ENSG00000141570	CBX8
73.4897	2.20757	0.372698	5.92322	3.15706e-09	1.03806e-08	ENSG00000141574	SECTM1
50.154	1.87335	0.365452	5.12612	2.95782e-07	7.92956e-07	ENSG00000141682	PMAIP1
311.34	1.33926	0.17403	7.69555	1.40891e-14	7.65056e-14	ENSG00000141696	P3H4
734.382	1.47789	0.205879	7.17846	7.04992e-13	3.26257e-12	ENSG00000141736	ERBB2
826.08	1.07496	0.299977	3.58349	0.00033904	0.000665869	ENSG00000141753	IGFBP4
1639.34	3.02224	0.211806	14.2689	3.41939e-46	3.09523e-44	ENSG00000141756	FKBP10
242.634	2.02721	0.286809	7.06818	1.56983e-12	7.04517e-12	ENSG00000141968	VAV1
237.952	1.69027	0.125302	13.4896	1.8016e-41	1.1325e-39	ENSG00000141971	MVB12A
1515.37	1.19516	0.277443	4.30777	1.64908e-05	3.711e-05	ENSG00000142089	IFITM3
4596	1.60038	0.289409	5.52982	3.20562e-08	9.47502e-08	ENSG00000142156	COL6A1
2910.59	3.4209	0.432312	7.91303	2.512e-15	1.46465e-14	ENSG00000142173	COL6A2
412.516	3.44175	0.327928	10.4955	9.0624e-26	1.39275e-24	ENSG00000142227	EMP3
563.15	2.54418	0.252339	10.0824	6.61049e-24	8.60981e-23	ENSG00000142347	MYO1F
11.2968	2.04159	0.499655	4.086	4.38868e-05	9.47219e-05	ENSG00000142405	NLRP12
288.449	2.77303	0.462988	5.98942	2.10589e-09	7.06674e-09	ENSG00000142449	FBN3
524.642	2.80262	0.347644	8.06174	7.52175e-16	4.58961e-15	ENSG00000142512	SIGLEC10
5164.12	1.09058	0.130496	8.3572	6.4223e-17	4.30787e-16	ENSG00000142534	RPS11
6055.97	1.12934	0.139	8.12478	4.48157e-16	2.79485e-15	ENSG00000142541	RPL13A
184.128	1.67468	0.25461	6.57746	4.78548e-11	1.85715e-10	ENSG00000142552	RCN3
947.254	2.14478	0.281709	7.61346	2.66861e-14	1.411e-13	ENSG00000142583	SLC2A5
22.8965	1.53534	0.419779	3.6575	0.00025469	0.000507642	ENSG00000142606	MMEL1
3.37661	1.81664	0.696139	2.60959	0.00906498	0.0149519	ENSG00000142623	PADI1
194.983	1.92942	0.303681	6.35345	2.10536e-10	7.71099e-10	ENSG00000142627	EPHA2
32.6516	1.20329	0.277171	4.34133	1.4162e-05	3.20646e-05	ENSG00000142632	ARHGEF19
4393.13	1.18205	0.121169	9.75537	1.74957e-22	1.96247e-21	ENSG00000142676	RPL11
72.7259	2.28548	0.2362	9.67606	3.81139e-22	4.13925e-21	ENSG00000142694	EVA1B
35.9757	2.74996	0.323933	8.48928	2.07913e-17	1.44716e-16	ENSG00000142698	C1orf94
134.41	5.27171	0.564947	9.33134	1.04537e-20	9.92941e-20	ENSG00000142700	DMRTA2
237.473	2.19721	0.246553	8.91171	5.02527e-19	4.09255e-18	ENSG00000142731	PLK4
7.4016	2.38852	0.611629	3.90518	9.41539e-05	0.000196243	ENSG00000142748	FCN3
3359.96	3.37821	0.278413	12.1338	6.99172e-34	2.20136e-32	ENSG00000142798	HSPG2
330.751	1.11102	0.164462	6.75546	1.42381e-11	5.81342e-11	ENSG00000142856	ITGB3BP
376.343	1.13944	0.118376	9.62557	6.23591e-22	6.64088e-21	ENSG00000142867	BCL10
4594.95	1.10466	0.129666	8.51933	1.60476e-17	1.13133e-16	ENSG00000142937	RPS8
302.99	4.94893	0.310343	15.9466	3.00695e-57	6.32998e-55	ENSG00000142945	KIF2C
15.0471	1.63779	0.381254	4.2958	1.74064e-05	3.90781e-05	ENSG00000143107	FNDC7
233.884	1.38433	0.242854	5.70025	1.19631e-08	3.70666e-08	ENSG00000143110	C1orf162
783.521	1.98676	0.266653	7.45074	9.28161e-14	4.65856e-13	ENSG00000143119	CD53
3.98513	2.5519	0.737547	3.45999	0.000540199	0.0010393	ENSG00000143125	PROK1
44.0343	2.57259	0.270106	9.52437	1.66053e-21	1.70325e-20	ENSG00000143178	TBX19
1.01154	2.13561	0.897438	2.37968	0.0173276	0.0273711	ENSG00000143185	XCL2
680.89	2.89293	0.327267	8.83966	9.60068e-19	7.6066e-18	ENSG00000143226	FCGR2A
207.109	3.98204	0.298891	13.3227	1.70771e-40	9.51274e-39	ENSG00000143228	NUF2
0.677752	1.77893	0.831569	2.13924	0.0324159	0.0491299	ENSG00000143278	F13B
436.941	1.03335	0.114952	8.98943	2.4852e-19	2.07528e-18	ENSG00000143315	PIGM
441.17	2.19935	0.296927	7.40703	1.29155e-13	6.37987e-13	ENSG00000143333	RGS16
351.697	2.28387	0.310477	7.35601	1.89494e-13	9.22701e-13	ENSG00000143341	HMCN1
100.438	5.86468	0.559242	10.4868	9.92901e-26	1.51948e-24	ENSG00000143355	LHX9
4.84998	2.54206	0.591518	4.29752	1.72718e-05	3.87951e-05	ENSG00000143365	RORC
112.09	2.50661	0.360612	6.95098	3.62752e-12	1.56999e-11	ENSG00000143382	ADAMTSL4
6916.11	2.02427	0.153151	13.2175	6.95011e-40	3.6577e-38	ENSG00000143384	MCL1
291.61	1.369	0.26204	5.2244	1.74719e-07	4.80278e-07	ENSG00000143387	CTSK
1608.71	1.34088	0.149223	8.98574	2.57006e-19	2.14417e-18	ENSG00000143418	CERS2
344.475	6.10277	0.335681	18.1803	7.39567e-74	5.5788e-71	ENSG00000143476	DTL
243.629	1.36758	0.221053	6.18667	6.14498e-10	2.16986e-09	ENSG00000143479	DYRK3
287.232	1.37323	0.180367	7.61352	2.66725e-14	1.41069e-13	ENSG00000143507	DUSP10
729.361	2.45311	0.201192	12.1929	3.39219e-34	1.11456e-32	ENSG00000143545	RAB13
192.285	1.28925	0.49204	2.62022	0.00878726	0.0145269	ENSG00000143546	S100A8
7.56802	1.47115	0.464695	3.16585	0.00154632	0.00281381	ENSG00000143552	NUP210L
296.539	1.26879	0.199233	6.36838	1.91037e-10	7.01956e-10	ENSG00000143554	SLC27A3
1105.93	1.96335	0.142011	13.8253	1.79265e-43	1.29817e-41	ENSG00000143570	SLC39A1
85.4008	1.73728	0.192111	9.04311	1.52282e-19	1.30105e-18	ENSG00000143578	CREB3L4
4472.83	1.5391	0.308417	4.99033	6.02753e-07	1.5647e-06	ENSG00000143603	KCNN3
2095.43	1.07435	0.126093	8.52035	1.59076e-17	1.1219e-16	ENSG00000143621	ILF2
855.085	1.45135	0.109163	13.2953	2.46646e-40	1.34496e-38	ENSG00000143622	RIT1
40.6135	6.52204	0.778436	8.37839	5.36562e-17	3.61381e-16	ENSG00000143768	LEFTY2
1340.41	2.00158	0.129707	15.4315	1.00463e-53	1.54134e-51	ENSG00000143815	LBR
745.155	1.61359	0.249586	6.46505	1.01265e-10	3.82019e-10	ENSG00000143842	SOX13
73.7554	3.88757	0.385382	10.0876	6.27028e-24	8.19619e-23	ENSG00000143851	PTPN7
3238.86	1.2758	0.149407	8.53909	1.35284e-17	9.61595e-17	ENSG00000143870	PDIA6
156.794	1.67663	0.222776	7.52607	5.22889e-14	2.68779e-13	ENSG00000143891	GALM
1370.66	1.24225	0.0964325	12.882	5.68274e-38	2.44953e-36	ENSG00000143924	EML4
53.8138	1.17349	0.189662	6.18726	6.12178e-10	2.16293e-09	ENSG00000143942	CHAC2
376.065	1.66131	0.130347	12.7453	3.31127e-37	1.32334e-35	ENSG00000143977	SNRPG
631.674	1.89299	0.25152	7.5262	5.22384e-14	2.68639e-13	ENSG00000143995	MEIS1
16.7447	2.14384	0.391128	5.48117	4.22513e-08	1.23056e-07	ENSG00000144031	ANKRD53
462.571	3.7122	0.38161	9.72774	2.2963e-22	2.54265e-21	ENSG00000144191	CNGA3
420.35	1.37308	0.636587	2.15694	0.03101	0.0471532	ENSG00000144230	GPR17
270.846	3.97568	0.295073	13.4735	2.2385e-41	1.39744e-39	ENSG00000144354	CDCA7
117.858	2.15614	0.252642	8.53436	1.40931e-17	9.99382e-17	ENSG00000144395	CCDC150
27.8759	1.29914	0.349698	3.71503	0.000203176	0.000408745	ENSG00000144452	ABCA12
400.66	1.86628	0.190439	9.79985	1.12756e-22	1.29363e-21	ENSG00000144476	ACKR3
91.6966	5.82294	0.543797	10.7079	9.34188e-27	1.56888e-25	ENSG00000144481	TRPM8
783.105	1.69515	0.332862	5.09264	3.53118e-07	9.38744e-07	ENSG00000144485	HES6
10.328	2.10983	0.491726	4.29066	1.78143e-05	3.9964e-05	ENSG00000144488	ESPNL
461.82	2.73355	0.230437	11.8625	1.85405e-32	5.15603e-31	ENSG00000144554	FANCD2
847.635	1.38765	0.115006	12.0658	1.6009e-33	4.87103e-32	ENSG00000144579	CTDSP1
741.168	1.28704	0.170212	7.56137	3.98855e-14	2.07258e-13	ENSG00000144655	CSRNP1
114.793	4.16205	0.539135	7.71986	1.16461e-14	6.37751e-14	ENSG00000144681	STAC
1181.77	1.75561	0.186965	9.39001	5.99942e-21	5.83943e-20	ENSG00000144730	IL17RD
6928.49	1.31896	0.199555	6.60955	3.85502e-11	1.50868e-10	ENSG00000144749	LRIG1
1242.1	2.47158	0.190349	12.9845	1.4981e-38	6.95427e-37	ENSG00000144791	LIMD1
667.943	1.78123	0.331817	5.36812	7.956e-08	2.25655e-07	ENSG00000144802	NFKBIZ
1399.9	4.72394	0.534674	8.83516	9.99533e-19	7.88477e-18	ENSG00000144810	COL8A1
4.36768	3.887	0.883272	4.40069	1.07909e-05	2.4751e-05	ENSG00000144820	ADGRG7
189.237	2.24778	0.218061	10.308	6.48368e-25	9.29379e-24	ENSG00000144843	ADPRH
970.062	1.58826	0.241861	6.56684	5.13941e-11	1.98939e-10	ENSG00000144857	BOC
9.74123	1.67213	0.592911	2.82021	0.00479921	0.00820365	ENSG00000144891	AGTR1
1228.1	1.00982	0.175277	5.76129	8.34744e-09	2.63004e-08	ENSG00000144909	OSBPL11
5108.18	1.27345	0.145839	8.73184	2.50555e-18	1.91637e-17	ENSG00000145012	LPP
9.84276	3.34681	0.580274	5.76764	8.039e-09	2.53727e-08	ENSG00000145040	UCN2
397.941	1.15719	0.170276	6.79601	1.07558e-11	4.44167e-11	ENSG00000145050	MANF
1.59972	2.61405	0.880571	2.96859	0.00299171	0.00525206	ENSG00000145103	ILDR1
164.312	1.08299	0.127263	8.50991	1.74072e-17	1.22194e-16	ENSG00000145220	LYAR
1018.69	1.02928	0.15515	6.63412	3.26434e-11	1.28669e-10	ENSG00000145246	ATP10D
328.792	1.04811	0.385544	2.71853	0.0065573	0.0110308	ENSG00000145247	OCIAD2
36.3418	2.7526	0.520447	5.28891	1.23046e-07	3.43556e-07	ENSG00000145283	SLC10A6
68.2992	3.32398	0.449497	7.39489	1.41521e-13	6.9641e-13	ENSG00000145287	PLAC8
226.589	1.1753	0.44881	2.6187	0.00882649	0.0145865	ENSG00000145358	DDIT4L
350.506	2.78537	0.277201	10.0482	9.35705e-24	1.19633e-22	ENSG00000145386	CCNA2
807.841	1.676	0.194114	8.63411	5.91885e-18	4.35589e-17	ENSG00000145431	PDGFC
1783.04	2.25655	0.351511	6.41957	1.36663e-10	5.1024e-10	ENSG00000145623	OSMR
14.6038	4.15897	0.697007	5.96691	2.41791e-09	8.07785e-09	ENSG00000145649	GZMA
2289.94	2.15713	0.187232	11.5212	1.03182e-30	2.44503e-29	ENSG00000145685	LHFPL2
921.825	4.19223	0.26654	15.7283	9.6706e-56	1.73343e-53	ENSG00000145703	IQGAP2
895.748	1.22057	0.357137	3.41763	0.00063168	0.00120645	ENSG00000145721	LIX1
13.542	1.34273	0.26998	4.97343	6.57787e-07	1.70123e-06	ENSG00000145757	SPATA9
16.4726	3.16666	0.687136	4.60849	4.056e-06	9.70652e-06	ENSG00000145777	TSLP
135.506	2.33766	0.322833	7.24107	4.4516e-13	2.09656e-12	ENSG00000145779	TNFAIP8
4.35594	1.70868	0.570005	2.99766	0.00272062	0.00480246	ENSG00000145850	TIMD4
583.616	3.46804	0.214409	16.1749	7.58688e-59	1.76093e-56	ENSG00000145908	ZNF300
65.2844	2.75421	0.291897	9.43556	3.88901e-21	3.84946e-20	ENSG00000145936	KCNMB1
2.52972	1.55956	0.715329	2.1802	0.0292425	0.0446719	ENSG00000146013	GFRA3
965.989	2.31669	0.172902	13.3989	6.1366e-41	3.58377e-39	ENSG00000146112	PPP1R18
245.95	1.65953	0.158166	10.4923	9.36776e-26	1.43602e-24	ENSG00000146143	PRIM2
2.15289	3.02522	0.855221	3.53736	0.000404154	0.000787855	ENSG00000146166	LGSN
365.158	1.67486	0.29763	5.62732	1.8303e-08	5.56528e-08	ENSG00000146192	FGD2
92.918	1.3043	0.41694	3.12827	0.0017584	0.00317801	ENSG00000146197	SCUBE3
136.259	1.30693	0.413179	3.16312	0.00156087	0.00283915	ENSG00000146250	PRSS35
705.153	2.39773	0.164919	14.5388	6.87942e-48	7.03644e-46	ENSG00000146263	MMS22L
27.3828	1.55389	0.46858	3.31616	0.000912637	0.00170774	ENSG00000146285	SCML4
730.923	2.14362	0.235444	9.10459	8.65901e-20	7.57308e-19	ENSG00000146376	ARHGAP18
28.535	3.08524	0.30027	10.2749	9.1462e-25	1.29261e-23	ENSG00000146410	MTFR2
574.324	1.79998	0.130147	13.8303	1.67226e-43	1.21585e-41	ENSG00000146425	DYNLT1
1999.61	1.03911	0.163104	6.37082	1.88023e-10	6.91443e-10	ENSG00000146457	WTAP
2581.67	1.091	0.138339	7.88642	3.10969e-15	1.7975e-14	ENSG00000146535	GNA12
1865.84	1.94081	0.18014	10.7739	4.5746e-27	7.96332e-26	ENSG00000146592	CREB5
24497.5	4.0871	0.487529	8.3833	5.14628e-17	3.47383e-16	ENSG00000146648	EGFR
182.366	1.37762	0.248755	5.53804	3.05868e-08	9.0629e-08	ENSG00000146670	CDCA5
3662.78	3.84677	0.453615	8.48026	2.24692e-17	1.55915e-16	ENSG00000146674	IGFBP3
19.9426	3.16717	0.477386	6.6344	3.2583e-11	1.28487e-10	ENSG00000146678	IGFBP1
439.102	1.12511	0.187619	5.99679	2.0126e-09	6.76747e-09	ENSG00000146733	PSPH
873.672	1.33517	0.136247	9.79964	1.12985e-22	1.29543e-21	ENSG00000146757	ZNF92
768.598	1.16407	0.119632	9.73044	2.2362e-22	2.48217e-21	ENSG00000146828	SLC12A9
803.438	1.1752	0.126219	9.3108	1.26871e-20	1.19691e-19	ENSG00000146833	TRIM4
870.96	1.62788	0.134772	12.0788	1.36667e-33	4.20072e-32	ENSG00000146842	TMEM209
110.308	1.28557	0.304993	4.21507	2.49701e-05	5.5318e-05	ENSG00000146858	ZC3HAV1L
259.981	2.08066	0.27767	7.49329	6.71675e-14	3.41957e-13	ENSG00000146859	TMEM140
885.356	1.86343	0.180053	10.3493	4.21375e-25	6.13229e-24	ENSG00000146918	NCAPG2
1505.5	1.61386	0.205174	7.86583	3.66644e-15	2.10989e-14	ENSG00000146966	DENND2A
5586.38	2.34171	0.210696	11.1142	1.07065e-28	2.123e-27	ENSG00000147065	MSN
6.71009	3.77575	0.74628	5.05943	4.20512e-07	1.10847e-06	ENSG00000147138	GPR174
4144.1	1.17882	0.111604	10.5625	4.445e-26	7.01588e-25	ENSG00000147140	NONO
73.608	2.71986	0.486606	5.58945	2.27796e-08	6.84939e-08	ENSG00000147145	LPAR4
25.3745	1.34754	0.279833	4.81551	1.46827e-06	3.67301e-06	ENSG00000147166	ITGB1BP2
31.0101	2.77068	0.404462	6.8503	7.36937e-12	3.09404e-11	ENSG00000147168	IL2RG
4.26102	1.99741	0.640547	3.11828	0.0018191	0.00328116	ENSG00000147206	NXF3
988.122	1.42804	0.143399	9.95849	2.31563e-23	2.85574e-22	ENSG00000147251	DOCK11
195.145	1.02418	0.468452	2.18631	0.028793	0.0440595	ENSG00000147255	IGSF1
82.5965	1.81161	0.567005	3.19505	0.00139808	0.00255794	ENSG00000147256	ARHGAP36
37.2082	1.56503	0.506151	3.09202	0.001988	0.00356767	ENSG00000147257	GPC3
3616.96	1.15021	0.137894	8.34123	7.3524e-17	4.90992e-16	ENSG00000147403	RPL10
30.1027	3.80429	0.509959	7.46	8.65205e-14	4.35949e-13	ENSG00000147443	DOK2
115.467	3.08038	0.240376	12.8149	1.35355e-37	5.58191e-36	ENSG00000147536	GINS4
4.87271	2.15442	0.629818	3.4207	0.000624608	0.0011937	ENSG00000147570	DNAJC5B
19108.7	1.81199	0.238713	7.59069	3.18207e-14	1.66932e-13	ENSG00000147588	PMP2
57.3964	2.12576	0.36037	5.89882	3.66109e-09	1.19424e-08	ENSG00000147606	SLC26A7
11.3695	5.85207	0.854495	6.84857	7.459e-12	3.13022e-11	ENSG00000147614	ATP6V0D2
8.71545	2.11529	0.560142	3.77634	0.000159149	0.000323843	ENSG00000147697	GSDMC
1251.22	2.96435	0.372787	7.95187	1.8372e-15	1.0827e-14	ENSG00000147872	PLIN2
331.864	3.07747	0.48336	6.36683	1.92975e-10	7.08933e-10	ENSG00000147883	CDKN2B
227.422	4.47162	0.6149	7.27211	3.53928e-13	1.68353e-12	ENSG00000147889	CDKN2A
3900.94	1.36347	0.163235	8.35282	6.6651e-17	4.46576e-16	ENSG00000148143	ZNF462
5892.26	1.45148	0.209262	6.93618	4.02833e-12	1.73682e-11	ENSG00000148180	GSN
1144.48	1.20107	0.29506	4.0706	4.68921e-05	0.000100859	ENSG00000148204	CRB2
2533.29	1.00589	0.122021	8.2436	1.67111e-16	1.08553e-15	ENSG00000148248	SURF4
4848.79	2.39702	0.195624	12.2532	1.61495e-34	5.39429e-33	ENSG00000148400	NOTCH1
16.6138	1.57717	0.455837	3.45994	0.000540297	0.00103937	ENSG00000148483	TMEM236
860.729	1.08498	0.133741	8.11258	4.95568e-16	3.08202e-15	ENSG00000148484	RSU1
12.2381	3.78784	0.827874	4.57538	4.75356e-06	1.12834e-05	ENSG00000148677	ANKRD1
21.295	5.25773	0.75337	6.97895	2.97389e-12	1.2989e-11	ENSG00000148735	PLEKHS1
1873.02	6.64736	0.335946	19.787	3.85604e-87	6.98098e-84	ENSG00000148773	MKI67
42.6073	1.36662	0.250228	5.46152	4.72072e-08	1.3694e-07	ENSG00000148803	FUOM
435.045	2.32951	0.250082	9.31499	1.21968e-20	1.15186e-19	ENSG00000148841	ITPRIP
746.481	3.41541	0.357559	9.55203	1.2718e-21	1.3172e-20	ENSG00000148848	ADAM12
245.315	2.21469	0.248785	8.902	5.48468e-19	4.45268e-18	ENSG00000148908	RGS10
1145.39	3.81247	0.476078	8.00809	1.16506e-15	6.99347e-15	ENSG00000148926	ADM
1128.12	1.46083	0.320579	4.55685	5.19261e-06	1.22869e-05	ENSG00000149131	SERPING1
43.223	1.15561	0.237354	4.86873	1.12319e-06	2.83839e-06	ENSG00000149201	CCDC81
1421.02	3.3253	0.284597	11.6842	1.53489e-31	3.94151e-30	ENSG00000149257	SERPINH1
1540.37	1.35705	0.241712	5.61435	1.97307e-08	5.97633e-08	ENSG00000149260	CAPN5
17.8878	1.80262	0.496152	3.6332	0.000279923	0.000555184	ENSG00000149380	P4HA3
199.997	2.76074	0.329414	8.38078	5.25798e-17	3.54527e-16	ENSG00000149418	ST14
312.128	1.23279	0.224328	5.49547	3.8968e-08	1.13952e-07	ENSG00000149489	ROM1
692.026	1.38745	0.156694	8.85447	8.40834e-19	6.69708e-18	ENSG00000149499	EML3
172.308	2.1603	0.170266	12.6878	6.91219e-37	2.7145e-35	ENSG00000149548	CCDC15
349.119	2.80387	0.216062	12.9772	1.64872e-38	7.59501e-37	ENSG00000149554	CHEK1
109.314	1.02694	0.382604	2.68409	0.00727276	0.0121553	ENSG00000149573	MPZL2
1681.23	1.44766	0.379089	3.81879	0.000134107	0.000274801	ENSG00000149591	TAGLN
98.8857	2.13022	0.391501	5.44114	5.29395e-08	1.52687e-07	ENSG00000149596	JPH2
43.1727	1.31232	0.189389	6.92921	4.23196e-12	1.81984e-11	ENSG00000149646	CNBD2
297.651	2.82975	0.27113	10.4369	1.68267e-25	2.53015e-24	ENSG00000149781	FERMT3
492.199	1.40229	0.144526	9.70271	2.93599e-22	3.21361e-21	ENSG00000149782	PLCB3
644.775	1.48839	0.112654	13.2121	7.47372e-40	3.92186e-38	ENSG00000149923	PPP4C
250.499	7.58394	0.813376	9.32403	1.12006e-20	1.06054e-19	ENSG00000149948	HMGA2
35.4374	1.40901	0.326704	4.31281	1.61196e-05	3.63242e-05	ENSG00000150048	CLEC1A
4785.84	2.05167	0.214299	9.57387	1.02974e-21	1.07635e-20	ENSG00000150093	ITGB1
1646.28	1.56202	0.584232	2.67363	0.00750344	0.0125258	ENSG00000150275	PCDH15
222.333	2.06359	0.334884	6.16209	7.17928e-10	2.51936e-09	ENSG00000150337	FCGR1A
336.419	1.41295	0.116066	12.1737	4.29047e-34	1.38953e-32	ENSG00000150433	TMEM218
382.682	2.02174	0.222338	9.09308	9.62697e-20	8.38723e-19	ENSG00000150457	LATS2
867.985	1.44757	0.189813	7.62632	2.41552e-14	1.2813e-13	ENSG00000150540	HNMT
829.559	2.04132	0.25029	8.15583	3.46801e-16	2.18079e-15	ENSG00000150551	LYPD1
512.089	1.00302	0.194985	5.14409	2.6882e-07	7.24861e-07	ENSG00000150636	CCDC102B
189.679	2.11697	0.256719	8.24623	1.63476e-16	1.06345e-15	ENSG00000150637	CD226
109.298	2.6	0.317341	8.19309	2.546e-16	1.62013e-15	ENSG00000150681	RGS18
1087.88	2.18836	0.27993	7.8175	5.38844e-15	3.05137e-14	ENSG00000150687	PRSS23
83.3314	2.99528	0.403994	7.41419	1.22374e-13	6.05813e-13	ENSG00000150722	PPP1R1C
70.5253	1.25867	0.187647	6.70765	1.97777e-11	7.9692e-11	ENSG00000150773	PIH1D2
230.81	2.60333	0.309557	8.40984	4.10574e-17	2.79018e-16	ENSG00000150782	IL18
2978.02	2.81023	0.330057	8.51438	1.67479e-17	1.17795e-16	ENSG00000150893	FREM2
1255.15	1.5156	0.168696	8.98419	2.60652e-19	2.17358e-18	ENSG00000150907	FOXO1
60.5882	2.43035	0.312607	7.77447	7.57664e-15	4.22834e-14	ENSG00000151062	CACNA2D4
736.612	1.072	0.117387	9.13214	6.71578e-20	5.93085e-19	ENSG00000151116	UEVLD
26.1237	1.23761	0.235302	5.25969	1.443e-07	4.00369e-07	ENSG00000151164	RAD9B
1415.15	1.2487	0.13037	9.57811	9.88352e-22	1.03668e-20	ENSG00000151239	TWF1
34.9096	1.60172	0.372839	4.296	1.73911e-05	3.90485e-05	ENSG00000151364	KCTD14
1.08609	2.03838	0.745087	2.73576	0.00622371	0.0104999	ENSG00000151365	THRSP
194.549	4.04273	0.35048	11.5348	8.80655e-31	2.09231e-29	ENSG00000151388	ADAMTS12
1319.41	1.27435	0.126265	10.0927	5.9494e-24	7.81059e-23	ENSG00000151491	EPS8
888.262	1.02008	0.103576	9.84868	6.94529e-23	8.13309e-22	ENSG00000151503	NCAPD3
322.254	1.81844	0.203621	8.93055	4.23913e-19	3.46323e-18	ENSG00000151575	TEX9
1.17646	2.36715	1.04174	2.27231	0.0230681	0.0357953	ENSG00000151615	POU4F2
545.731	2.67075	0.295064	9.05141	1.41138e-19	1.20983e-18	ENSG00000151617	EDNRA
29.7087	3.15002	0.443144	7.10833	1.17457e-12	5.33343e-12	ENSG00000151650	VENTX
218.914	1.87398	0.370841	5.05334	4.3415e-07	1.14225e-06	ENSG00000151651	ADAM8
78.216	1.4137	0.575148	2.45798	0.0139719	0.0223848	ENSG00000151655	ITIH2
396.677	1.32391	0.20984	6.30914	2.80591e-10	1.01861e-09	ENSG00000151702	FLI1
302.372	5.13383	0.317917	16.1483	1.16701e-58	2.67437e-56	ENSG00000151725	CENPU
1915.49	1.07321	0.259332	4.13836	3.498e-05	7.61244e-05	ENSG00000151726	ACSL1
6.99962	3.58953	0.788351	4.55321	5.28346e-06	1.24904e-05	ENSG00000151962	RBM46
534.209	2.70823	0.364554	7.42889	1.09515e-13	5.4607e-13	ENSG00000152049	KCNE4
80.6639	6.00097	0.708776	8.46667	2.52501e-17	1.74543e-16	ENSG00000152192	POU4F1
47.3981	3.07887	0.372686	8.26131	1.44083e-16	9.41352e-16	ENSG00000152213	ARL11
85.0824	2.32372	0.315487	7.36551	1.76476e-13	8.61396e-13	ENSG00000152229	PSTPIP2
231.85	1.67977	0.14877	11.2911	1.45197e-29	3.11821e-28	ENSG00000152240	HAUS1
97.1057	2.79822	0.278214	10.0578	8.48758e-24	1.09288e-22	ENSG00000152253	SPC25
139.312	2.00403	0.273156	7.33659	2.1911e-13	1.06205e-12	ENSG00000152284	TCF7L1
25.8321	1.31764	0.228295	5.77165	7.84976e-09	2.48014e-08	ENSG00000152475	ZNF837
2726.8	2.72579	0.185705	14.6781	8.91034e-49	9.71764e-47	ENSG00000152518	ZFP36L2
3135.67	1.77219	0.143997	12.3072	8.28656e-35	2.81992e-33	ENSG00000152558	TMEM123
2.09723	2.98619	0.728451	4.09937	4.14269e-05	8.96049e-05	ENSG00000152591	DSPP
2.86345	3.46159	0.77958	4.44033	8.9823e-06	2.07709e-05	ENSG00000152592	DMP1
583.285	1.25508	0.249529	5.02982	4.90945e-07	1.28478e-06	ENSG00000152689	RASGRP3
65.5445	3.99076	0.484644	8.23441	1.80451e-16	1.16633e-15	ENSG00000152766	ANKRD22
73.2713	1.56464	0.257213	6.08306	1.17908e-09	4.05773e-09	ENSG00000152804	HHEX
1830.37	1.14328	0.138497	8.25488	1.52055e-16	9.91288e-16	ENSG00000152926	ZNF117
25.6623	1.96817	0.444392	4.4289	9.47149e-06	2.18408e-05	ENSG00000152936	LMNTD1
2783.83	2.02905	0.257988	7.86491	3.69364e-15	2.1242e-14	ENSG00000152952	PLOD2
285.614	2.44559	0.322709	7.57833	3.50033e-14	1.82939e-13	ENSG00000152953	STK32B
854.31	1.43144	0.305515	4.68534	2.79494e-06	6.80286e-06	ENSG00000152977	ZIC1
7.15506	1.39521	0.584544	2.38684	0.0169941	0.0268653	ENSG00000153002	CPB1
586.667	1.73296	0.221645	7.81864	5.33967e-15	3.02564e-14	ENSG00000153029	MR1
165.071	2.71739	0.241615	11.2468	2.40249e-29	5.07522e-28	ENSG00000153044	CENPH
693.308	1.09656	0.142783	7.6799	1.59215e-14	8.61713e-14	ENSG00000153048	CARHSP1
1122.37	2.238	0.268916	8.32233	8.62504e-17	5.73651e-16	ENSG00000153071	DAB2
1.1653	2.76627	1.2438	2.22404	0.0261454	0.0402634	ENSG00000153086	ACMSD
1.08871	1.79495	0.787146	2.28032	0.0225885	0.0351023	ENSG00000153093	ACOXL
430.804	1.79872	0.170818	10.5301	6.27784e-26	9.80621e-25	ENSG00000153094	BCL2L11
1083.58	1.14965	0.207901	5.52982	3.20551e-08	9.47502e-08	ENSG00000153250	RBMS1
25.9711	2.97435	0.508929	5.84433	5.08605e-09	1.63403e-08	ENSG00000153283	CD96
1943.85	1.00737	0.147881	6.81203	9.62281e-12	3.99018e-11	ENSG00000153395	LPCAT1
74.2197	1.75099	0.656069	2.66891	0.00760974	0.012688	ENSG00000153404	PLEKHG4B
86.3565	2.20675	0.293507	7.51856	5.53836e-14	2.83961e-13	ENSG00000153551	CMTM7
725.367	1.13206	0.173313	6.53187	6.49532e-11	2.49028e-10	ENSG00000153721	CNKSR3
81.7751	1.66023	0.23006	7.21651	5.33374e-13	2.49902e-12	ENSG00000153790	C7orf31
681.035	1.13603	0.426072	2.66628	0.00766961	0.0127796	ENSG00000153822	KCNJ16
180.246	1.51514	0.133979	11.3089	1.18621e-29	2.55962e-28	ENSG00000153896	ZNF599
28.8883	2.64596	0.439789	6.01643	1.78306e-09	6.02811e-09	ENSG00000153898	MCOLN2
2290.04	1.06154	0.115514	9.18972	3.93847e-20	3.54913e-19	ENSG00000153922	CHD1
339.339	2.05135	0.254324	8.06591	7.2693e-16	4.44306e-15	ENSG00000153930	ANKFN1
5853.3	1.07466	0.118576	9.06307	1.26824e-19	1.0923e-18	ENSG00000153944	MSI2
64.8016	3.48777	0.542613	6.42773	1.2952e-10	4.84569e-10	ENSG00000153976	HS3ST3A1
80.8999	2.08122	0.260998	7.97409	1.53514e-15	9.12113e-15	ENSG00000154016	GRAP
647.805	3.33335	0.378252	8.81251	1.22376e-18	9.58262e-18	ENSG00000154080	CHST9
302.634	1.19529	0.230831	5.17819	2.24043e-07	6.09866e-07	ENSG00000154133	ROBO4
432.818	2.33372	0.384947	6.06245	1.34065e-09	4.5829e-09	ENSG00000154175	ABI3BP
210.584	1.49589	0.322919	4.63242	3.61424e-06	8.69531e-06	ENSG00000154188	ANGPT1
344.139	1.5743	0.138345	11.3795	5.2914e-30	1.17975e-28	ENSG00000154309	DISP1
244.459	1.61099	0.29517	5.45783	4.81988e-08	1.39726e-07	ENSG00000154330	PGM5
129.456	3.48472	0.386227	9.02248	1.83878e-19	1.55702e-18	ENSG00000154451	GBP5
909.289	2.38769	0.253774	9.40874	5.0211e-21	4.92693e-20	ENSG00000154553	PDLIM3
103.007	2.56513	0.345478	7.42489	1.12871e-13	5.62148e-13	ENSG00000154589	LY96
516.442	2.52064	0.162979	15.466	5.88549e-54	9.34658e-52	ENSG00000154640	BTG3
52.4755	2.75709	0.516644	5.33654	9.47366e-08	2.66694e-07	ENSG00000154645	CHODL
934.391	1.02795	0.105705	9.72466	2.3669e-22	2.61761e-21	ENSG00000154727	GABPA
250.185	1.89178	0.256555	7.37378	1.65862e-13	8.12216e-13	ENSG00000154736	ADAMTS5
84.5337	2.62597	0.35508	7.39543	1.40949e-13	6.93785e-13	ENSG00000154760	SLFN13
91.7077	4.74375	0.372073	12.7495	3.13682e-37	1.26198e-35	ENSG00000154839	SKA1
95.5055	4.13391	0.319629	12.9335	2.91412e-38	1.29625e-36	ENSG00000154920	EME1
2437.29	1.33813	0.156418	8.55484	1.18035e-17	8.44629e-17	ENSG00000155189	AGPAT5
209.652	1.37833	0.23015	5.98882	2.11374e-09	7.09177e-09	ENSG00000155254	MARVELD1
463.344	3.12311	0.295633	10.5641	4.36953e-26	6.90279e-25	ENSG00000155307	SAMSN1
721.796	1.38294	0.14396	9.60638	7.51416e-22	7.95999e-21	ENSG00000155363	MOV10
1187.74	2.2219	0.153107	14.5121	1.01606e-47	1.0107e-45	ENSG00000155366	RHOC
3815.09	2.11234	0.151021	13.9871	1.86919e-44	1.47129e-42	ENSG00000155368	DBI
2864.88	1.53143	0.192349	7.96171	1.69683e-15	1.00423e-14	ENSG00000155380	SLC16A1
670.324	1.10807	0.108963	10.1692	2.72154e-24	3.6687e-23	ENSG00000155438	NIFK
283.818	3.5893	0.281612	12.7455	3.30131e-37	1.32228e-35	ENSG00000155465	SLC7A7
74.5325	1.51405	0.185715	8.15254	3.56371e-16	2.24019e-15	ENSG00000155542	SETD9
2478.05	1.20441	0.11002	10.9472	6.85288e-28	1.27507e-26	ENSG00000155561	NUP205
733.965	2.35644	0.299673	7.86335	3.74008e-15	2.14954e-14	ENSG00000155629	PIK3AP1
1691.97	3.46235	0.360397	9.60706	7.46477e-22	7.91694e-21	ENSG00000155659	VSIG4
2565.8	2.4019	0.187831	12.7875	1.92507e-37	7.8318e-36	ENSG00000155660	PDIA4
621.124	3.11247	0.321636	9.677	3.77642e-22	4.10374e-21	ENSG00000155760	FZD7
61.2883	2.08352	0.507538	4.10515	4.04044e-05	8.75082e-05	ENSG00000155761	SPAG17
1321.83	1.82161	0.261014	6.97899	2.97306e-12	1.29885e-11	ENSG00000155850	SLC26A2
2.76764	1.23494	0.51573	2.39454	0.0166413	0.0263467	ENSG00000155875	SAXO1
1078.23	2.88948	0.304189	9.49899	2.11933e-21	2.15552e-20	ENSG00000155926	SLA
278.11	1.07857	0.205477	5.24911	1.52838e-07	4.22505e-07	ENSG00000155957	TMBIM4
5.56532	2.38165	0.640845	3.71642	0.000202064	0.000406599	ENSG00000156006	NAT2
14.6917	3.46498	0.57286	6.04856	1.46142e-09	4.97603e-09	ENSG00000156127	BATF
22.251	1.81679	0.506752	3.58517	0.000336864	0.000661883	ENSG00000156150	ALX3
1439.71	1.13379	0.110582	10.253	1.14779e-24	1.60957e-23	ENSG00000156162	DPY19L4
588.41	1.15115	0.117416	9.80402	1.08196e-22	1.24604e-21	ENSG00000156171	DRAM2
18.8269	4.06801	0.56475	7.20321	5.88115e-13	2.73919e-12	ENSG00000156222	SLC28A1
6.61366	2.51713	0.835153	3.01397	0.00257852	0.00456364	ENSG00000156234	CXCL13
143.974	2.40388	0.30384	7.91168	2.5393e-15	1.47961e-14	ENSG00000156265	MAP3K7CL
1.30946	2.89656	0.92284	3.13874	0.00169675	0.00307396	ENSG00000156413	FUT6
3195.22	1.22492	0.136463	8.97621	2.80262e-19	2.33066e-18	ENSG00000156482	RPL30
31351	1.30458	0.126818	10.287	8.06127e-25	1.14824e-23	ENSG00000156508	EEF1A1
26.7389	3.24063	0.375868	8.62172	6.59556e-18	4.84013e-17	ENSG00000156509	FBXO43
57.7848	1.79589	0.328316	5.47	4.5003e-08	1.30776e-07	ENSG00000156510	HKDC1
777.803	1.77846	0.290061	6.13134	8.71425e-10	3.03215e-09	ENSG00000156535	CD109
23.9588	3.10187	0.66549	4.66103	3.14632e-06	7.6202e-06	ENSG00000156574	NODAL
883.889	1.19951	0.15133	7.92644	2.25513e-15	1.32052e-14	ENSG00000156587	UBE2L6
2.24366	2.22784	0.924932	2.40865	0.0160115	0.0254073	ENSG00000156738	MS4A1
3405.16	1.12363	0.286627	3.92018	8.84813e-05	0.000184952	ENSG00000156804	FBXO32
91.6759	3.24227	0.336574	9.63314	5.79291e-22	6.17726e-21	ENSG00000156869	FRRS1
7.29988	3.20452	0.837844	3.82472	0.000130921	0.000268669	ENSG00000156886	ITGAD
310.219	5.03039	0.313671	16.0372	7.03e-58	1.55209e-55	ENSG00000156970	BUB1B
13.0751	1.07508	0.317032	3.39109	0.000696148	0.00132288	ENSG00000157017	GHRL
248.814	1.17458	0.32285	3.63816	0.000274588	0.000545499	ENSG00000157110	RBPMS
752.557	4.17744	0.346085	12.0706	1.51089e-33	4.61498e-32	ENSG00000157150	TIMP4
400.276	1.24322	0.105368	11.7989	3.95507e-32	1.07469e-30	ENSG00000157184	CPT2
836.412	1.86088	0.12287	15.1451	8.16794e-52	1.1463e-49	ENSG00000157191	NECAP2
2148.06	4.44864	0.28606	15.5514	1.55584e-54	2.63243e-52	ENSG00000157227	MMP14
537.134	1.44043	0.206334	6.98107	2.92944e-12	1.2801e-11	ENSG00000157240	FZD1
41.6472	1.5298	0.326542	4.68485	2.80171e-06	6.8184e-06	ENSG00000157303	SUSD3
8.13803	4.38949	0.77556	5.65977	1.51579e-08	4.64722e-08	ENSG00000157330	C1orf158
4.11376	1.21891	0.509659	2.39163	0.0167739	0.026538	ENSG00000157335	CLEC18C
22.2549	1.50354	0.302639	4.9681	6.76111e-07	1.74637e-06	ENSG00000157343	ARMC12
215.678	4.34933	0.305382	14.2423	5.00785e-46	4.46611e-44	ENSG00000157456	CCNB2
1177.37	1.45061	0.212094	6.83949	7.94769e-12	3.32605e-11	ENSG00000157483	MYO1E
438.613	2.21027	0.259157	8.52868	1.48028e-17	1.04602e-16	ENSG00000157510	AFAP1L1
25.9012	3.3857	0.633944	5.34069	9.2592e-08	2.6086e-07	ENSG00000157551	KCNJ15
228.224	1.73762	0.351384	4.94508	7.61114e-07	1.95533e-06	ENSG00000157570	TSPAN18
45.0212	1.19464	0.233064	5.1258	2.9628e-07	7.94175e-07	ENSG00000157578	LCA5L
542.867	1.2071	0.121513	9.93391	2.9641e-23	3.61604e-22	ENSG00000157593	SLC35B2
488.159	1.0233	0.423339	2.41722	0.0156397	0.024874	ENSG00000157734	SNX22
33.3791	4.79481	0.633964	7.56323	3.93179e-14	2.04485e-13	ENSG00000157765	SLC34A2
343.478	2.08722	0.548198	3.80742	0.000140426	0.000287295	ENSG00000157766	ACAN
504.292	1.12551	0.304177	3.70019	0.000215442	0.000432556	ENSG00000157890	MEGF11
12.0731	1.02741	0.274571	3.74187	0.000182656	0.000369476	ENSG00000157992	KRTCAP3
3.40227	1.69507	0.46496	3.64563	0.000266739	0.00053043	ENSG00000157999	ANKRD61
279.364	1.04557	0.102449	10.2058	1.86764e-24	2.5615e-23	ENSG00000158006	PAFAH2
53.5496	4.09117	0.510308	8.01707	1.08298e-15	6.52236e-15	ENSG00000158055	GRHL3
18.5781	4.27612	0.578344	7.39373	1.4277e-13	7.01985e-13	ENSG00000158104	HPD
1.57763	2.75027	0.8637	3.18429	0.00145109	0.00265117	ENSG00000158125	XDH
234.082	1.53166	0.176049	8.70022	3.31237e-18	2.49863e-17	ENSG00000158163	DZIP1L
101.206	6.31697	0.697107	9.0617	1.28438e-19	1.10568e-18	ENSG00000158164	TMSB15A
274.693	2.12286	0.171254	12.396	2.74737e-35	9.63923e-34	ENSG00000158169	FANCC
2650.58	1.25928	0.115553	10.8979	1.17911e-27	2.16059e-26	ENSG00000158195	WASF2
325.19	1.09313	0.147652	7.40341	1.3273e-13	6.55111e-13	ENSG00000158201	ABHD3
890.708	1.03971	0.202309	5.13919	2.75924e-07	7.42799e-07	ENSG00000158352	SHROOM4
918.822	2.22624	0.221086	10.0695	7.53239e-24	9.7544e-23	ENSG00000158373	HIST1H2BD
66.4499	4.17362	0.379153	11.0077	3.50718e-28	6.69062e-27	ENSG00000158402	CDC25C
711.957	1.666	0.210443	7.91666	2.43979e-15	1.42346e-14	ENSG00000158406	HIST1H4H
34.2048	1.67988	0.313072	5.3658	8.05906e-08	2.28435e-07	ENSG00000158423	RIBC1
28.6831	3.76198	0.446521	8.42508	3.60513e-17	2.45985e-16	ENSG00000158473	CD1D
2.53827	3.48023	1.06825	3.25788	0.00112247	0.00207529	ENSG00000158481	CD1C
1.17643	2.75398	1.09289	2.51991	0.0117386	0.0190408	ENSG00000158488	CD1E
3.86579	1.35994	0.474969	2.86321	0.00419366	0.00722654	ENSG00000158516	CPA2
44.5907	2.94816	0.356118	8.2786	1.24628e-16	8.19861e-16	ENSG00000158517	NCF1
1714.24	2.72975	0.243279	11.2206	3.22955e-29	6.73591e-28	ENSG00000158710	TAGLN2
126.234	3.72536	0.499597	7.45674	8.86915e-14	4.46144e-13	ENSG00000158714	SLAMF8
224.555	1.26501	0.24195	5.22839	1.70992e-07	4.70606e-07	ENSG00000158769	F11R
[truncated: 4,643 more rows]
