# Supplementary material for: Identification of Prominent Genes between 3D Glioblastoma Models and Clinical Samples via GEO/TCGA/CGGA Data Analysis
Source: Biology (Basel). 2023 Apr 25;12(5):648. doi: 10.3390/biology12050648 (PMC10215494; doi:10.3390/biology12050648)
Supplement: Supplementary file 1 [file biology-12-00648-s001.zip › Supp Table 4 - Significant differentially expressed genes between GBM samples and healthy brain samples for TCGA_GTEx cohort.xlsx]

## Sheet: Sheet1
ensembl	baseMean	log2FoldChange	lfcSE	stat	pvalue	padj	hgnc
ENSG00000000003	1440.74	2.77116	0.0871798	31.7868	9.86575e-222	1.33093e-219	TSPAN6
ENSG00000000460	198.557	1.69523	0.0668934	25.3423	1.09221e-141	1.72748e-140	C1orf112
ENSG00000001036	1019.29	1.88395	0.0672714	28.0053	1.40131e-172	4.53436e-171	FUCA2
ENSG00000001629	2524.37	1.00355	0.0611527	16.4105	1.60771e-60	5.80759e-60	ANKIB1
ENSG00000002549	2943.68	1.65052	0.0739078	22.3321	1.80112e-110	1.53627e-109	LAP3
ENSG00000002586	8952.54	2.98527	0.106176	28.1163	6.20036e-174	2.0873e-172	CD99
ENSG00000002587	428.674	1.52897	0.090896	16.8211	1.70956e-63	6.45907e-63	HS3ST1
ENSG00000002726	1.95705	1.90346	0.209418	9.08928	9.96937e-20	1.8513e-19	AOC1
ENSG00000002933	1186.39	2.05669	0.118171	17.4043	7.65672e-68	3.09764e-67	TMEM176A
ENSG00000003096	427.385	2.1259	0.0800336	26.5626	1.83631e-155	3.8904e-154	KLHL13
ENSG00000003436	586.544	2.82135	0.135981	20.7481	1.27505e-95	8.25453e-95	TFPI
ENSG00000004455	2549.55	1.55779	0.0613273	25.4013	2.43872e-142	3.9077e-141	AK2
ENSG00000004468	462.223	1.22774	0.119466	10.2769	8.95707e-25	1.81526e-24	CD38
ENSG00000004700	686.93	1.57277	0.0647772	24.2797	3.21465e-130	3.99317e-129	RECQL
ENSG00000004838	237.416	2.13917	0.123876	17.2687	8.08918e-67	3.21866e-66	ZMYND10
ENSG00000004846	1.69065	2.13205	0.244257	8.7287	2.57618e-18	4.64752e-18	ABCB5
ENSG00000004864	610.7	1.74487	0.0647456	26.9496	5.76912e-160	1.39823e-158	SLC25A13
ENSG00000005020	1137.04	1.0158	0.0876238	11.5928	4.48363e-31	1.01157e-30	SKAP2
ENSG00000005073	28.1709	5.44679	0.269775	20.1901	1.19555e-90	7.09632e-90	HOXA11
ENSG00000005075	1918.76	1.29103	0.0607526	21.2506	3.25519e-100	2.30147e-99	POLR2J
ENSG00000005243	389.439	1.93345	0.101375	19.0722	4.29503e-81	2.15952e-80	COPZ2
ENSG00000005469	810.03	1.82245	0.0651712	27.964	4.44973e-172	1.42976e-170	CROT
ENSG00000005471	64.1678	2.32242	0.10373	22.389	5.03998e-111	4.34941e-110	ABCB4
ENSG00000005513	3838.95	1.02749	0.113337	9.06576	1.23734e-19	2.29239e-19	SOX8
ENSG00000005844	220.071	2.12305	0.113936	18.6337	1.71152e-77	8.10563e-77	ITGAL
ENSG00000005884	2087.49	1.43744	0.107367	13.3881	7.09689e-41	1.87807e-40	ITGA3
ENSG00000005893	5738.8	1.31636	0.0740864	17.7679	1.25362e-70	5.30445e-70	LAMP2
ENSG00000006327	1041.41	3.75126	0.176841	21.2126	7.29988e-100	5.11382e-99	TNFRSF12A
ENSG00000006468	3167.53	2.26613	0.090154	25.1363	1.99784e-139	2.9922e-138	ETV1
ENSG00000006534	288.717	1.86688	0.0877636	21.2717	2.07683e-100	1.47232e-99	ALDH3B1
ENSG00000006606	5.6455	2.86675	0.192833	14.8665	5.43507e-50	1.65781e-49	CCL26
ENSG00000006634	348.24	2.05014	0.0716915	28.5967	7.38228e-180	2.92533e-178	DBF4
ENSG00000006638	82.8891	1.72215	0.0921177	18.6951	5.42964e-78	2.5868e-77	TBXA2R
ENSG00000006747	687.917	3.04511	0.179144	16.9981	8.47728e-65	3.27368e-64	SCIN
ENSG00000006756	729.312	1.67649	0.0703793	23.8208	2.03187e-125	2.2969e-124	ARSD
ENSG00000007062	480.546	1.8168	0.119477	15.2062	3.21587e-52	1.01867e-51	PROM1
ENSG00000007129	36.6762	2.21165	0.12455	17.757	1.52036e-70	6.42423e-70	CEACAM21
ENSG00000007171	488.315	1.17209	0.167266	7.0073	2.42958e-12	3.8684e-12	NOS2
ENSG00000007174	470.56	1.4121	0.0903866	15.6229	5.08727e-55	1.68629e-54	DNAH9
ENSG00000007312	20.4333	1.5162	0.121684	12.4602	1.23099e-35	2.98349e-35	CD79B
ENSG00000007350	62.3902	3.07312	0.194252	15.8202	2.25677e-56	7.63083e-56	TKTL1
ENSG00000007866	285.202	1.13822	0.103576	10.9892	4.3069e-28	9.26253e-28	TEAD3
ENSG00000007968	115.359	4.33419	0.212979	20.3503	4.61855e-92	2.82267e-91	E2F2
ENSG00000008018	3115.74	1.07845	0.0602159	17.9098	9.89417e-72	4.27226e-71	PSMB1
ENSG00000008196	18.2702	5.12631	0.299993	17.0881	1.8206e-65	7.09787e-65	TFAP2B
ENSG00000008282	2138.9	1.85736	0.0721643	25.7379	4.40164e-146	7.62577e-145	SYPL1
ENSG00000008323	5.63536	2.13609	0.171077	12.4861	8.89032e-36	2.16069e-35	PLEKHG6
ENSG00000008405	838.787	1.19628	0.0576461	20.7521	1.17458e-95	7.61217e-95	CRY1
ENSG00000008516	108.629	1.55712	0.114538	13.5948	4.29784e-42	1.1545e-41	MMP25
ENSG00000008517	573.94	1.76784	0.133936	13.1991	8.87917e-40	2.30647e-39	IL32
ENSG00000009790	81.2043	1.44707	0.0983767	14.7094	5.60614e-49	1.68038e-48	TRAF3IP3
ENSG00000010030	56.4859	1.26359	0.131271	9.62584	6.21967e-22	1.19778e-21	ETV7
ENSG00000010072	270.513	1.17598	0.0433401	27.1339	3.92459e-162	1.00706e-160	SPRTN
ENSG00000010270	2037.33	1.50013	0.0612828	24.4788	2.48672e-132	3.25885e-131	STARD3NL
ENSG00000010278	5156.33	2.24604	0.0911807	24.6328	5.62556e-134	7.55027e-133	CD9
ENSG00000010292	1308.59	1.62189	0.0572091	28.3502	8.32988e-177	3.00252e-175	NCAPD2
ENSG00000010327	2563.53	2.01493	0.124738	16.1533	1.07638e-58	3.77235e-58	STAB1
ENSG00000010610	1392.74	2.45	0.0978492	25.0385	2.32793e-138	3.40595e-137	CD4
ENSG00000010671	205.645	2.63646	0.10806	24.3982	1.78593e-131	2.28816e-130	BTK
ENSG00000010704	203.347	2.28182	0.0944673	24.1546	6.67808e-129	8.10336e-128	HFE
ENSG00000010932	9.12082	1.76007	0.190798	9.22478	2.84156e-20	5.32687e-20	FMO1
ENSG00000011028	2904.66	3.45909	0.114092	30.3185	6.54517e-202	4.96215e-200	MRC2
ENSG00000011052	1095.08	1.80738	0.0898832	20.1081	6.26498e-90	3.66063e-89	NME1-NME2
ENSG00000011198	344.323	1.50052	0.0616089	24.3556	5.06019e-131	6.43824e-130	ABHD5
ENSG00000011201	1207.84	1.71817	0.098558	17.4331	4.62814e-68	1.88151e-67	ANOS1
ENSG00000011304	3433.18	1.61177	0.0657759	24.504	1.33854e-132	1.76424e-131	PTBP1
ENSG00000011422	543.85	2.4147	0.140955	17.131	8.71233e-66	3.41258e-65	PLAUR
ENSG00000011465	4310.66	1.80293	0.141644	12.7286	4.10102e-37	1.01925e-36	DCN
ENSG00000011600	1618.21	3.60835	0.135286	26.672	9.95631e-157	2.20082e-155	TYROBP
ENSG00000011638	251.237	1.43335	0.0720373	19.8973	4.29624e-88	2.42981e-87	LDAF1
ENSG00000012048	308.662	1.66562	0.0741615	22.4594	1.03653e-111	9.06878e-111	BRCA1
ENSG00000012223	8620.9	8.16045	0.224585	36.3356	4.43399e-289	4.51947e-286	LTF
ENSG00000012504	4.27084	1.34498	0.186879	7.19709	6.15112e-13	9.93352e-13	NR1H4
ENSG00000012660	3350.63	1.07478	0.0710829	15.1201	1.19358e-51	3.74334e-51	ELOVL5
ENSG00000012779	446.788	2.17215	0.123055	17.6518	9.85247e-70	4.11199e-69	ALOX5
ENSG00000013588	185.646	1.68102	0.185619	9.05629	1.34961e-19	2.49811e-19	GPRC5A
ENSG00000013810	651.391	2.38235	0.0803304	29.6569	2.76324e-193	1.58429e-191	TACC3
ENSG00000014138	431.525	1.36527	0.0543926	25.1004	4.92646e-139	7.32462e-138	POLA2
ENSG00000014257	29.1118	2.36723	0.161287	14.6771	9.03263e-49	2.69993e-48	ACP3
ENSG00000015285	299.045	2.09809	0.0995387	21.0782	1.26125e-98	8.58634e-98	WAS
ENSG00000015413	110.714	4.74896	0.214706	22.1184	2.10108e-108	1.72322e-107	DPEP1
ENSG00000017483	1221.04	1.38819	0.0991969	13.9943	1.68919e-44	4.7157e-44	SLC38A5
ENSG00000018280	1064.22	1.74901	0.161402	10.8364	2.31508e-27	4.90754e-27	SLC11A1
ENSG00000018408	2665.76	2.34544	0.105395	22.2538	1.03649e-109	8.68329e-109	WWTR1
ENSG00000018699	300.82	1.3903	0.0491151	28.3069	2.84379e-176	1.01508e-174	TTC27
ENSG00000019169	129.012	3.6874	0.226895	16.2516	2.17632e-59	7.72768e-59	MARCO
ENSG00000019549	211.689	2.90583	0.119076	24.4031	1.58699e-131	2.03612e-130	SNAI2
ENSG00000019582	29080.3	3.44323	0.141815	24.2798	3.20622e-130	3.9854e-129	CD74
ENSG00000020633	113.882	1.70904	0.113685	15.0332	4.45294e-51	1.3812e-50	RUNX3
ENSG00000021355	839.874	1.37526	0.103642	13.2693	3.4881e-40	9.12797e-40	SERPINB1
ENSG00000021826	268.518	1.11982	0.102056	10.9726	5.1773e-28	1.1111e-27	CPS1
ENSG00000023318	1163.3	1.16513	0.0540734	21.5472	5.62512e-103	4.14308e-102	ERP44
ENSG00000023445	270.963	1.35734	0.136278	9.9601	2.27832e-23	4.50434e-23	BIRC3
ENSG00000023608	257.502	1.41723	0.0594745	23.8292	1.66524e-125	1.8871e-124	SNAPC1
ENSG00000023697	741.439	1.79889	0.070085	25.6672	2.71846e-145	4.65257e-144	DERA
ENSG00000023892	227.6	1.38719	0.0833345	16.6461	3.23104e-62	1.19516e-61	DEF6
ENSG00000024422	1885.28	1.25848	0.0833732	15.0945	1.76024e-51	5.50265e-51	EHD2
ENSG00000024526	146.406	3.88124	0.135103	28.7279	1.70964e-181	7.03291e-180	DEPDC1
ENSG00000025708	685.666	1.94769	0.142676	13.6511	1.98728e-42	5.3658e-42	TYMP
ENSG00000026025	52543.4	2.87505	0.113934	25.2344	1.68201e-140	2.58242e-139	VIM
ENSG00000026103	404.893	1.25218	0.103405	12.1095	9.41032e-34	2.21036e-33	FAS
ENSG00000026297	1924.49	1.33769	0.0766491	17.4522	3.31355e-68	1.34977e-67	RNASET2
ENSG00000026508	8624.22	4.02422	0.176475	22.8034	4.24726e-115	3.96765e-114	CD44
ENSG00000026751	27.221	2.8717	0.161918	17.7355	2.23226e-70	9.40637e-70	SLAMF7
ENSG00000026950	834.572	1.45365	0.07528	19.3099	4.43841e-83	2.29903e-82	BTN3A1
ENSG00000027001	320.973	1.12869	0.0512528	22.022	1.77388e-107	1.42369e-106	MIPEP
ENSG00000027644	24.0349	1.75706	0.232535	7.55609	4.15367e-14	6.86182e-14	INSRR
ENSG00000027697	2290.72	1.45508	0.0736929	19.7452	8.81851e-87	4.87769e-86	IFNGR1
ENSG00000027869	27.7118	1.17997	0.140944	8.37188	5.67041e-17	9.95075e-17	SH2D2A
ENSG00000028137	988.449	1.49664	0.115989	12.9033	4.31137e-38	1.08999e-37	TNFRSF1B
ENSG00000029559	252.707	5.695	0.240166	23.7127	2.66612e-124	2.93962e-123	IBSP
ENSG00000030066	1039.75	1.57558	0.0559122	28.1795	1.0415e-174	3.57166e-173	NUP160
ENSG00000030582	4238.8	2.40654	0.0727861	33.0632	1.0056e-239	2.14531e-237	GRN
ENSG00000031081	1397.88	1.01194	0.0729078	13.8798	8.40207e-44	2.31983e-43	ARHGAP31
ENSG00000031691	259.027	1.68332	0.0728468	23.1077	3.87467e-118	3.82867e-117	CENPQ
ENSG00000033100	1436.26	1.20744	0.0580915	20.7851	5.90817e-96	3.84251e-95	CHPF2
ENSG00000033867	570.465	1.24911	0.0723695	17.2602	9.38116e-67	3.72949e-66	SLC4A7
ENSG00000034677	2740.13	1.01775	0.0621177	16.3843	2.47684e-60	8.92956e-60	RNF19A
ENSG00000035499	121.535	3.01732	0.113346	26.6205	3.92983e-156	8.52253e-155	DEPDC1B
ENSG00000035720	4.25928	1.84851	0.192101	9.62257	6.42085e-22	1.23613e-21	STAP1
ENSG00000035862	12431.6	1.29818	0.0579557	22.3995	3.98447e-111	3.44176e-110	TIMP2
ENSG00000036565	13.0719	2.49084	0.229533	10.8517	1.95646e-27	4.1555e-27	SLC18A1
ENSG00000037241	634.465	1.32631	0.0586488	22.6144	3.12797e-113	2.81732e-112	RPL26L1
ENSG00000037749	305.531	1.14906	0.0670776	17.1303	8.81653e-66	3.45192e-65	MFAP3
ENSG00000037897	719.269	2.91949	0.128523	22.7157	3.13541e-114	2.87053e-113	METTL1
ENSG00000037965	17.3004	4.20638	0.292603	14.3757	7.34798e-47	2.13043e-46	HOXC8
ENSG00000038002	471.78	1.60119	0.0698942	22.9088	3.79842e-116	3.624e-115	AGA
ENSG00000038210	294.085	1.35536	0.0637011	21.2768	1.86033e-100	1.32036e-99	PI4K2B
ENSG00000038427	4247.81	2.26183	0.0887032	25.4989	2.02735e-143	3.31513e-142	VCAN
ENSG00000038945	1171.61	3.90145	0.19429	20.0806	1.09159e-89	6.34784e-89	MSR1
ENSG00000039537	7.79071	1.5927	0.211351	7.53583	4.85243e-14	8.01112e-14	C6
ENSG00000039560	658.686	1.33364	0.0933011	14.2939	2.38788e-46	6.86683e-46	RAI14
ENSG00000040531	540.957	1.17906	0.0524618	22.4746	7.35072e-112	6.44356e-111	CTNS
ENSG00000041982	8762.7	4.50627	0.19577	23.0182	3.06066e-117	2.96796e-116	TNC
ENSG00000042493	2105.35	2.44231	0.101309	24.1074	2.0898e-128	2.50762e-127	CAPG
ENSG00000042980	289.022	1.93715	0.120487	16.0776	3.66126e-58	1.27367e-57	ADAM28
ENSG00000043462	644.276	1.3733	0.0811874	16.9152	3.47836e-64	1.33009e-63	LCP2
ENSG00000044459	226.274	1.09535	0.0747479	14.6539	1.27269e-48	3.79614e-48	CNTLN
ENSG00000044524	348.505	1.23736	0.127395	9.71276	2.66044e-22	5.16191e-22	EPHA3
ENSG00000044574	11710.7	1.38038	0.0819639	16.8413	1.21564e-63	4.60433e-63	HSPA5
ENSG00000046604	90.8445	2.59111	0.194905	13.2942	2.50062e-40	6.55786e-40	DSG2
ENSG00000046774	1.19347	1.52049	0.34951	4.35034	1.35928e-05	1.81596e-05	MAGEC2
ENSG00000047230	549.208	1.24893	0.0529116	23.604	3.50802e-123	3.78153e-122	CTPS2
ENSG00000047457	1488.28	2.10811	0.197433	10.6776	1.29539e-26	2.714e-26	CP
ENSG00000048405	389.82	1.14072	0.0483991	23.569	8.01719e-123	8.58176e-122	ZNF800
ENSG00000048462	1.73705	1.51469	0.239114	6.33459	2.37972e-10	3.60981e-10	TNFRSF17
ENSG00000049167	250.088	1.20613	0.0496541	24.2908	2.45498e-130	3.05988e-129	ERCC8
ENSG00000049192	110.682	1.80401	0.0956752	18.8555	2.64606e-79	1.28534e-78	ADAMTS6
ENSG00000049239	1546.93	1.03904	0.0699656	14.8507	6.88605e-50	2.09516e-49	H6PD
ENSG00000049247	1.55243	2.3821	0.375305	6.3471	2.19412e-10	3.32937e-10	UTS2
ENSG00000049249	9.68081	4.14656	0.202072	20.5202	1.42261e-93	8.90198e-93	TNFRSF9
ENSG00000049323	1105.54	1.90901	0.111547	17.114	1.16782e-65	4.56552e-65	LTBP1
ENSG00000049449	3075.39	1.631	0.0675751	24.1361	1.04564e-128	1.26295e-127	RCN1
ENSG00000049540	2568.86	2.78462	0.109	25.547	5.92474e-144	9.81944e-143	ELN
ENSG00000049541	1012.37	1.74169	0.0560688	31.0635	7.49166e-212	7.67874e-210	RFC2
ENSG00000049860	1736.84	1.64975	0.0689251	23.9355	1.30948e-126	1.51578e-125	HEXB
ENSG00000050344	277.838	1.26894	0.0899062	14.114	3.11195e-45	8.78924e-45	NFE2L3
ENSG00000050405	2352.66	2.35728	0.0896664	26.2894	2.53436e-152	5.01055e-151	LIMA1
ENSG00000050555	459.463	1.34102	0.09022	14.8639	5.65365e-50	1.72391e-49	LAMC3
ENSG00000051180	107.094	3.45023	0.120393	28.658	1.27477e-180	5.15161e-179	RAD51
ENSG00000051341	66.2659	2.05414	0.0979599	20.9691	1.25514e-97	8.38907e-97	POLQ
ENSG00000051523	1179.85	2.50087	0.11298	22.1354	1.44084e-108	1.18543e-107	CYBA
ENSG00000053918	184.982	2.66661	0.116951	22.801	4.48099e-115	4.18385e-114	KCNQ1
ENSG00000054219	157.189	1.64344	0.114118	14.4012	5.08507e-47	1.47783e-46	LY75
ENSG00000054938	44.0384	2.51715	0.153757	16.371	3.08095e-60	1.10901e-59	CHRDL2
ENSG00000055070	3161.49	1.33804	0.0618056	21.6492	6.18674e-104	4.63866e-103	SZRD1
ENSG00000055147	560.541	1.10256	0.0465096	23.7062	3.11413e-124	3.4233e-123	FAM114A2
ENSG00000055957	7.76821	1.94143	0.223115	8.70147	3.27605e-18	5.89734e-18	ITIH1
ENSG00000056972	637.071	1.06297	0.0856207	12.4148	2.17178e-35	5.24286e-35	TRAF3IP2
ENSG00000056998	687.722	1.23878	0.100537	12.3216	6.93187e-35	1.65684e-34	GYG2
ENSG00000057019	1051.19	1.61419	0.0943678	17.1053	1.35591e-65	5.29746e-65	DCBLD2
ENSG00000057252	943.548	1.94969	0.0685297	28.4503	4.82546e-178	1.83298e-176	SOAT1
ENSG00000057657	183.605	1.3751	0.0887309	15.4974	3.61389e-54	1.18358e-53	PRDM1
ENSG00000058262	7266.57	1.95668	0.0599865	32.6187	2.23009e-233	3.82387e-231	SEC61A1
ENSG00000058804	645.678	1.51031	0.050675	29.8038	3.48699e-195	2.12544e-193	NDC1
ENSG00000059377	483.514	2.95557	0.117402	25.1748	7.5732e-140	1.14453e-138	TBXAS1
ENSG00000059378	540.459	1.4767	0.0936916	15.7613	5.74222e-56	1.93165e-55	PARP12
ENSG00000060688	848.273	1.56588	0.0553656	28.2825	5.67059e-176	1.9969e-174	SNRNP40
ENSG00000060982	2103.64	1.66843	0.0947303	17.6124	1.97886e-69	8.19921e-69	BCAT1
ENSG00000062096	114.344	1.28719	0.137744	9.34484	9.20327e-21	1.73806e-20	ARSF
ENSG00000062716	2823.76	1.50285	0.0749591	20.0489	2.06473e-89	1.19501e-88	VMP1
ENSG00000062822	487.885	1.46267	0.06951	21.0425	2.67611e-98	1.81109e-97	POLD1
ENSG00000063177	11197.4	1.00759	0.0759611	13.2645	3.71818e-40	9.72729e-40	RPL18
ENSG00000064012	203.973	2.08254	0.0811421	25.6654	2.8466e-145	4.86734e-144	CASP8
ENSG00000064115	1562.64	1.14023	0.0543282	20.9878	8.47824e-98	5.69156e-97	TM7SF3
ENSG00000064199	344.219	1.15204	0.077302	14.9031	3.1479e-50	9.64666e-50	SPA17
ENSG00000064300	622.714	2.48029	0.162313	15.2809	1.02497e-52	3.27445e-52	NGFR
ENSG00000064490	997.861	1.2178	0.0586721	20.756	1.08204e-95	7.01742e-95	RFXANK
ENSG00000064655	555.763	1.14272	0.105247	10.8575	1.83701e-27	3.90314e-27	EYA2
ENSG00000064666	632.283	2.35933	0.137218	17.194	2.94279e-66	1.16085e-65	CNN2
ENSG00000064692	468.099	1.85768	0.0903883	20.5522	7.35359e-94	4.62676e-93	SNCAIP
ENSG00000064886	4938.21	5.10877	0.245091	20.8444	1.71282e-96	1.12033e-95	CHI3L2
ENSG00000064961	1246.31	1.24418	0.0732637	16.9822	1.11165e-64	4.28475e-64	HMG20B
ENSG00000064989	874.944	2.432	0.114634	21.2153	6.89466e-100	4.83549e-99	CALCRL
ENSG00000065135	2303.07	1.59479	0.0537987	29.6437	4.09293e-193	2.33208e-191	GNAI3
ENSG00000065183	805.087	1.24724	0.0472873	26.3758	2.59913e-153	5.28088e-152	WDR3
ENSG00000065320	1383.91	2.59123	0.105624	24.5326	6.63016e-133	8.78293e-132	NTN1
ENSG00000065328	97.9011	4.38769	0.17253	25.4314	1.13265e-142	1.82608e-141	MCM10
ENSG00000065485	239.059	2.14477	0.0913365	23.4821	6.21354e-122	6.5706e-121	PDIA5
ENSG00000065600	742.334	1.46994	0.077973	18.8519	2.83702e-79	1.37773e-78	PACC1
ENSG00000065911	1026.87	2.39827	0.124537	19.2575	1.22145e-82	6.28434e-82	MTHFD2
ENSG00000065978	10571.7	2.17914	0.0805658	27.0479	4.03922e-161	1.00553e-159	YBX1
ENSG00000066279	217.833	3.4082	0.129314	26.356	4.38212e-153	8.85449e-152	ASPM
ENSG00000066294	377.524	3.18624	0.1278	24.9315	3.38834e-137	4.84158e-136	CD84
ENSG00000066322	1852.99	1.02899	0.0854682	12.0395	2.2034e-33	5.14454e-33	ELOVL1
ENSG00000066336	683.058	2.67854	0.116628	22.9665	1.00821e-116	9.68972e-116	SPI1
ENSG00000066379	370.327	1.474	0.0680211	21.6697	3.96411e-104	2.98439e-103	POLR1H
ENSG00000066855	349.428	1.31675	0.0664391	19.8189	2.04657e-87	1.14407e-86	MTFR1
ENSG00000067066	696.017	1.85055	0.102689	18.0208	1.33691e-72	5.85821e-72	SP100
ENSG00000067167	3000.06	2.15802	0.0760161	28.389	2.76746e-177	1.01549e-175	TRAM1
ENSG00000067182	2719.55	2.04104	0.0950351	21.4767	2.57386e-102	1.8754e-101	TNFRSF1A
ENSG00000067560	12464.6	1.23772	0.0511932	24.1773	3.85277e-129	4.70618e-128	RHOA
ENSG00000067955	1107.98	1.4881	0.0699604	21.2706	2.1238e-100	1.50504e-99	CBFB
ENSG00000067992	167.425	1.08893	0.0737175	14.7717	2.23134e-49	6.74882e-49	PDK3
ENSG00000068001	1585.03	1.55084	0.0834756	18.5783	4.81374e-77	2.26572e-76	HYAL2
ENSG00000068079	683.086	1.97157	0.107013	18.4236	8.49382e-76	3.91253e-75	IFI35
ENSG00000068489	207.869	3.02493	0.0928318	32.585	6.68241e-233	1.11457e-230	PRR11
ENSG00000068697	5443.25	1.62183	0.0703803	23.0438	1.69792e-117	1.65437e-116	LAPTM4A
ENSG00000068781	4.47922	1.45245	0.262722	5.52848	3.23021e-08	4.65771e-08	STON1-GTF2A1L
ENSG00000068784	302.14	1.73775	0.053909	32.2349	5.73609e-228	8.91864e-226	SRBD1
ENSG00000069011	83.3501	4.12183	0.218544	18.8604	2.41165e-79	1.1724e-78	PITX1
ENSG00000069018	5.17876	2.16459	0.174557	12.4005	2.59657e-35	6.25597e-35	TRPC7
ENSG00000069399	459.889	1.0302	0.106477	9.67531	3.83929e-22	7.42328e-22	BCL3
ENSG00000069482	47.0323	1.60846	0.15567	10.3324	5.02611e-25	1.02346e-24	GAL
ENSG00000069812	4.81038	2.41937	0.18806	12.8649	7.09672e-38	1.78679e-37	HES2
ENSG00000069869	288.869	1.50139	0.0788535	19.0402	7.92344e-81	3.95891e-80	NEDD4
ENSG00000069974	261.915	1.16463	0.0954992	12.1952	3.2969e-34	7.80494e-34	RAB27A
ENSG00000070190	43.4538	2.23442	0.129269	17.2851	6.09226e-67	2.42777e-66	DAPP1
ENSG00000070731	79.3395	1.02782	0.106792	9.62453	6.29932e-22	1.21286e-21	ST6GALNAC2
ENSG00000070748	1.95945	3.21724	0.324335	9.91948	3.42519e-23	6.74487e-23	CHAT
ENSG00000070756	8978.41	1.63418	0.0681198	23.9898	3.55374e-127	4.15819e-126	PABPC1
ENSG00000070831	6616.81	1.24705	0.0566168	22.0262	1.61572e-107	1.29788e-106	CDC42
ENSG00000070950	348.684	1.59103	0.0604013	26.3411	6.49685e-153	1.30556e-151	RAD18
ENSG00000071127	5783.73	1.38324	0.0565147	24.4758	2.67447e-132	3.49989e-131	WDR1
ENSG00000071243	477.223	1.12784	0.0506222	22.2796	5.83359e-110	4.91184e-109	ING3
ENSG00000071282	382.702	1.30461	0.0928144	14.0562	7.06166e-45	1.98468e-44	LMCD1
ENSG00000071539	211.811	2.1978	0.0861401	25.5142	1.37044e-143	2.25299e-142	TRIP13
ENSG00000071575	3513.79	1.39622	0.0830926	16.8032	2.31087e-63	8.70763e-63	TRIB2
ENSG00000072506	1564.13	1.93289	0.0623566	30.9974	5.84369e-211	5.79536e-209	HSD17B10
ENSG00000072571	149.957	3.56123	0.123944	28.7325	1.50019e-181	6.1991e-180	HMMR
ENSG00000072694	301.827	4.77155	0.161609	29.5253	1.36485e-191	7.32191e-190	FCGR2B
ENSG00000072736	614.896	1.02252	0.0625235	16.3542	4.06214e-60	1.46048e-59	NFATC3
ENSG00000072786	659.126	1.60989	0.0686122	23.4636	9.59731e-122	1.00964e-120	STK10
ENSG00000072849	881.36	1.11627	0.0465548	23.9775	4.7735e-127	5.56767e-126	DERL2
ENSG00000072864	658.413	1.4326	0.0798925	17.9316	6.67928e-72	2.89225e-71	NDE1
ENSG00000073111	1109.7	3.16013	0.0948172	33.3286	1.48544e-243	3.58597e-241	MCM2
ENSG00000073282	28.0299	1.60864	0.174153	9.23692	2.53684e-20	4.76002e-20	TP63
ENSG00000073331	233.1	1.22786	0.104253	11.7778	5.08264e-32	1.16418e-31	ALPK1
ENSG00000073584	2520.48	1.22952	0.0463849	26.5069	8.07735e-155	1.69754e-153	SMARCE1
ENSG00000073737	73.9645	1.73949	0.149742	11.6165	3.39684e-31	7.67794e-31	DHRS9
ENSG00000073754	9.09634	4.05311	0.264284	15.3362	4.38281e-53	1.40801e-52	CD5L
ENSG00000073792	242.936	3.73783	0.161838	23.0961	5.06607e-118	4.9918e-117	IGF2BP2
ENSG00000073861	9.43447	1.04154	0.152219	6.84239	7.78815e-12	1.22578e-11	TBX21
ENSG00000074047	233.669	1.65606	0.117988	14.0358	9.40905e-45	2.63957e-44	GLI2
ENSG00000074219	502.516	2.40164	0.116026	20.6993	3.5174e-95	2.26434e-94	TEAD2
ENSG00000074695	1820.71	1.3032	0.0623115	20.9143	3.9682e-97	2.63022e-96	LMAN1
ENSG00000074842	1593.9	1.54538	0.0649536	23.7921	4.03405e-125	4.54624e-124	MYDGF
ENSG00000075131	198.692	1.25759	0.0536412	23.4445	1.50274e-121	1.57457e-120	TIPIN
ENSG00000075188	290.922	2.19263	0.0673918	32.5356	3.34682e-232	5.5319e-230	NUP37
ENSG00000075213	324.072	1.00616	0.133757	7.52233	5.38074e-14	8.87774e-14	SEMA3A
ENSG00000075218	196.504	4.1576	0.155017	26.8203	1.87245e-158	4.33213e-157	GTSE1
ENSG00000075234	615.935	1.20979	0.0790544	15.3033	7.26442e-53	2.32641e-52	TTC38
ENSG00000075275	209.393	2.73405	0.15219	17.9647	3.68298e-72	1.60465e-71	CELSR1
ENSG00000075420	801.831	2.09674	0.085867	24.4185	1.08765e-131	1.40036e-130	FNDC3B
ENSG00000075624	118645	1.52315	0.0560703	27.1649	1.68637e-162	4.37621e-161	ACTB
ENSG00000075643	43.9942	2.08761	0.130777	15.9632	2.30723e-57	7.92563e-57	MOCOS
ENSG00000075702	240.665	2.21073	0.0917457	24.0963	2.73543e-128	3.26951e-127	WDR62
ENSG00000075884	118.231	2.55656	0.105672	24.1933	2.61547e-129	3.2012e-128	ARHGAP15
ENSG00000076003	1077.94	1.70569	0.0638813	26.7009	4.5896e-157	1.02564e-155	MCM6
ENSG00000076043	785.077	1.04303	0.0543085	19.2056	3.31964e-82	1.70032e-81	REXO2
ENSG00000076053	576.999	1.61336	0.0593671	27.1759	1.25013e-162	3.26724e-161	RBM7
ENSG00000076258	65.1629	1.36563	0.088958	15.3514	3.46536e-53	1.11425e-52	FMO4
ENSG00000076604	2010.62	2.13004	0.0962872	22.1217	1.95423e-108	1.60494e-107	TRAF4
ENSG00000076662	200.226	1.3389	0.0842784	15.8867	7.83633e-57	2.66839e-56	ICAM3
ENSG00000076716	782.072	1.56636	0.0877241	17.8555	2.61783e-71	1.12218e-70	GPC4
ENSG00000076770	185.222	1.73759	0.0864621	20.0965	7.91153e-90	4.61829e-89	MBNL3
ENSG00000077152	399.815	1.34129	0.0913818	14.6779	8.92911e-49	2.66942e-48	UBE2T
ENSG00000077274	22.0615	4.28022	0.262663	16.2955	1.0626e-59	3.79365e-59	CAPN6
ENSG00000077279	852.474	1.5717	0.155177	10.1284	4.13346e-24	8.2782e-24	DCX
ENSG00000077420	603.289	2.6003	0.112891	23.0338	2.13925e-117	2.07996e-116	APBB1IP
ENSG00000077514	454.897	1.01828	0.040942	24.8713	1.52252e-136	2.14544e-135	POLD3
ENSG00000077713	295.627	1.16773	0.0786297	14.851	6.85271e-50	2.08536e-49	SLC25A43
ENSG00000077721	2081.75	1.23766	0.0513401	24.107	2.11062e-128	2.53096e-127	UBE2A
ENSG00000077942	1731.9	1.46408	0.136562	10.721	8.11555e-27	1.70694e-26	FBLN1
ENSG00000078061	1129.36	1.22581	0.053373	22.9668	1.00034e-116	9.61911e-116	ARAF
ENSG00000078081	27.238	2.7178	0.136807	19.866	8.01298e-88	4.50964e-87	LAMP3
ENSG00000078098	191.838	1.56395	0.131217	11.9188	9.44545e-33	2.18725e-32	FAP
ENSG00000078177	216.711	1.55397	0.0645215	24.0845	3.63109e-128	4.33157e-127	N4BP2
ENSG00000078237	420.605	1.19855	0.0543566	22.0497	9.6062e-108	7.76409e-107	TIGAR
ENSG00000078399	34.8291	5.82647	0.25162	23.1558	1.27093e-118	1.26521e-117	HOXA9
ENSG00000078589	2.81138	2.81593	0.225731	12.4747	1.02601e-35	2.48998e-35	P2RY10
ENSG00000078898	10.625	3.27166	0.258494	12.6566	1.02798e-36	2.53568e-36	BPIFB2
ENSG00000078900	151.405	3.03489	0.137477	22.0756	5.4233e-108	4.41052e-107	TP73
ENSG00000079150	184.496	2.29209	0.0991039	23.1281	2.41274e-118	2.39408e-117	FKBP7
ENSG00000079257	123.497	2.54175	0.0996855	25.4977	2.0922e-143	3.41813e-142	LXN
ENSG00000079263	52.6589	1.21918	0.0883118	13.8054	2.36306e-43	6.48445e-43	SP140
ENSG00000079385	25.9086	1.10329	0.150368	7.33725	2.18029e-13	3.55476e-13	CEACAM1
ENSG00000079462	961.278	1.25013	0.0720643	17.3475	2.06088e-67	8.27553e-67	PAFAH1B3
ENSG00000079616	959.116	1.05847	0.0544957	19.4229	4.93904e-84	2.5987e-83	KIF22
ENSG00000079931	1411.53	1.6886	0.13452	12.5529	3.83412e-36	9.36306e-36	MOXD1
ENSG00000080644	17.832	1.85696	0.177235	10.4774	1.09744e-25	2.2603e-25	CHRNA3
ENSG00000080839	279.324	2.00901	0.0678234	29.6212	7.97429e-193	4.4605e-191	RBL1
ENSG00000081059	164.826	1.60841	0.0870733	18.4719	3.47409e-76	1.6112e-75	TCF7
ENSG00000081237	579.601	2.14951	0.127563	16.8506	1.03865e-63	3.93802e-63	PTPRC
ENSG00000081320	608.828	1.47436	0.0959174	15.3712	2.55588e-53	8.24414e-53	STK17B
ENSG00000082153	5762.47	1.49248	0.0542971	27.4873	2.493e-166	7.13559e-165	BZW1
ENSG00000082781	1912.55	1.15637	0.0830407	13.9254	4.44349e-44	1.23112e-43	ITGB5
ENSG00000082996	2672.79	1.15499	0.0640437	18.0345	1.04521e-72	4.58875e-72	RNF13
ENSG00000083312	2932.94	1.28048	0.0478068	26.7844	4.91422e-158	1.12561e-156	TNPO1
ENSG00000083444	3502.33	1.8237	0.0778498	23.4259	2.32711e-121	2.42864e-120	PLOD1
ENSG00000083817	196.768	1.17235	0.0537501	21.8112	1.81746e-105	1.39928e-104	ZNF416
ENSG00000083828	118.996	1.04539	0.0685889	15.2414	1.87706e-52	5.9706e-52	ZNF586
ENSG00000083845	12692.5	1.84879	0.0908142	20.3579	3.95132e-92	2.4173e-91	RPS5
ENSG00000084073	1501.8	1.06473	0.052021	20.4673	4.21015e-93	2.6202e-92	ZMPSTE24
ENSG00000084093	483.18	1.40685	0.0750046	18.7568	1.7036e-78	8.18434e-78	REST
ENSG00000084207	5031.37	1.08168	0.0648692	16.6748	1.99751e-62	7.4157e-62	GSTP1
ENSG00000084623	4324.33	1.16063	0.054811	21.1751	1.62055e-99	1.12622e-98	EIF3I
ENSG00000085117	1515.09	1.66952	0.0935456	17.8471	3.04592e-71	1.30386e-70	CD82
ENSG00000085274	602.26	1.01983	0.0519155	19.6441	6.49403e-86	3.5313e-85	MYNN
ENSG00000085491	300.78	1.42844	0.0752157	18.9913	2.0145e-80	9.9865e-80	SLC25A24
ENSG00000085552	46.4148	2.0687	0.134052	15.4321	9.95683e-54	3.2361e-53	IGSF9
ENSG00000085719	2332.75	1.70442	0.0651904	26.1452	1.11728e-150	2.13085e-149	CPNE3
ENSG00000085840	98.2063	3.28176	0.121636	26.9802	2.52185e-160	6.1609e-159	ORC1
ENSG00000085871	441.625	1.23692	0.0699875	17.6734	6.71983e-70	2.81289e-69	MGST2
ENSG00000085999	153.004	1.38761	0.0924321	15.0122	6.11333e-51	1.89334e-50	RAD54L
ENSG00000086062	704.467	1.77758	0.115213	15.4287	1.04967e-53	3.41096e-53	B4GALT1
ENSG00000086598	3929.54	1.68934	0.0597469	28.2749	7.02893e-176	2.47049e-174	TMED2
ENSG00000086666	1714.06	1.24542	0.0664156	18.7519	1.86774e-78	8.96583e-78	ZFAND6
ENSG00000086730	561.469	2.41385	0.106302	22.7074	3.78404e-114	3.45574e-113	LAT2
ENSG00000086991	108.397	3.2906	0.14142	23.2683	9.28235e-120	9.42986e-119	NOX4
ENSG00000087077	1750.88	1.75895	0.0855028	20.5718	4.90966e-94	3.09758e-93	TRIP6
ENSG00000087086	68966.2	1.28662	0.0946624	13.5916	4.49031e-42	1.20603e-41	FTL
ENSG00000087088	1028.98	1.67773	0.0577835	29.0347	2.40107e-185	1.09583e-183	BAX
ENSG00000087237	47.3203	2.3425	0.127638	18.3527	3.14034e-75	1.43074e-74	CETP
ENSG00000087245	2122.18	4.51649	0.125569	35.9683	2.62088e-283	2.18569e-280	MMP2
ENSG00000087266	1938.83	1.04071	0.0697894	14.9121	2.74837e-50	8.42933e-50	SH3BP2
ENSG00000087586	238.747	2.75497	0.0905221	30.4342	1.93903e-203	1.57413e-201	AURKA
ENSG00000087589	84.609	1.10658	0.102141	10.8339	2.379e-27	5.04245e-27	CASS4
ENSG00000087995	580.108	1.20795	0.0516424	23.3906	5.32347e-121	5.48398e-120	METTL2A
ENSG00000088035	370.96	1.41367	0.0588465	24.023	1.59797e-127	1.88419e-126	ALG6
ENSG00000088298	641.635	2.04225	0.0650118	31.4135	1.32189e-216	1.52532e-214	EDEM2
ENSG00000088451	247.454	1.07453	0.0627258	17.1306	8.77797e-66	3.43755e-65	TGDS
ENSG00000088827	315.53	3.06318	0.155044	19.7568	7.01039e-87	3.88579e-86	SIGLEC1
ENSG00000088882	990.35	5.03834	0.163432	30.8283	1.09546e-208	1.036e-206	CPXM1
ENSG00000088930	1783.46	1.53437	0.0509307	30.1265	2.17672e-199	1.52428e-197	XRN2
ENSG00000089012	7.54664	1.15353	0.135492	8.51364	1.6855e-17	2.98869e-17	SIRPG
ENSG00000089116	5.70234	4.55625	0.336375	13.5452	8.46353e-42	2.26323e-41	LHX5
ENSG00000089127	728.833	2.53607	0.157403	16.1119	2.10323e-58	7.33751e-58	OAS1
ENSG00000089157	28901.6	2.27449	0.0833048	27.3032	3.8888e-164	1.05544e-162	RPLP0
ENSG00000089225	56.1532	3.28986	0.254106	12.9468	2.45038e-38	6.219e-38	TBX5
ENSG00000089327	665.171	1.9176	0.105618	18.156	1.15032e-73	5.1176e-73	FXYD5
ENSG00000089597	7458.32	1.40659	0.0454695	30.9349	4.06005e-210	3.92051e-208	GANAB
ENSG00000089639	401.535	1.3318	0.061649	21.6029	1.68854e-103	1.25424e-102	GMIP
ENSG00000089685	805.162	5.4395	0.189034	28.7752	4.38935e-182	1.83862e-180	BIRC5
ENSG00000090054	1073.41	1.13815	0.0479408	23.7407	1.37087e-124	1.52063e-123	SPTLC1
ENSG00000090104	2005.29	2.18597	0.188926	11.5705	5.81211e-31	1.30808e-30	RGS1
ENSG00000090339	1020.01	1.69485	0.161631	10.4859	1.00254e-25	2.06717e-25	ICAM1
ENSG00000090530	288.947	1.85758	0.0841661	22.0704	6.08804e-108	4.94235e-107	P3H2
ENSG00000090554	152.915	1.26981	0.0797365	15.9251	4.24204e-57	1.45284e-56	FLT3LG
ENSG00000090659	69.8016	2.82324	0.18129	15.573	1.10998e-54	3.66076e-54	CD209
ENSG00000090776	666.399	1.3149	0.0746809	17.6068	2.18318e-69	9.04375e-69	EFNB1
ENSG00000090889	335.941	3.69013	0.118365	31.1757	2.2719e-213	2.4811e-211	KIF4A
ENSG00000090924	919.211	1.80651	0.0998231	18.0971	3.35981e-73	1.48644e-72	PLEKHG2
ENSG00000090932	993.221	2.45298	0.152065	16.1311	1.54229e-58	5.39391e-58	DLL3
ENSG00000091106	76.6164	1.08433	0.0852413	12.7207	4.53578e-37	1.1267e-36	NLRC4
ENSG00000091128	9.87793	2.31077	0.126383	18.2839	1.11147e-74	5.02147e-74	LAMB4
ENSG00000091136	2363.22	1.31956	0.112727	11.7058	1.19049e-31	2.71226e-31	LAMB1
ENSG00000091317	1283.05	2.06019	0.0786614	26.1906	3.4027e-151	6.59233e-150	CMTM6
ENSG00000091732	660.082	1.45296	0.0583545	24.8988	7.66404e-137	1.08665e-135	ZC3HC1
ENSG00000091947	678.302	1.03946	0.0498522	20.8507	1.50091e-96	9.8242e-96	TMEM101
ENSG00000091986	2482.77	3.51476	0.129391	27.1638	1.74172e-162	4.51348e-161	CCDC80
ENSG00000092010	2133.74	1.44933	0.0704923	20.5601	6.24941e-94	3.93743e-93	PSME1
ENSG00000092036	586.5	1.30532	0.0688517	18.9584	3.76341e-80	1.85861e-79	HAUS4
ENSG00000092067	3.52445	1.4908	0.157872	9.44312	3.61853e-21	6.8847e-21	CEBPE
ENSG00000092199	11547.4	1.02829	0.0512949	20.0466	2.16201e-89	1.25012e-88	HNRNPC
ENSG00000092200	11.3001	1.43749	0.112	12.8347	1.04744e-37	2.6318e-37	RPGRIP1
ENSG00000092470	280.301	2.43152	0.0820428	29.6372	4.95295e-193	2.80469e-191	WDR76
ENSG00000092531	1000.24	1.07115	0.0717314	14.9328	2.01667e-50	6.19971e-50	SNAP23
ENSG00000092607	174.793	2.40163	0.1297	18.5168	1.5125e-76	7.0664e-76	TBX15
ENSG00000092841	16575.9	1.87451	0.0749887	24.9972	6.56366e-138	9.48216e-137	MYL6
ENSG00000092853	98.4954	2.103	0.106803	19.6905	2.60279e-86	1.42548e-85	CLSPN
ENSG00000092969	1225.03	1.53109	0.106822	14.3331	1.35966e-46	3.92352e-46	TGFB2
ENSG00000094804	259.305	1.60915	0.0870853	18.4778	3.11604e-76	1.44734e-75	CDC6
ENSG00000095015	551.706	1.57926	0.0769483	20.5237	1.3235e-93	8.29311e-93	MAP3K1
ENSG00000095209	379.1	1.52294	0.0769371	19.7946	3.31289e-87	1.8441e-86	TMEM38B
ENSG00000095303	706.101	3.02802	0.12089	25.0477	1.84758e-138	2.7118e-137	PTGS1
ENSG00000095585	128.736	1.9961	0.113249	17.6258	1.5603e-69	6.48841e-69	BLNK
ENSG00000095970	1340.17	4.31416	0.143312	30.1033	4.38187e-199	3.02234e-197	TREM2
ENSG00000096060	2515.41	1.20794	0.121411	9.9492	2.54214e-23	5.02052e-23	FKBP5
ENSG00000096395	0.321215	1.2333	0.427395	2.88562	0.0039064	0.00477486	MLN
ENSG00000097033	3174.82	1.2684	0.0557521	22.7506	1.41413e-114	1.30457e-113	SH3GLB1
ENSG00000099139	304.236	1.22587	0.0808426	15.1637	6.15416e-52	1.93904e-51	PCSK5
ENSG00000099203	785.444	1.67406	0.0645577	25.9312	2.96385e-148	5.34688e-147	TMED1
ENSG00000099250	1643.55	1.59397	0.0904959	17.6137	1.93355e-69	8.01329e-69	NRP1
ENSG00000099377	339.688	1.5403	0.0924226	16.6658	2.32326e-62	8.6198e-62	HSD3B7
ENSG00000099385	893.44	1.46533	0.0645512	22.7002	4.45597e-114	4.06532e-113	BCL7C
ENSG00000099617	29.9433	1.33467	0.117135	11.3943	4.4632e-30	9.91119e-30	EFNA2
ENSG00000099953	134.756	2.70741	0.1251	21.6421	7.22152e-104	5.40568e-103	MMP11
ENSG00000099985	95.9994	2.87011	0.171754	16.7106	1.09693e-62	4.08635e-62	OSM
ENSG00000100055	485.463	2.04967	0.110795	18.4996	2.07942e-76	9.69039e-76	CYTH4
ENSG00000100060	383.996	2.30814	0.104657	22.0543	8.6858e-108	7.02948e-107	MFNG
ENSG00000100079	3.83096	2.52228	0.204282	12.347	5.05341e-35	1.21085e-34	LGALS2
ENSG00000100097	7509.87	1.64087	0.0910282	18.0259	1.22012e-72	5.35029e-72	LGALS1
ENSG00000100162	128.546	3.83292	0.128181	29.9024	1.83365e-196	1.16813e-194	CENPM
ENSG00000100196	185.69	2.53235	0.131146	19.3094	4.4803e-83	2.32007e-82	KDELR3
ENSG00000100219	1601.96	1.39813	0.0798231	17.5154	1.0935e-68	4.48723e-68	XBP1
ENSG00000100234	7081.22	1.23742	0.0897942	13.7807	3.33187e-43	9.11842e-43	TIMP3
ENSG00000100253	0.895074	1.78361	0.3071	5.80791	6.32572e-09	9.28613e-09	MIOX
ENSG00000100290	4.41966	1.98556	0.150795	13.1673	1.35423e-39	3.50833e-39	BIK
ENSG00000100292	2527.91	3.57114	0.152036	23.4887	5.32322e-122	5.63886e-121	HMOX1
ENSG00000100297	940.323	2.61495	0.090675	28.8387	7.0198e-183	3.00917e-181	MCM5
ENSG00000100298	6.72937	2.20569	0.145663	15.1424	8.50456e-52	2.67272e-51	APOBEC3H
ENSG00000100300	1154.38	1.83986	0.0933994	19.6988	2.20808e-86	1.21147e-85	TSPO
ENSG00000100336	737.069	3.08847	0.194459	15.8823	8.40002e-57	2.85928e-56	APOL4
ENSG00000100342	603.421	1.4432	0.127249	11.3415	8.17325e-30	1.80799e-29	APOL1
ENSG00000100353	3016.66	1.04808	0.0485408	21.5917	2.14861e-103	1.59339e-102	EIF3D
ENSG00000100365	219.85	2.13461	0.118295	18.0448	8.66679e-73	3.81227e-72	NCF4
ENSG00000100368	119.297	1.78364	0.128093	13.9246	4.49247e-44	1.2445e-43	CSF2RB
ENSG00000100373	9.14094	2.49114	0.188902	13.1874	1.03651e-39	2.68903e-39	UPK3A
ENSG00000100385	49.1683	2.07202	0.142129	14.5784	3.85367e-48	1.14074e-47	IL2RB
ENSG00000100410	663.361	1.23624	0.0636497	19.4226	4.97382e-84	2.61625e-83	PHF5A
ENSG00000100439	1644.1	1.61183	0.0764476	21.0841	1.11283e-98	7.58999e-98	ABHD4
ENSG00000100450	13.2122	2.35815	0.163245	14.4455	2.67601e-47	7.81048e-47	GZMH
ENSG00000100453	21.3064	1.13359	0.166531	6.80708	9.95971e-12	1.56354e-11	GZMB
ENSG00000100479	71.7968	2.92948	0.107542	27.2403	2.16676e-163	5.75303e-162	POLE2
ENSG00000100504	1202.64	2.58807	0.1092	23.7003	3.57991e-124	3.92592e-123	PYGL
ENSG00000100526	197.411	2.11796	0.0914008	23.1722	8.69118e-119	8.67086e-118	CDKN3
ENSG00000100558	44.5602	4.07268	0.15157	26.8699	4.93761e-159	1.1644e-157	PLEK2
ENSG00000100565	1.05034	1.80749	0.220762	8.18753	2.66647e-16	4.60918e-16	LRRC74A
ENSG00000100600	2101.28	1.35064	0.0748112	18.054	7.33278e-73	3.2278e-72	LGMN
ENSG00000100632	2459.44	1.18362	0.0624431	18.9552	4.00265e-80	1.9757e-79	ERH
ENSG00000100644	4779.63	1.92469	0.0785986	24.4875	2.00503e-132	2.63323e-131	HIF1A
ENSG00000100890	842.618	1.10342	0.0515271	21.4143	9.83126e-102	7.12378e-101	PRORP
ENSG00000100979	7222.35	2.37193	0.107871	21.9886	3.70003e-107	2.9515e-106	PLTP
ENSG00000100985	686.053	4.72058	0.213624	22.0976	3.33162e-108	2.72273e-107	MMP9
ENSG00000101000	203.851	2.49391	0.114681	21.7464	7.46572e-105	5.68591e-104	PROCR
ENSG00000101003	374.891	2.77689	0.0909856	30.5201	1.41108e-204	1.18757e-202	GINS1
ENSG00000101052	938.52	1.69183	0.0589259	28.7111	2.76938e-181	1.12911e-179	IFT52
ENSG00000101057	561.51	5.34568	0.236074	22.6441	1.59449e-113	1.44221e-112	MYBL2
ENSG00000101082	20.5247	1.18651	0.09972	11.8984	1.20609e-32	2.78726e-32	SLA2
ENSG00000101096	250.12	1.67347	0.0949427	17.6261	1.55312e-69	6.46148e-69	NFATC2
ENSG00000101104	502.805	1.17343	0.0935507	12.5432	4.3311e-36	1.05711e-35	PABPC1L
ENSG00000101115	29.3384	1.69767	0.146839	11.5614	6.46085e-31	1.4532e-30	SALL4
ENSG00000101134	902.614	1.05205	0.0767543	13.7067	9.25224e-43	2.50999e-42	DOK5
ENSG00000101160	2775.7	1.64942	0.0906469	18.1961	5.54173e-74	2.47744e-73	CTSZ
ENSG00000101198	1767.07	1.87257	0.133712	14.0045	1.46237e-44	4.08621e-44	NKAIN4
ENSG00000101203	1308.36	1.41769	0.168496	8.41378	3.97e-17	6.98614e-17	COL20A1
ENSG00000101294	3274.01	1.41066	0.0502414	28.0777	1.83605e-173	6.10254e-172	HM13
ENSG00000101310	1873.18	1.18474	0.0450182	26.3169	1.2284e-152	2.44706e-151	SEC23B
ENSG00000101311	359.986	2.05541	0.135866	15.1283	1.05443e-51	3.30977e-51	FERMT1
ENSG00000101323	1.07227	1.58172	0.257913	6.13276	8.63698e-10	1.29262e-09	HAO1
ENSG00000101327	223.083	1.35871	0.18527	7.33369	2.23897e-13	3.64915e-13	PDYN
ENSG00000101336	472.415	2.55565	0.125959	20.2895	1.59197e-91	9.611e-91	HCK
ENSG00000101346	1653.03	2.05991	0.0604864	34.0557	3.33708e-254	1.11319e-251	POFUT1
ENSG00000101347	2177.63	1.28723	0.0661615	19.4559	2.59568e-84	1.374e-83	SAMHD1
ENSG00000101384	1916.5	1.94644	0.10015	19.4352	3.88649e-84	2.05018e-83	JAG1
ENSG00000101440	9.59504	3.2431	0.163658	19.8164	2.15055e-87	1.20147e-86	ASIP
ENSG00000101444	3300.74	1.53175	0.0610587	25.0866	6.97278e-139	1.03336e-137	AHCY
ENSG00000101457	799.505	1.10158	0.0463995	23.7413	1.35151e-124	1.50007e-123	DNTTIP1
ENSG00000101464	784.468	1.27656	0.0513478	24.8611	1.95948e-136	2.75694e-135	PIGU
ENSG00000101608	2429.76	1.87152	0.0944025	19.825	1.81359e-87	1.01445e-86	MYL12A
ENSG00000101670	257.996	3.19998	0.157289	20.3445	5.18916e-92	3.16823e-91	LIPG
ENSG00000101773	653.805	2.02533	0.0692962	29.2271	8.78645e-188	4.26468e-186	RBBP8
ENSG00000101825	682.917	4.32242	0.16646	25.9668	1.17562e-148	2.14618e-147	MXRA5
ENSG00000101868	500.062	1.26588	0.0552751	22.9015	4.48958e-116	4.27011e-115	POLA1
ENSG00000101888	444.227	1.9007	0.0905759	20.9846	9.068e-98	6.07858e-97	NXT2
ENSG00000101890	0.763811	1.23925	0.209173	5.9245	3.13249e-09	4.62996e-09	GUCY2F
ENSG00000101892	1.66208	1.86234	0.258977	7.19115	6.42467e-13	1.03643e-12	ATP1B4
ENSG00000101972	2340.52	1.15397	0.0577126	19.9951	6.07687e-89	3.49177e-88	STAG2
ENSG00000101974	272.336	1.12477	0.0726838	15.4749	5.12814e-54	1.67353e-53	ATP11C
ENSG00000101986	383.639	1.52696	0.0664397	22.9827	6.94509e-117	6.69583e-116	ABCD1
ENSG00000102007	1149.56	2.91239	0.137642	21.1592	2.27181e-99	1.57287e-98	PLP2
ENSG00000102034	188.851	2.47617	0.11841	20.9119	4.1727e-97	2.76277e-96	ELF4
ENSG00000102158	1989.22	2.30584	0.0844818	27.2939	5.0048e-164	1.35034e-162	MAGT1
ENSG00000102174	127.791	2.32167	0.0991323	23.42	2.67641e-121	2.78684e-120	PHEX
ENSG00000102218	486.737	2.70481	0.0860959	31.4163	1.21258e-216	1.40805e-214	RP2
ENSG00000102221	267.765	1.20631	0.0801913	15.0429	3.84501e-51	1.19486e-50	JADE3
ENSG00000102265	7003.07	4.06475	0.151766	26.783	5.09771e-158	1.16618e-156	TIMP1
ENSG00000102271	844.737	1.83574	0.103953	17.6594	8.61393e-70	3.59672e-69	KLHL4
ENSG00000102317	3379.27	1.24695	0.0779441	15.9981	1.31821e-57	4.54096e-57	RBM3
ENSG00000102359	470.238	5.21224	0.158392	32.9073	1.7272e-237	3.26691e-235	SRPX2
ENSG00000102362	731.988	1.46337	0.106749	13.7086	9.02299e-43	2.44816e-42	SYTL4
ENSG00000102383	323.386	1.58265	0.0616139	25.6866	1.64963e-145	2.83122e-144	ZDHHC15
ENSG00000102384	63.3358	2.8418	0.103692	27.4062	2.31215e-165	6.49634e-164	CENPI
ENSG00000102393	441.288	1.60659	0.0613376	26.1926	3.2296e-151	6.26357e-150	GLA
ENSG00000102524	349.859	2.17676	0.106983	20.3467	4.96177e-92	3.03041e-91	TNFSF13B
ENSG00000102575	142.482	3.80913	0.150094	25.3782	4.38721e-142	6.98111e-141	ACP5
ENSG00000102699	1023.28	1.53154	0.0734123	20.8621	1.18282e-96	7.76426e-96	PARP4
ENSG00000102743	95.0416	1.22725	0.067002	18.3167	6.09197e-75	2.76383e-74	SLC25A15
ENSG00000102805	906.449	1.82129	0.067442	27.0053	1.27899e-160	3.13711e-159	CLN5
ENSG00000102854	53.6319	1.19693	0.169849	7.04702	1.82795e-12	2.91908e-12	MSLN
ENSG00000102962	8.49216	2.31564	0.189894	12.1943	3.33213e-34	7.88732e-34	CCL22
ENSG00000102970	2.52781	2.42605	0.223806	10.8399	2.22618e-27	4.72127e-27	CCL17
ENSG00000103023	3.18594	2.7686	0.236288	11.7171	1.04223e-31	2.37626e-31	PRSS54
ENSG00000103187	4440.12	1.57981	0.0694405	22.7506	1.41703e-114	1.30644e-113	COTL1
ENSG00000103274	428.811	1.2302	0.0462866	26.5779	1.22325e-155	2.60965e-154	NUBP1
ENSG00000103355	6.25681	2.80087	0.224562	12.4726	1.05301e-35	2.55517e-35	PRSS33
ENSG00000103449	1849.95	1.6648	0.0816034	20.4011	1.63614e-92	1.008e-91	SALL1
ENSG00000103460	221.511	1.05472	0.126693	8.325	8.43264e-17	1.4741e-16	TOX3
ENSG00000103490	247.952	2.80358	0.102345	27.3933	3.29585e-165	9.21782e-164	PYCARD
ENSG00000103569	187.418	1.62878	0.149228	10.9147	9.80603e-28	2.09369e-27	AQP9
ENSG00000103710	945.123	1.76459	0.117228	15.0526	3.31778e-51	1.03277e-50	RASL12
ENSG00000103742	802.146	1.92818	0.0842552	22.885	6.55365e-116	6.21716e-115	IGDCC4
ENSG00000103852	402.993	1.12423	0.0562895	19.9723	9.59139e-89	5.49059e-88	TTC23
ENSG00000103855	2351.28	2.31448	0.0760081	30.4505	1.18153e-203	9.76466e-202	CD276
ENSG00000103966	821.707	1.77049	0.0765531	23.1275	2.44661e-118	2.42637e-117	EHD4
ENSG00000103978	1558.45	1.19971	0.0506648	23.6794	5.87481e-124	6.42343e-123	TMEM87A
ENSG00000104043	140.188	1.45587	0.0995488	14.6246	1.95579e-48	5.81288e-48	ATP8B4
ENSG00000104055	29.5137	3.57289	0.22768	15.6926	1.69937e-55	5.68119e-55	TGM5
ENSG00000104081	231.157	2.61936	0.10045	26.0763	6.77761e-150	1.26499e-148	BMF
ENSG00000104147	72.3955	3.94435	0.139066	28.3631	5.7644e-177	2.08188e-175	OIP5
ENSG00000104213	109.676	1.30641	0.127284	10.2637	1.02719e-24	2.0785e-24	PDGFRL
ENSG00000104267	3164.67	1.38944	0.0917875	15.1376	9.1481e-52	2.87398e-51	CA2
ENSG00000104299	462.112	1.00831	0.0403281	25.0026	5.72561e-138	8.278e-137	INTS9
ENSG00000104312	398.515	1.10018	0.0561375	19.598	1.60867e-85	8.69604e-85	RIPK2
ENSG00000104324	860.261	1.19095	0.0814685	14.6185	2.14141e-48	6.3625e-48	CPQ
ENSG00000104341	3418.91	1.57223	0.0684715	22.9618	1.12293e-116	1.0781e-115	LAPTM4B
ENSG00000104368	1679.99	2.0602	0.106099	19.4177	5.47323e-84	2.87564e-83	PLAT
ENSG00000104408	3940.32	1.07161	0.064942	16.501	3.60761e-61	1.31431e-60	EIF3E
ENSG00000104432	29.3048	2.23271	0.11318	19.727	1.26407e-86	6.96874e-86	IL7
ENSG00000104472	427.5	1.04019	0.057944	17.9517	4.65658e-72	2.02403e-71	CHRAC1
ENSG00000104518	753.996	1.22934	0.0941029	13.0637	5.30601e-39	1.36115e-38	GSDMD
ENSG00000104611	133.202	1.90538	0.0980527	19.4322	4.12454e-84	2.17388e-83	SH2D4A
ENSG00000104626	507.192	1.72617	0.0650755	26.5257	4.89895e-155	1.03193e-153	ERI1
ENSG00000104635	2359.65	1.5213	0.100284	15.1699	5.59635e-52	1.76602e-51	SLC39A14
ENSG00000104738	1774.27	1.62247	0.0670153	24.2105	1.72549e-129	2.11756e-128	MCM4
ENSG00000104763	4734.41	1.25683	0.0557453	22.546	1.46963e-112	1.30763e-111	ASAH1
ENSG00000104774	1485.88	2.31709	0.0771201	30.0452	2.52288e-198	1.70174e-196	MAN2B1
ENSG00000104783	108.657	1.12099	0.127774	8.77321	1.73637e-18	3.14328e-18	KCNN4
ENSG00000104870	3001.85	2.30004	0.0868393	26.4862	1.39926e-154	2.92727e-153	FCGRT
ENSG00000104889	628.744	2.80035	0.0888744	31.5091	6.51973e-218	8.08226e-216	RNASEH2A
ENSG00000104894	499.699	2.52661	0.113912	22.1804	5.30684e-109	4.3957e-108	CD37
ENSG00000104903	144.521	1.31448	0.0874952	15.0234	5.15666e-51	1.59867e-50	LYL1
ENSG00000104918	6.81594	1.64872	0.247435	6.66325	2.67845e-11	4.15749e-11	RETN
ENSG00000104921	10.0203	1.42061	0.237103	5.99154	2.07868e-09	3.08705e-09	FCER2
ENSG00000104951	90.8214	2.38379	0.1533	15.5498	1.59495e-54	5.247e-54	IL4I1
ENSG00000104953	56.402	1.66118	0.0957595	17.3474	2.06422e-67	8.28714e-67	TLE6
ENSG00000104972	258.108	2.01429	0.130136	15.4783	4.85936e-54	1.58695e-53	LILRB1
ENSG00000104974	67.0252	2.0953	0.120382	17.4055	7.5003e-68	3.03503e-67	LILRA1
ENSG00000105011	304.229	4.72449	0.190374	24.8168	5.90286e-136	8.21074e-135	ASF1B
ENSG00000105122	146.449	1.29552	0.0924845	14.008	1.39298e-44	3.89528e-44	RASAL3
ENSG00000105137	700.603	1.83648	0.0821522	22.3546	1.08973e-110	9.33393e-110	SYDE1
ENSG00000105193	10851.2	1.4826	0.0833766	17.782	9.75042e-71	4.13717e-70	RPS16
ENSG00000105246	95.5177	2.3548	0.125988	18.6906	5.90617e-78	2.81237e-77	EBI3
ENSG00000105281	489.287	2.86602	0.145745	19.6646	4.33212e-86	2.3627e-85	SLC1A5
ENSG00000105329	1338.71	2.12586	0.0932421	22.7994	4.65005e-115	4.33508e-114	TGFB1
ENSG00000105352	10.3009	2.11132	0.192679	10.9577	6.10131e-28	1.30711e-27	CEACAM4
ENSG00000105355	1857.12	2.20074	0.089688	24.5378	5.84298e-133	7.75135e-132	PLIN3
ENSG00000105366	318.415	3.02826	0.129502	23.3839	6.23766e-121	6.41853e-120	SIGLEC8
ENSG00000105369	9.2438	1.42799	0.135353	10.5501	5.07533e-26	1.0511e-25	CD79A
ENSG00000105372	12661.2	1.68513	0.0863419	19.5169	7.88186e-85	4.21108e-84	RPS19
ENSG00000105374	49.0795	1.4487	0.129825	11.1589	6.48059e-29	1.41395e-28	NKG7
ENSG00000105383	151.013	2.48727	0.122452	20.3122	1.0023e-91	6.07337e-91	CD33
ENSG00000105438	2963.13	1.54617	0.0539006	28.6855	5.78075e-181	2.34127e-179	KDELR1
ENSG00000105501	42.1585	1.79372	0.134991	13.2876	2.73039e-40	7.15532e-40	SIGLEC5
ENSG00000105519	919.692	1.00174	0.104487	9.58723	9.04857e-22	1.73655e-21	CAPS
ENSG00000105559	1065.41	2.78789	0.137833	20.2266	5.71513e-91	3.4166e-90	PLEKHA4
ENSG00000105583	2442.85	1.05347	0.0502409	20.9683	1.27781e-97	8.53748e-97	WDR83OS
ENSG00000105612	1273.09	1.87159	0.0608093	30.7781	5.14782e-208	4.79426e-206	DNASE2
ENSG00000105640	13080.4	1.4962	0.0859809	17.4015	8.03217e-68	3.24738e-67	RPL18A
ENSG00000105672	17.4066	2.0391	0.105271	19.37	1.38244e-83	7.21992e-83	ETV2
ENSG00000105677	1946.96	1.14389	0.0545168	20.9823	9.51403e-98	6.3729e-97	TMEM147
ENSG00000105697	346.816	1.93463	0.175176	11.0439	2.34524e-28	5.0675e-28	HAMP
ENSG00000105722	1816.3	1.07982	0.0692021	15.6038	6.85987e-55	2.27017e-54	ERF
ENSG00000105750	123.04	1.46471	0.0741276	19.7594	6.66498e-87	3.69656e-86	ZNF85
ENSG00000105755	517.989	1.03714	0.0607571	17.0702	2.4717e-65	9.62398e-65	ETHE1
ENSG00000105810	1557.22	2.14065	0.110543	19.3648	1.52852e-83	7.96696e-83	CDK6
ENSG00000105825	65.8779	2.19782	0.215699	10.1893	2.21354e-24	4.44963e-24	TFPI2
ENSG00000105829	570.211	1.28736	0.0684938	18.7953	8.25813e-79	3.98401e-78	BET1
ENSG00000105835	8477.11	2.86474	0.133001	21.5391	6.69276e-103	4.92152e-102	NAMPT
ENSG00000105849	544.986	1.08291	0.051014	21.2276	5.30529e-100	3.73365e-99	POLR1F
ENSG00000105851	72.6616	2.78173	0.120464	23.0917	5.60524e-118	5.51122e-117	PIK3CG
ENSG00000105854	7345.93	1.01841	0.0851862	11.9551	6.10313e-33	1.41704e-32	PON2
ENSG00000105855	4054.48	1.90025	0.0897314	21.1771	1.55182e-99	1.07927e-98	ITGB8
ENSG00000105856	1564.66	1.08666	0.0558936	19.4416	3.43543e-84	1.81485e-83	HBP1
ENSG00000105877	58.8774	1.41499	0.147786	9.57461	1.02247e-21	1.96083e-21	DNAH11
ENSG00000105880	150.332	1.33559	0.180766	7.38849	1.48504e-13	2.42856e-13	DLX5
ENSG00000105894	13237.5	1.88742	0.0924103	20.4243	1.01659e-92	6.28837e-92	PTN
ENSG00000105948	268.059	1.57169	0.0599316	26.2247	1.38799e-151	2.7062e-150	TTC26
ENSG00000105967	141.446	2.46698	0.119672	20.6145	2.03337e-94	1.29221e-93	TFEC
ENSG00000105971	669.504	1.37386	0.106206	12.9358	2.82582e-38	7.1659e-38	CAV2
ENSG00000105974	1732.87	2.71446	0.134416	20.1945	1.09498e-90	6.50572e-90	CAV1
ENSG00000105991	24.2673	5.23755	0.238066	22.0004	2.85381e-107	2.28242e-106	HOXA1
ENSG00000105997	71.1596	6.13319	0.228376	26.8557	7.23541e-159	1.7019e-157	HOXA3
ENSG00000106003	1803.97	2.46979	0.112369	21.9793	4.54723e-107	3.62101e-106	LFNG
ENSG00000106004	97.5197	6.23909	0.23199	26.8938	2.59808e-159	6.17448e-158	HOXA5
ENSG00000106006	14.758	5.45615	0.272145	20.0487	2.07167e-89	1.19864e-88	HOXA6
ENSG00000106025	655.402	2.6104	0.107291	24.33	9.43216e-131	1.19018e-129	TSPAN12
ENSG00000106028	1644.97	1.35313	0.0523338	25.8557	2.10169e-147	3.75826e-146	SSBP1
ENSG00000106031	43.126	5.65187	0.311558	18.1407	1.52191e-73	6.75924e-73	HOXA13
ENSG00000106034	142.546	1.76445	0.130905	13.4788	2.08345e-41	5.54871e-41	CPED1
ENSG00000106038	3.92348	3.65596	0.282481	12.9423	2.59603e-38	6.58683e-38	EVX1
ENSG00000106066	1053.32	4.42305	0.156477	28.2664	8.95722e-176	3.13622e-174	CPVL
ENSG00000106080	487.846	1.10518	0.0573658	19.2654	1.04848e-82	5.40197e-82	FKBP14
ENSG00000106153	13907	1.81038	0.114477	15.8144	2.47411e-56	8.36112e-56	CHCHD2
ENSG00000106178	0.886182	2.19572	0.388792	5.64755	1.62747e-08	2.3647e-08	CCL24
ENSG00000106245	2217.48	1.17358	0.059095	19.8593	9.16504e-88	5.15484e-87	BUD31
ENSG00000106258	44.1633	1.30801	0.124642	10.4942	9.18624e-26	1.89562e-25	CYP3A5
ENSG00000106268	410.305	2.2566	0.0716161	31.5097	6.40467e-218	7.99364e-216	NUDT1
ENSG00000106278	24941.8	2.58013	0.0970767	26.5783	1.21112e-155	2.58678e-154	PTPRZ1
ENSG00000106333	1377.97	3.88172	0.145476	26.6829	7.43095e-157	1.64657e-155	PCOLCE
ENSG00000106355	989.598	1.65963	0.0605954	27.3888	3.73306e-165	1.04089e-163	LSM5
ENSG00000106366	3081.32	4.66833	0.184959	25.2398	1.46494e-140	2.25548e-139	SERPINE1
ENSG00000106397	2036.21	1.98528	0.0835114	23.7725	6.42735e-125	7.2124e-124	PLOD3
ENSG00000106399	575.635	1.61443	0.0637889	25.309	2.5445e-141	3.98327e-140	RPA3
ENSG00000106400	2263.73	1.3185	0.0667122	19.7641	6.06946e-87	3.36831e-86	ZNHIT1
ENSG00000106462	469.878	3.41022	0.1077	31.6642	4.84011e-220	6.29798e-218	EZH2
ENSG00000106483	576.164	4.3171	0.140912	30.6369	3.95155e-206	3.48553e-204	SFRP4
ENSG00000106484	3636.66	3.36168	0.118746	28.3098	2.61684e-176	9.3589e-175	MEST
ENSG00000106511	466.505	4.66473	0.177778	26.2391	9.52379e-152	1.8708e-150	MEOX2
ENSG00000106538	1109.29	1.44778	0.131442	11.0145	3.25158e-28	7.01102e-28	RARRES2
ENSG00000106546	773.32	2.20293	0.10744	20.5038	1.99273e-93	1.24525e-92	AHR
ENSG00000106554	1291.34	1.39756	0.04566	30.608	9.59118e-206	8.22287e-204	CHCHD3
ENSG00000106560	229.304	2.65966	0.102473	25.9547	1.60838e-148	2.92458e-147	GIMAP2
ENSG00000106565	1964.91	2.53376	0.117089	21.6395	7.63367e-104	5.70954e-103	TMEM176B
ENSG00000106588	2448.14	1.72444	0.0637512	27.0494	3.87792e-161	9.66687e-160	PSMA2
ENSG00000106624	7107.83	2.46964	0.128843	19.1679	6.86565e-82	3.49512e-81	AEBP1
ENSG00000106628	2817.61	1.38814	0.0518554	26.7693	7.35347e-158	1.67804e-156	POLD2
ENSG00000106638	1070.46	1.72034	0.0521858	32.9657	2.51829e-238	4.91522e-236	TBL2
ENSG00000106785	827.235	1.36079	0.0626962	21.7045	1.86175e-104	1.40914e-103	TRIM14
ENSG00000106799	1351.04	2.37736	0.0856516	27.7562	1.46563e-169	4.45935e-168	TGFBR1
ENSG00000106803	1191.05	1.36313	0.058711	23.2177	3.01814e-119	3.03584e-118	SEC61B
ENSG00000106823	461.253	2.89952	0.124384	23.311	3.42648e-120	3.51008e-119	ECM2
ENSG00000106952	48.9375	3.87253	0.166117	23.3121	3.34375e-120	3.42725e-119	TNFSF8
ENSG00000106991	2479.5	1.3135	0.0887275	14.8037	1.38625e-49	4.20249e-49	ENG
ENSG00000107020	340.177	1.71974	0.0698242	24.6296	6.09599e-134	8.16373e-133	PLGRKT
ENSG00000107099	430.901	2.08095	0.110042	18.9104	9.36441e-80	4.58768e-79	DOCK8
ENSG00000107159	313.328	5.04867	0.183847	27.4612	5.10139e-166	1.4466e-164	CA9
ENSG00000107187	3.52527	2.45117	0.276041	8.87972	6.70314e-19	1.22346e-18	LHX3
ENSG00000107249	808.658	1.57705	0.0980345	16.0867	3.16295e-58	1.10115e-57	GLIS3
ENSG00000107438	594.539	1.79798	0.135551	13.2642	3.73336e-40	9.76562e-40	PDLIM1
ENSG00000107485	17.6862	2.42036	0.171481	14.1144	3.09616e-45	8.74599e-45	GATA3
ENSG00000107562	581.572	1.02332	0.115843	8.83373	1.01243e-18	1.84149e-18	CXCL12
ENSG00000107719	1171.37	1.03253	0.0688977	14.9864	9.0105e-51	2.78122e-50	PALD1
ENSG00000107796	2060.65	1.16427	0.148859	7.82126	5.2298e-15	8.78352e-15	ACTA2
ENSG00000107798	2431.24	1.50273	0.0773282	19.4331	4.05201e-84	2.13627e-83	LIPA
ENSG00000107807	17.5786	5.1907	0.357387	14.524	8.53298e-48	2.51332e-47	TLX1
ENSG00000107833	342.831	1.03965	0.0704988	14.747	3.21412e-49	9.68938e-49	NPM3
ENSG00000107984	149.307	2.47672	0.194395	12.7407	3.51452e-37	8.74436e-37	DKK1
ENSG00000108106	1775.98	1.06772	0.0780086	13.6872	1.21162e-42	3.28063e-42	UBE2S
ENSG00000108406	1817.13	1.59099	0.0519475	30.6268	5.38354e-206	4.68112e-204	DHX40
ENSG00000108479	536.876	1.67094	0.0682008	24.5003	1.46753e-132	1.93009e-131	GALK1
ENSG00000108511	14.9757	3.46028	0.25859	13.3813	7.77228e-41	2.05562e-40	HOXB6
ENSG00000108559	712.121	1.00453	0.0472506	21.2597	2.68326e-100	1.89857e-99	NUP88
ENSG00000108602	32.6578	1.7348	0.121567	14.2704	3.34781e-46	9.60472e-46	ALDH3A1
ENSG00000108639	1738.99	1.26839	0.0874488	14.5044	1.13663e-47	3.34035e-47	SYNGR2
ENSG00000108679	6164.14	2.63669	0.0985111	26.7655	8.16202e-158	1.86023e-156	LGALS3BP
ENSG00000108688	8.58092	5.75499	0.348571	16.5102	3.09741e-61	1.12978e-60	CCL7
ENSG00000108691	1330.75	3.08944	0.200706	15.3929	1.82664e-53	5.90439e-53	CCL2
ENSG00000108700	27.8669	3.69165	0.208239	17.7279	2.55257e-70	1.07512e-69	CCL8
ENSG00000108733	502.863	1.01216	0.0511978	19.7695	5.44685e-87	3.0237e-86	PEX12
ENSG00000108759	0.723529	1.45734	0.324729	4.48788	7.19359e-06	9.68737e-06	KRT32
ENSG00000108784	795.226	1.73824	0.0637328	27.2739	8.66457e-164	2.32751e-162	NAGLU
ENSG00000108798	361.67	2.87049	0.112923	25.4199	1.51987e-142	2.44391e-141	ABI3
ENSG00000108821	8263.48	5.61161	0.197302	28.4417	6.16462e-178	2.31293e-176	COL1A1
ENSG00000108828	3767.97	1.79202	0.0599928	29.8705	4.75074e-196	2.96469e-194	VAT1
ENSG00000108829	2663.1	1.14169	0.0443475	25.7442	3.74732e-146	6.4983e-145	LRRC59
ENSG00000108830	3355.03	1.50861	0.0791015	19.0719	4.32573e-81	2.17376e-80	RND2
ENSG00000108846	946.621	4.19021	0.158106	26.5025	9.07401e-155	1.90264e-153	ABCC3
ENSG00000108849	1.1171	3.35126	0.304861	10.9927	4.14185e-28	8.9128e-28	PPY
ENSG00000108878	19.1903	1.28992	0.136648	9.43974	3.73711e-21	7.10664e-21	CACNG1
ENSG00000108883	2872.43	1.00215	0.0444512	22.5448	1.50926e-112	1.34224e-111	EFTUD2
ENSG00000108950	278.851	2.27593	0.155444	14.6415	1.52741e-48	4.54556e-48	FAM20A
ENSG00000109084	691.028	1.26397	0.0585042	21.6047	1.6233e-103	1.20675e-102	TMEM97
ENSG00000109099	4175.22	1.30722	0.0849841	15.382	2.16267e-53	6.98443e-53	PMP22
ENSG00000109113	1337.12	1.37615	0.0992237	13.8692	9.741e-44	2.68789e-43	RAB34
ENSG00000109132	0.633263	2.1243	0.575022	3.69429	0.000220504	0.000283245	PHOX2B
ENSG00000109255	37.5321	1.28216	0.160033	8.01185	1.13e-15	1.92784e-15	NMU
ENSG00000109265	323.253	1.11204	0.0964208	11.5332	8.97625e-31	2.01403e-30	CRACD
ENSG00000109272	0.84637	2.13438	0.327985	6.50754	7.63892e-11	1.17242e-10	PF4V1
ENSG00000109321	28.4092	3.16529	0.19585	16.1618	9.37692e-59	3.29197e-58	AREG
ENSG00000109534	311.714	1.04777	0.0444085	23.5938	4.46142e-123	4.79518e-122	GAR1
ENSG00000109625	67.0946	1.85249	0.175417	10.5605	4.5416e-26	9.41203e-26	CPZ
ENSG00000109667	66.0994	1.93033	0.0898406	21.4862	2.0952e-102	1.52967e-101	SLC2A9
ENSG00000109674	54.7844	5.54606	0.213319	25.9989	5.10096e-149	9.37749e-148	NEIL3
ENSG00000109684	2.1502	2.24882	0.214548	10.4817	1.04885e-25	2.16144e-25	CLNK
ENSG00000109705	19.0751	4.49228	0.243708	18.433	7.13939e-76	3.29609e-75	NKX3-2
ENSG00000109743	93.6222	2.18413	0.107548	20.3084	1.08328e-91	6.56156e-91	BST1
ENSG00000109805	309.513	4.57349	0.183258	24.9565	1.8136e-137	2.59954e-136	NCAPG
ENSG00000109814	534.034	1.33304	0.0700162	19.039	8.10784e-81	4.04995e-80	UGDH
ENSG00000109846	24034.5	1.41349	0.13336	10.599	3.01041e-26	6.26356e-26	CRYAB
ENSG00000109861	1500.81	3.09915	0.118563	26.1393	1.30465e-150	2.48303e-149	CTSC
ENSG00000109991	2.49585	1.74017	0.188271	9.24286	2.39997e-20	4.50411e-20	P2RX3
ENSG00000110057	652.605	1.87549	0.0793098	23.6476	1.24878e-123	1.35973e-122	UNC93B1
ENSG00000110063	322.231	1.22326	0.0456551	26.7936	3.83655e-158	8.82069e-157	DCPS
ENSG00000110077	1345.29	4.16584	0.172586	24.1378	1.00295e-128	1.21299e-127	MS4A6A
ENSG00000110079	496.537	3.81298	0.173124	22.0246	1.67337e-107	1.3436e-106	MS4A4A
ENSG00000110195	76.7868	3.28934	0.15429	21.3192	7.53322e-101	5.3779e-100	FOLR1
ENSG00000110324	541.482	2.16745	0.110797	19.5624	3.23658e-85	1.74242e-84	IL10RA
ENSG00000110446	569.383	2.13328	0.0967446	22.0506	9.42896e-108	7.6242e-107	SLC15A3
ENSG00000110492	2378.31	3.2417	0.110938	29.2207	1.05839e-187	5.11008e-186	MDK
ENSG00000110651	18489.2	1.05397	0.0605469	17.4075	7.2386e-68	2.93171e-67	CD81
ENSG00000110660	351.337	1.97508	0.072612	27.2005	6.40599e-163	1.68141e-161	SLC35F2
ENSG00000110693	872.619	1.27854	0.0938503	13.6232	2.91544e-42	7.8488e-42	SOX6
ENSG00000110700	7170.18	1.25907	0.0750116	16.785	3.14022e-63	1.18037e-62	RPS13
ENSG00000110799	4253.59	1.02254	0.102749	9.9518	2.47656e-23	4.89206e-23	VWF
ENSG00000110848	68.11	2.42826	0.149701	16.2207	3.60336e-59	1.27479e-58	CD69
ENSG00000110852	186.234	1.56871	0.133931	11.7128	1.09597e-31	2.49816e-31	CLEC2B
ENSG00000110876	713.025	2.49521	0.104484	23.8813	4.79634e-126	5.4999e-125	SELPLG
ENSG00000110880	3998.2	1.43092	0.0576364	24.8267	4.61886e-136	6.43938e-135	CORO1C
ENSG00000110900	837.969	1.81002	0.0977753	18.5121	1.65073e-76	7.70634e-76	TSPAN11
ENSG00000110934	230.654	1.89393	0.101676	18.6271	1.93589e-77	9.15407e-77	BIN2
ENSG00000111012	82.4115	3.52741	0.159903	22.0596	7.71786e-108	6.25716e-107	CYP27B1
ENSG00000111057	51.2426	1.16322	0.132552	8.77557	1.70033e-18	3.08048e-18	KRT18
ENSG00000111145	799.65	2.36493	0.0898686	26.3154	1.27899e-152	2.54507e-151	ELK3
ENSG00000111196	296.679	1.28309	0.0585489	21.9148	1.87647e-106	1.47189e-105	MAGOHB
ENSG00000111199	32.2769	2.02427	0.128376	15.7683	5.13922e-56	1.7304e-55	TRPV4
ENSG00000111206	847.958	4.14786	0.128835	32.1952	2.06309e-227	3.1543e-225	FOXM1
ENSG00000111231	488.54	1.04278	0.0520094	20.0498	2.026e-89	1.17296e-88	GPN3
ENSG00000111247	160.77	3.00931	0.101929	29.5236	1.43327e-191	7.66655e-190	RAD51AP1
ENSG00000111328	7822.41	1.22392	0.0688967	17.7645	1.33038e-70	5.62667e-70	CDK2AP1
ENSG00000111331	1321.94	1.87892	0.125723	14.945	1.67903e-50	5.16431e-50	OAS3
ENSG00000111335	695.09	2.13021	0.133335	15.9764	1.86671e-57	6.42199e-57	OAS2
ENSG00000111341	2129.49	3.00941	0.174438	17.2521	1.0797e-66	4.28742e-66	MGP
ENSG00000111348	2271.72	2.77715	0.0937871	29.6112	1.07131e-192	5.97424e-191	ARHGDIB
ENSG00000111424	60.9108	2.11926	0.139887	15.1497	7.60763e-52	2.39289e-51	VDR
ENSG00000111445	449.503	1.12069	0.049702	22.5482	1.39917e-112	1.24554e-111	RFC5
ENSG00000111481	3509.16	1.1444	0.0468129	24.4463	5.5074e-132	7.14599e-131	COPZ1
ENSG00000111581	718.981	1.45514	0.0726068	20.0413	2.40192e-89	1.38753e-88	NUP107
ENSG00000111602	653.159	2.35566	0.0796766	29.5652	4.18433e-192	2.27804e-190	TIMELESS
ENSG00000111644	34.0867	1.36768	0.0869858	15.7231	1.05133e-55	3.52241e-55	ACRBP
ENSG00000111671	175.474	1.27875	0.0675418	18.9327	6.13944e-80	3.01823e-79	SPSB2
ENSG00000111679	455.809	2.25138	0.103805	21.6885	2.63491e-104	1.99105e-103	PTPN6
ENSG00000111684	713.592	1.72858	0.0581079	29.7478	1.85238e-194	1.09986e-192	LPCAT3
ENSG00000111729	70.7357	1.7395	0.0940822	18.4892	2.52316e-76	1.17374e-75	CLEC4A
ENSG00000111796	10.5541	2.11291	0.167927	12.5823	2.64086e-36	6.4706e-36	KLRB1
ENSG00000111817	582.291	1.35764	0.0897298	15.1304	1.02122e-51	3.20717e-51	DSE
ENSG00000111834	77.8381	1.95128	0.133427	14.6243	1.96588e-48	5.84192e-48	RSPH4A
ENSG00000111837	20.9169	1.98733	0.155206	12.8045	1.54814e-37	3.87659e-37	MAK
ENSG00000111843	2494.57	1.10047	0.0655785	16.781	3.36239e-63	1.26336e-62	TMEM14C
ENSG00000111846	186.964	1.31008	0.0867899	15.0949	1.75061e-51	5.4735e-51	GCNT2
ENSG00000111859	1170.56	1.13167	0.0890119	12.7137	4.96004e-37	1.23109e-36	NEDD9
ENSG00000111962	907.384	1.31007	0.0813537	16.1034	2.41518e-58	8.41781e-58	UST
ENSG00000111981	29.2765	2.43298	0.171517	14.1851	1.13265e-45	3.22582e-45	ULBP1
ENSG00000112029	256.811	2.43343	0.0856679	28.4054	1.7337e-177	6.43892e-176	FBXO5
ENSG00000112039	187.444	1.35927	0.0600341	22.6416	1.68863e-113	1.52617e-112	FANCE
ENSG00000112041	3.91985	1.32135	0.183463	7.20228	5.9215e-13	9.57028e-13	TULP1
ENSG00000112081	5329.07	1.00935	0.0541052	18.6553	1.1436e-77	5.42579e-77	SRSF3
ENSG00000112096	24066.7	1.89377	0.122069	15.5139	2.79183e-54	9.15982e-54	SOD2
ENSG00000112118	1524.35	1.72514	0.0612214	28.1787	1.06771e-174	3.65473e-173	MCM3
ENSG00000112175	19.7932	1.94362	0.265347	7.32484	2.39184e-13	3.89553e-13	BMP5
ENSG00000112195	5.58245	1.92866	0.196813	9.79947	1.13175e-22	2.21038e-22	TREML2
ENSG00000112210	555.018	1.13398	0.0643534	17.6212	1.69376e-69	7.037e-69	RAB23
ENSG00000112238	9.39762	5.43015	0.375185	14.4733	1.78744e-47	5.23533e-47	PRDM13
ENSG00000112246	2.02062	1.95852	0.486595	4.02495	5.69886e-05	7.47049e-05	SIM1
ENSG00000112249	841.174	1.27309	0.053451	23.8179	2.17731e-125	2.4598e-124	ASCC3
ENSG00000112276	256.022	1.08032	0.0998059	10.8242	2.64439e-27	5.60174e-27	BVES
ENSG00000112299	26.5124	2.26119	0.165831	13.6355	2.46369e-42	6.63748e-42	VNN1
ENSG00000112303	75.7659	1.70336	0.143325	11.8846	1.42339e-32	3.28448e-32	VNN2
ENSG00000112319	200.551	2.52154	0.161899	15.5748	1.08065e-54	3.56532e-54	EYA4
ENSG00000112343	304.312	1.57133	0.0964567	16.2905	1.15249e-59	4.11135e-59	TRIM38
ENSG00000112394	155.091	1.46161	0.123415	11.8431	2.33724e-32	5.37629e-32	SLC16A10
ENSG00000112473	2511.47	1.2185	0.0463627	26.282	3.08091e-152	6.078e-151	SLC39A7
ENSG00000112539	35.2555	2.17527	0.132836	16.3757	2.85298e-60	1.02735e-59	C6orf118
ENSG00000112559	683.979	3.67091	0.134724	27.2476	1.77361e-163	4.71601e-162	MDFI
ENSG00000112715	6999.94	2.53259	0.130882	19.3501	2.0351e-83	1.05803e-82	VEGFA
ENSG00000112799	391.046	3.51394	0.129037	27.2319	2.72059e-163	7.2027e-162	LY86
ENSG00000112852	277.741	1.94578	0.125669	15.4834	4.49212e-54	1.46858e-53	PCDHB2
ENSG00000112902	2084.56	1.81154	0.0882219	20.534	1.07089e-93	6.71716e-93	SEMA5A
ENSG00000112936	246.759	1.13174	0.172285	6.56899	5.06562e-11	7.8146e-11	C7
ENSG00000112977	2699.12	1.40384	0.0563614	24.9079	6.11537e-137	8.69084e-136	DAP
ENSG00000112984	239.195	5.08386	0.225502	22.5446	1.5168e-112	1.34829e-111	KIF20A
ENSG00000113083	798.672	4.00078	0.13187	30.3389	3.51858e-202	2.70107e-200	LOX
ENSG00000113088	16.0958	3.66744	0.209512	17.5047	1.31897e-68	5.40642e-68	GZMK
ENSG00000113140	52448.9	3.28219	0.107145	30.6331	4.44245e-206	3.88122e-204	SPARC
ENSG00000113209	296.4	1.31339	0.144583	9.08396	1.04695e-19	1.9424e-19	PCDHB5
ENSG00000113212	330.625	2.59291	0.121212	21.3916	1.60115e-101	1.157e-100	PCDHB7
ENSG00000113263	36.0545	1.95038	0.144193	13.5262	1.09548e-41	2.92687e-41	ITK
ENSG00000113272	220.614	1.07942	0.0440131	24.5251	7.98307e-133	1.05599e-131	THG1L
ENSG00000113273	507.317	1.07144	0.0469136	22.8385	1.8996e-115	1.78271e-114	ARSB
ENSG00000113296	1370.24	1.56796	0.12561	12.4828	9.27213e-36	2.25289e-35	THBS4
ENSG00000113361	686.292	1.19871	0.0845289	14.181	1.20047e-45	3.41684e-45	CDH6
ENSG00000113368	789.338	3.12648	0.106201	29.4394	1.71935e-190	8.91098e-189	LMNB1
ENSG00000113369	1864.69	1.41435	0.0880524	16.0626	4.6687e-58	1.62167e-57	ARRDC3
ENSG00000113396	25.8384	2.16981	0.1695	12.8013	1.61305e-37	4.03802e-37	SLC27A6
ENSG00000113407	1505.22	1.03555	0.0479321	21.6046	1.62709e-103	1.20908e-102	TARS1
ENSG00000113532	448.971	2.16166	0.0912721	23.6837	5.30736e-124	5.80991e-123	ST8SIA4
ENSG00000113555	473.417	1.71442	0.074342	23.0613	1.13251e-117	1.10876e-116	PCDH12
ENSG00000113569	680.104	1.13472	0.0456627	24.8499	2.59086e-136	3.63413e-135	NUP155
ENSG00000113583	1340.89	1.69792	0.0594843	28.544	3.33894e-179	1.30063e-177	C5orf15
ENSG00000113615	628.828	1.24894	0.0487443	25.6222	8.62167e-145	1.45388e-143	SEC24A
ENSG00000113657	11984.2	2.09691	0.0771252	27.1885	8.89436e-163	2.33121e-161	DPYSL3
ENSG00000113658	1371.62	1.30385	0.0550096	23.7022	3.4205e-124	3.75559e-123	SMAD5
ENSG00000113719	3600.37	1.24547	0.0460939	27.0203	8.54408e-161	2.10414e-159	ERGIC1
ENSG00000113732	3245.65	2.10507	0.0788816	26.6865	6.75256e-157	1.49987e-155	ATP6V0E1
ENSG00000113739	331.889	2.51228	0.135296	18.5688	5.74639e-77	2.70054e-76	STC2
ENSG00000113810	978.209	2.79499	0.0842107	33.1905	1.47823e-241	3.34827e-239	SMC4
ENSG00000113838	407.773	1.31397	0.0493402	26.6308	2.98331e-156	6.5083e-155	TBCCD1
ENSG00000114013	322.386	3.24119	0.142172	22.7976	4.83801e-115	4.50574e-114	CD86
ENSG00000114251	562.56	2.31067	0.0916301	25.2173	2.58651e-140	3.94798e-139	WNT5A
ENSG00000114268	552.763	1.47939	0.0706852	20.9292	2.90116e-97	1.92783e-96	PFKFB4
ENSG00000114302	1296.59	1.06559	0.0422889	25.1979	4.21892e-140	6.41298e-139	PRKAR2A
ENSG00000114346	537.53	1.86516	0.0712439	26.18	4.49354e-151	8.68735e-150	ECT2
ENSG00000114395	405.774	1.53681	0.0545307	28.1825	9.57309e-175	3.28909e-173	CYB561D2
ENSG00000114450	1629.41	2.08055	0.0717006	29.0171	3.9995e-185	1.7985e-183	GNB4
ENSG00000114473	661.244	1.01301	0.0705447	14.3599	9.24134e-47	2.67472e-46	IQCG
ENSG00000114480	902.215	2.12944	0.0784581	27.1411	3.22787e-162	8.32937e-161	GBE1
ENSG00000114487	4.70718	2.02373	0.175057	11.5604	6.54183e-31	1.47123e-30	MORC1
ENSG00000114491	604.66	1.21557	0.0409791	29.6631	2.29974e-193	1.33102e-191	UMPS
ENSG00000114737	134.755	1.97845	0.129278	15.3039	7.20346e-53	2.3077e-52	CISH
ENSG00000114738	1043.93	1.18886	0.0740665	16.0512	5.60554e-58	1.9434e-57	MAPKAPK3
ENSG00000114744	1130.41	1.42384	0.0624648	22.7943	5.22446e-115	4.86071e-114	COMMD2
ENSG00000114767	547.906	1.11756	0.0498901	22.4005	3.89419e-111	3.36695e-110	RRP9
ENSG00000114850	3507.67	1.62471	0.0641273	25.3358	1.28928e-141	2.03742e-140	SSR3
ENSG00000114978	2047.87	1.594	0.0604963	26.3487	5.30749e-153	1.0689e-151	MOB1A
ENSG00000114988	801.896	1.21179	0.0540116	22.4357	1.76548e-111	1.53805e-110	LMAN2L
ENSG00000115008	30.9237	2.37978	0.150246	15.8392	1.67014e-56	5.65665e-56	IL1A
ENSG00000115009	43.9116	3.47532	0.270554	12.8452	9.14832e-38	2.29987e-37	CCL20
ENSG00000115084	797.885	1.30706	0.0623466	20.9644	1.38742e-97	9.2631e-97	SLC35F5
ENSG00000115107	1333.85	3.70711	0.131794	28.128	4.45892e-174	1.50659e-172	STEAP3
ENSG00000115128	1117.58	1.27038	0.0545236	23.2997	4.46491e-120	4.56366e-119	SF3B6
ENSG00000115129	353.635	2.14211	0.0812235	26.373	2.79453e-153	5.67159e-152	TP53I3
ENSG00000115165	102.401	2.2266	0.139788	15.9284	4.02438e-57	1.37932e-56	CYTIP
ENSG00000115170	718.862	1.12049	0.0554915	20.192	1.15033e-90	6.83234e-90	ACVR1
ENSG00000115183	1230.58	1.52488	0.0750285	20.324	7.89041e-92	4.79356e-91	TANC1
ENSG00000115221	6.76195	1.203	0.166746	7.21458	5.41017e-13	8.75003e-13	ITGB6
ENSG00000115232	160.662	2.76317	0.125699	21.9825	4.2383e-107	3.37794e-106	ITGA4
ENSG00000115241	2694.41	1.02594	0.0402848	25.4672	4.55635e-143	7.37823e-142	PPM1G
ENSG00000115267	408.086	1.42835	0.104628	13.6517	1.97136e-42	5.32439e-42	IFIH1
ENSG00000115318	568.929	2.13635	0.0741182	28.8236	1.0857e-182	4.62164e-181	LOXL3
ENSG00000115325	440.981	1.96556	0.067781	28.9987	6.82731e-185	3.05514e-183	DOK1
ENSG00000115415	3949.2	1.44938	0.0831096	17.4394	4.14341e-68	1.68594e-67	STAT1
ENSG00000115425	205.422	1.23202	0.0545795	22.5729	8.0105e-113	7.16571e-112	PECR
ENSG00000115457	7082.36	4.13865	0.141689	29.2094	1.47141e-187	7.067e-186	IGFBP2
ENSG00000115461	16848.5	3.40571	0.119916	28.4007	1.98157e-177	7.34461e-176	IGFBP5
ENSG00000115590	56.9106	1.73651	0.211049	8.22802	1.90331e-16	3.30338e-16	IL1R2
ENSG00000115750	242.33	1.05928	0.0456722	23.193	5.35829e-119	5.36912e-118	TAF1B
ENSG00000115758	3547.57	2.08584	0.0783608	26.6184	4.1522e-156	8.99415e-155	ODC1
ENSG00000115825	1134.19	1.61544	0.063345	25.5022	1.86118e-143	3.04613e-142	PRKD3
ENSG00000115884	396.827	3.45056	0.122343	28.2039	5.23596e-175	1.80912e-173	SDC1
ENSG00000115935	1277.11	1.33047	0.0902929	14.7351	3.83842e-49	1.15524e-48	WIPF1
ENSG00000115946	599.583	1.44904	0.0581786	24.9068	6.27749e-137	8.91433e-136	PNO1
ENSG00000115956	463.538	2.41081	0.118795	20.2939	1.456e-91	8.80172e-91	PLEK
ENSG00000115963	865.039	1.89587	0.101332	18.7095	4.14232e-78	1.97708e-77	RND3
ENSG00000115970	723.261	1.07662	0.0400917	26.8539	7.59399e-159	1.78396e-157	THADA
ENSG00000116039	38.2224	2.86367	0.134011	21.369	2.59876e-101	1.86978e-100	ATP6V1B1
ENSG00000116132	1707.92	2.08468	0.0875092	23.8224	1.95704e-125	2.21504e-124	PRRX1
ENSG00000116157	396.045	3.0203	0.0900053	33.5569	7.12959e-247	1.95234e-244	GPX7
ENSG00000116194	148.185	1.17754	0.135163	8.71196	2.98661e-18	5.38159e-18	ANGPTL1
ENSG00000116212	604.168	1.56052	0.0519413	30.0439	2.61985e-198	1.75425e-196	LRRC42
ENSG00000116455	990.279	1.00675	0.0398971	25.2337	1.70806e-140	2.62022e-139	WDR77
ENSG00000116478	1455.47	1.17299	0.0602947	19.4542	2.68277e-84	1.41929e-83	HDAC1
ENSG00000116489	2607.96	1.10863	0.0527844	21.0029	6.16462e-98	4.14598e-97	CAPZA1
ENSG00000116670	1296.83	1.84107	0.0737019	24.9799	1.01153e-137	1.45671e-136	MAD2L2
ENSG00000116690	27.5705	1.21601	0.186294	6.52738	6.69305e-11	1.02888e-10	PRG4
ENSG00000116701	295.413	2.69641	0.127156	21.2055	8.49651e-100	5.94983e-99	NCF2
ENSG00000116711	281.83	1.97456	0.0863193	22.875	8.23438e-116	7.79546e-115	PLA2G4A
ENSG00000116717	1766.97	1.29978	0.107956	12.04	2.19074e-33	5.11563e-33	GADD45A
ENSG00000116741	1565.18	1.10791	0.114261	9.69635	3.12471e-22	6.05057e-22	RGS2
ENSG00000116745	185.357	3.85555	0.162605	23.7112	2.76514e-124	3.04696e-123	RPE65
ENSG00000116774	1131.86	3.67817	0.124173	29.6214	7.92525e-193	4.44662e-191	OLFML3
ENSG00000116791	850.554	1.30102	0.076607	16.9831	1.09564e-64	4.22394e-64	CRYZ
ENSG00000116815	293.065	2.59166	0.0984637	26.321	1.10279e-152	2.20162e-151	CD58
ENSG00000116824	38.0033	3.74261	0.171718	21.795	2.58714e-105	1.98936e-104	CD2
ENSG00000116833	35.808	3.95398	0.187129	21.1297	4.23902e-99	2.90741e-98	NR5A2
ENSG00000116874	298.521	1.0934	0.0489635	22.331	1.84711e-110	1.57403e-109	WARS2
ENSG00000116962	2084.97	2.94788	0.125994	23.397	4.58288e-121	4.73969e-120	NID1
ENSG00000116990	151.934	1.83715	0.10249	17.9252	7.49505e-72	3.24167e-71	MYCL
ENSG00000117091	115.883	4.09016	0.154913	26.4029	1.26942e-153	2.59354e-152	CD48
ENSG00000117151	438.583	1.44089	0.0805845	17.8805	1.67336e-71	7.2001e-71	CTBS
ENSG00000117215	3.2012	2.7054	0.228274	11.8516	2.11225e-32	4.8618e-32	PLA2G2D
ENSG00000117226	617.914	2.52695	0.148821	16.9798	1.15928e-64	4.46552e-64	GBP3
ENSG00000117228	1487.69	2.49097	0.155179	16.0523	5.5121e-58	1.91137e-57	GBP1
ENSG00000117280	1023.59	1.11404	0.0597773	18.6365	1.62467e-77	7.69832e-77	RAB29
ENSG00000117318	4241.1	2.99293	0.112114	26.6956	5.3012e-157	1.18035e-155	ID3
ENSG00000117362	4207.85	1.74412	0.0532026	32.7825	1.04441e-235	1.89721e-233	APH1A
ENSG00000117399	444.122	4.12639	0.16025	25.7496	3.25334e-146	5.65772e-145	CDC20
ENSG00000117500	2135.81	1.60902	0.0599451	26.8416	1.05695e-158	2.47345e-157	TMED5
ENSG00000117501	0.429194	1.62899	0.358397	4.54522	5.48787e-06	7.42084e-06	MROH9
ENSG00000117519	14059.1	2.13449	0.0921073	23.174	8.33703e-119	8.32659e-118	CNN3
ENSG00000117528	1803.94	1.21857	0.0540868	22.5299	2.11435e-112	1.87673e-111	ABCD3
ENSG00000117543	563.556	1.42989	0.0550963	25.9526	1.69925e-148	3.08676e-147	DPH5
ENSG00000117560	3.00643	1.94383	0.206657	9.40606	5.15065e-21	9.76532e-21	FASLG
ENSG00000117593	391.394	1.28692	0.0464254	27.72	4.00409e-169	1.21026e-167	DARS2
ENSG00000117650	166.393	2.68873	0.124887	21.5292	8.28719e-103	6.08667e-102	NEK2
ENSG00000117676	805.338	1.63845	0.078813	20.7891	5.42799e-96	3.53272e-95	RPS6KA1
ENSG00000117697	1056.32	1.58624	0.0606948	26.1348	1.4683e-150	2.78871e-149	NSL1
ENSG00000117724	722.85	3.6672	0.146859	24.9709	1.26673e-137	1.81852e-136	CENPF
ENSG00000117751	1470.42	1.0256	0.0464033	22.1019	3.03169e-108	2.47982e-107	PPP1R8
ENSG00000117862	1889.47	1.34127	0.0501861	26.726	2.35082e-157	5.31164e-156	TXNDC12
ENSG00000118004	56.7758	1.1515	0.154023	7.47614	7.65364e-14	1.25938e-13	COLEC11
ENSG00000118007	874.49	1.0723	0.0541677	19.7959	3.23241e-87	1.8004e-86	STAG1
ENSG00000118242	604.534	1.73525	0.0944495	18.3723	2.19063e-75	1.00079e-74	MREG
ENSG00000118257	1904.54	2.23191	0.0915629	24.3758	3.09236e-131	3.95094e-130	NRP2
ENSG00000118292	345.496	1.46409	0.088691	16.5078	3.22549e-61	1.17604e-60	C1orf54
ENSG00000118298	327.983	1.0631	0.129289	8.22268	1.98999e-16	3.45121e-16	CA14
ENSG00000118492	2.37707	1.25714	0.269236	4.66928	3.02255e-06	4.11935e-06	ADGB
ENSG00000118503	432.042	1.18884	0.137002	8.67756	4.04343e-18	7.26591e-18	TNFAIP3
ENSG00000118508	456.528	3.00824	0.10576	28.4441	5.76881e-178	2.18228e-176	RAB32
ENSG00000118640	640.969	3.43698	0.124684	27.5656	2.87656e-167	8.35066e-166	VAMP8
ENSG00000118655	334.945	1.74058	0.0532236	32.7031	1.40993e-234	2.48731e-232	DCLRE1B
ENSG00000118705	5339.19	2.22988	0.0623163	35.7832	2.01387e-280	1.5444e-277	RPN2
ENSG00000118707	360.015	2.20392	0.0887483	24.8334	3.91211e-136	5.45821e-135	TGIF2
ENSG00000118785	54031.7	4.09288	0.175979	23.2578	1.18542e-119	1.20159e-118	SPP1
ENSG00000118849	116.852	2.68755	0.129983	20.6761	5.68002e-95	3.6374e-94	RARRES1
ENSG00000118855	1365.58	1.71543	0.0635725	26.9838	2.2868e-160	5.59412e-159	MFSD1
ENSG00000118894	337.66	1.22467	0.0470241	26.0435	1.592e-149	2.95332e-148	EEF2KMT
ENSG00000118961	501.2	1.1941	0.0474765	25.1513	1.36694e-139	2.05568e-138	LDAH
ENSG00000118971	5429.73	1.17589	0.0853432	13.7784	3.43713e-43	9.40368e-43	CCND2
ENSG00000119203	856.439	1.2062	0.0461433	26.1403	1.2697e-150	2.41902e-149	CPSF3
ENSG00000119333	1244.43	1.49663	0.0653342	22.9073	3.92561e-116	3.74341e-115	DYNC2I2
ENSG00000119403	1533.45	1.47085	0.0772598	19.0377	8.31001e-81	4.14755e-80	PHF19
ENSG00000119535	613.859	1.14678	0.111314	10.3022	6.88658e-25	1.39858e-24	CSF3R
ENSG00000119630	420.115	2.15762	0.120827	17.857	2.54832e-71	1.09264e-70	PGF
ENSG00000119655	3707.58	2.62324	0.099125	26.464	2.52023e-154	5.23062e-153	NPC2
ENSG00000119681	522.677	1.73518	0.121591	14.2707	3.33343e-46	9.56498e-46	LTBP2
ENSG00000119686	207.295	2.72611	0.101377	26.8909	2.80726e-159	6.66297e-158	FLVCR2
ENSG00000119725	1422.15	1.3154	0.0611301	21.518	1.05544e-102	7.73949e-102	ZNF410
ENSG00000119913	9.69367	1.72931	0.200744	8.61451	7.024e-18	1.25628e-17	TECTB
ENSG00000119917	1363.3	1.11688	0.109359	10.213	1.73406e-24	3.49307e-24	IFIT3
ENSG00000119969	179.334	1.75397	0.086334	20.3161	9.26595e-92	5.62363e-91	HELLS
ENSG00000120068	19.9364	6.43817	0.376946	17.0798	2.09817e-65	8.17478e-65	HOXB8
ENSG00000120075	12.7697	3.39386	0.331777	10.2293	1.46535e-24	2.95535e-24	HOXB5
ENSG00000120093	187.913	5.03968	0.196932	25.591	1.92141e-144	3.21937e-143	HOXB3
ENSG00000120262	61.3897	1.57869	0.125802	12.549	4.02627e-36	9.82837e-36	CCDC170
ENSG00000120280	43.1561	2.51144	0.134489	18.6739	8.0698e-78	3.83865e-77	TASL
ENSG00000120324	411.089	1.23966	0.0768503	16.1309	1.54813e-58	5.41227e-58	PCDHB10
ENSG00000120334	178.684	2.22471	0.0732406	30.3753	1.16468e-202	9.0544e-201	CENPL
ENSG00000120337	24.0027	1.12906	0.119665	9.43517	3.90369e-21	7.41724e-21	TNFSF18
ENSG00000120370	319.723	1.11053	0.0517379	21.4645	3.34684e-102	2.43476e-101	GORAB
ENSG00000120436	1.33734	3.04856	0.232884	13.0905	3.73242e-39	9.60297e-39	GPR31
ENSG00000120457	130.395	2.70392	0.11056	24.4566	4.28003e-132	5.56525e-131	KCNJ5
ENSG00000120594	1407.88	1.42582	0.0852638	16.7224	8.99529e-63	3.35645e-62	PLXDC2
ENSG00000120659	1.65201	2.41353	0.263575	9.15689	5.34162e-20	9.96773e-20	TNFSF11
ENSG00000120690	638.605	1.57333	0.074422	21.1407	3.36174e-99	2.31263e-98	ELF1
ENSG00000120697	653.618	1.58384	0.0720174	21.9924	3.40339e-107	2.71723e-106	ALG5
ENSG00000120699	594.489	1.00812	0.0616723	16.3464	4.61813e-60	1.65907e-59	EXOSC8
ENSG00000120708	3706.13	4.3834	0.171812	25.5128	1.42041e-143	2.33097e-142	TGFBI
ENSG00000120725	775.183	1.46903	0.0538025	27.3041	3.78955e-164	1.03155e-162	SIL1
ENSG00000120738	5447.65	1.38461	0.126542	10.9419	7.26664e-28	1.55404e-27	EGR1
ENSG00000120802	1823.44	1.67111	0.0684708	24.4061	1.47327e-131	1.89287e-130	TMPO
ENSG00000120833	945.171	2.827	0.129436	21.8409	9.47758e-106	7.33074e-105	SOCS2
ENSG00000120875	546.65	1.12974	0.126895	8.90295	5.43795e-19	9.94122e-19	DUSP4
ENSG00000120885	189830	1.17751	0.0899368	13.0927	3.62606e-39	9.33323e-39	CLU
ENSG00000120889	932.66	1.37572	0.090674	15.1722	5.40335e-52	1.70599e-51	TNFRSF10B
ENSG00000120942	518.212	1.22293	0.0451965	27.058	3.07561e-161	7.6773e-160	UBIAD1
ENSG00000120949	14.6718	2.55832	0.166199	15.3931	1.82044e-53	5.8854e-53	TNFRSF8
ENSG00000121005	1815.48	3.74037	0.133533	28.0108	1.20098e-172	3.90682e-171	CRISPLD1
ENSG00000121039	1078.04	2.78413	0.117178	23.7598	8.69969e-125	9.71474e-124	RDH10
ENSG00000121075	4.59672	2.73763	0.221132	12.3801	3.3511e-35	8.05589e-35	TBX4
ENSG00000121152	207.533	3.95586	0.143614	27.545	5.08289e-167	1.46859e-165	NCAPH
ENSG00000121211	52.7237	2.85791	0.104484	27.3527	1.00384e-164	2.76953e-163	MND1
ENSG00000121236	62.6779	2.74602	0.116354	23.6006	3.80177e-123	4.09337e-122	TRIM6
ENSG00000121316	189.174	2.81855	0.120282	23.4329	1.97494e-121	2.06345e-120	PLBD1
ENSG00000121380	3.85186	1.11061	0.149281	7.43972	1.00897e-13	1.65562e-13	BCL2L14
ENSG00000121481	586.177	1.30368	0.058445	22.306	3.22892e-110	2.73252e-109	RNF2
ENSG00000121552	58.6447	2.99768	0.152356	19.6755	3.49812e-86	1.91183e-85	CSTA
ENSG00000121570	5.47354	1.49307	0.150496	9.92096	3.37484e-23	6.64715e-23	DPPA4
ENSG00000121577	64.9344	1.14238	0.0677608	16.859	9.00257e-64	3.41755e-63	POPDC2
ENSG00000121594	6.44189	2.37439	0.191982	12.3678	3.90481e-35	9.37593e-35	CD80
ENSG00000121621	89.7267	4.18265	0.152766	27.3795	4.81595e-165	1.33893e-163	KIF18A
ENSG00000121644	921.394	1.66609	0.0551599	30.2048	2.05055e-200	1.49886e-198	DESI2
ENSG00000121743	22.1646	3.54621	0.222809	15.9159	4.91267e-57	1.68001e-56	GJA3
ENSG00000121797	76.849	2.41259	0.109998	21.933	1.25804e-106	9.91888e-106	CCRL2
ENSG00000121807	24.7229	3.61261	0.18819	19.1966	3.95103e-82	2.02033e-81	CCR2
ENSG00000121858	346.593	1.21878	0.120104	10.1477	3.39205e-24	6.80301e-24	TNFSF10
ENSG00000121933	505.79	2.65313	0.135668	19.556	3.66392e-85	1.97074e-84	TMIGD3
ENSG00000121966	1115.88	2.83535	0.129532	21.8892	3.29525e-106	2.57049e-105	CXCR4
ENSG00000122121	22.1804	2.85857	0.148954	19.1909	4.40568e-82	2.25031e-81	XPNPEP2
ENSG00000122122	456.802	3.03458	0.122794	24.7128	7.79724e-135	1.0652e-133	SASH3
ENSG00000122133	0.802185	1.19541	0.3133	3.81555	0.00013588	0.000175873	PAEP
ENSG00000122176	1698.56	4.73786	0.170496	27.7886	5.95662e-170	1.82753e-168	FMOD
ENSG00000122188	4.85256	2.19956	0.170772	12.8801	5.82493e-38	1.469e-37	LAX1
ENSG00000122224	6.61101	2.20358	0.170929	12.8918	5.00698e-38	1.26394e-37	LY9
ENSG00000122406	14588.1	1.27833	0.0751335	17.0141	6.4586e-65	2.49833e-64	RPL5
ENSG00000122547	770.498	1.4969	0.0755741	19.8071	2.58753e-87	1.44384e-86	EEPD1
ENSG00000122565	4424.22	1.4956	0.0592461	25.2438	1.32543e-140	2.04695e-139	CBX3
ENSG00000122591	939.6	1.63371	0.0763617	21.3944	1.50677e-101	1.08966e-100	FAM126A
ENSG00000122592	207.922	5.63039	0.310564	18.1296	1.86147e-73	8.26133e-73	HOXA7
ENSG00000122641	101.04	1.0579	0.14674	7.20935	5.6218e-13	9.08911e-13	INHBA
ENSG00000122642	3357.21	1.63322	0.0702111	23.2615	1.08696e-119	1.10301e-118	FKBP9
ENSG00000122643	649.804	1.00467	0.0475317	21.1369	3.64104e-99	2.50008e-98	NT5C3A
ENSG00000122644	1215.22	1.21781	0.0756083	16.1068	2.28424e-58	7.96444e-58	ARL4A
ENSG00000122691	118.313	2.0051	0.125175	16.0183	9.51687e-58	3.2833e-57	TWIST1
ENSG00000122694	1421.86	2.61831	0.101348	25.8348	3.60223e-147	6.41028e-146	GLIPR2
ENSG00000122779	1517.79	1.9129	0.0670337	28.5364	4.14353e-179	1.60721e-177	TRIM24
ENSG00000122787	0.444948	1.45341	0.32283	4.50209	6.72897e-06	9.07101e-06	AKR1D1
ENSG00000122861	714.661	4.3809	0.143989	30.4253	2.54341e-203	2.03773e-201	PLAU
ENSG00000122877	383.467	1.97276	0.134359	14.6828	8.3098e-49	2.48549e-48	EGR2
ENSG00000122884	1348.79	1.39721	0.0955859	14.6173	2.17911e-48	6.47348e-48	P4HA1
ENSG00000122952	317.901	2.51913	0.0862892	29.1941	2.30479e-187	1.1012e-185	ZWINT
ENSG00000122986	433.655	1.02074	0.0844714	12.0839	1.28509e-33	3.01349e-33	HVCN1
ENSG00000123080	1448.27	2.96506	0.0988062	30.0088	7.52864e-198	4.95083e-196	CDKN2C
ENSG00000123130	733.164	1.02368	0.0512985	19.9554	1.34442e-88	7.68176e-88	ACOT9
ENSG00000123131	1925.81	3.14213	0.10023	31.3493	9.96045e-216	1.13506e-213	PRDX4
ENSG00000123136	1623.42	1.779	0.0672381	26.4582	2.93608e-154	6.07308e-153	DDX39A
ENSG00000123146	971.52	2.49312	0.0981993	25.3884	3.38752e-142	5.40913e-141	ADGRE5
ENSG00000123219	141.427	4.07651	0.13256	30.7523	1.14001e-207	1.05104e-205	CENPK
ENSG00000123297	1385.92	1.59553	0.114904	13.8857	7.73356e-44	2.13654e-43	TSFM
ENSG00000123307	11.2121	2.18786	0.297959	7.34282	2.09146e-13	3.41115e-13	NEUROD4
ENSG00000123338	732.267	2.79961	0.115583	24.2216	1.31626e-129	1.61968e-128	NCKAP1L
ENSG00000123342	206.943	3.16103	0.181339	17.4316	4.75132e-68	1.92987e-67	MMP19
ENSG00000123353	459.92	1.81879	0.0722502	25.1735	7.8236e-140	1.1814e-138	ORMDL2
ENSG00000123364	37.9178	5.86594	0.341131	17.1956	2.86722e-66	1.13177e-65	HOXC13
ENSG00000123374	582.367	2.43409	0.110956	21.9373	1.14437e-106	9.02652e-106	CDK2
ENSG00000123388	29.7232	5.54662	0.346194	16.0217	9.0112e-58	3.1106e-57	HOXC11
ENSG00000123407	0.617755	1.28446	0.524381	2.44948	0.0143061	0.0170316	HOXC12
ENSG00000123473	195.407	1.84182	0.0684586	26.9042	1.9599e-159	4.68817e-158	STIL
ENSG00000123485	199.98	5.11101	0.183649	27.8302	1.86852e-170	5.82032e-169	HJURP
ENSG00000123496	332.821	4.71161	0.154814	30.434	1.94865e-203	1.57497e-201	IL13RA2
ENSG00000123609	294.027	2.22844	0.100042	22.2751	6.4475e-110	5.42625e-109	NMI
ENSG00000123610	239.974	3.53679	0.1359	26.0249	2.58944e-149	4.78433e-148	TNFAIP6
ENSG00000123689	176.087	1.30684	0.143612	9.09983	9.04728e-20	1.68109e-19	G0S2
ENSG00000123838	5.46561	2.24908	0.277437	8.10663	5.20414e-16	8.9468e-16	C4BPA
ENSG00000123892	22.8897	2.71164	0.135878	19.9564	1.31858e-88	7.53879e-88	RAB38
ENSG00000123975	492.749	3.14729	0.115919	27.1508	2.47894e-162	6.41482e-161	CKS2
ENSG00000123989	3864.29	1.08448	0.0732191	14.8115	1.23481e-49	3.7465e-49	CHPF
ENSG00000124019	47.2092	1.06217	0.0989921	10.7298	7.37269e-27	1.55229e-26	FAM124B
ENSG00000124159	14.1889	1.80329	0.160649	11.2251	3.07193e-29	6.73447e-29	MATN4
ENSG00000124256	18.7672	2.32441	0.163805	14.1901	1.0551e-45	3.00682e-45	ZBP1
ENSG00000124299	2317.08	1.06434	0.0502153	21.1955	1.05166e-99	7.3504e-99	PEPD
ENSG00000124343	5.43201	1.67342	0.179171	9.33983	9.64909e-21	1.82113e-20	XG
ENSG00000124459	340.095	1.0725	0.0459526	23.3393	1.77026e-120	1.8165e-119	ZNF45
ENSG00000124491	2047.5	3.81949	0.194707	19.6166	1.11577e-85	6.04219e-85	F13A1
ENSG00000124508	327.209	1.6126	0.0726951	22.183	5.0101e-109	4.15178e-108	BTN2A2
ENSG00000124557	2.92721	2.03358	0.235106	8.64966	5.16524e-18	9.26541e-18	BTN1A1
ENSG00000124562	1620.62	1.28157	0.0502177	25.5203	1.17325e-143	1.93228e-142	SNRPC
ENSG00000124564	1.66322	1.96399	0.274394	7.15754	8.21389e-13	1.3217e-12	SLC17A3
ENSG00000124570	3030.03	1.12954	0.0661641	17.0719	2.40437e-65	9.3658e-65	SERPINB6
ENSG00000124575	2.44579	1.58918	0.225871	7.03577	1.98168e-12	3.16182e-12	H1-3
ENSG00000124635	22.313	2.25006	0.127529	17.6434	1.14269e-69	4.76474e-69	H2BC11
ENSG00000124657	1.49427	2.77662	0.241162	11.5135	1.12761e-30	2.52697e-30	OR2B6
ENSG00000124731	226.572	4.62067	0.194061	23.8104	2.60339e-125	2.93935e-124	TREM1
ENSG00000124762	3028.85	1.54121	0.142454	10.819	2.79872e-27	5.92591e-27	CDKN1A
ENSG00000124782	356.813	1.0567	0.0779376	13.5583	7.07121e-42	1.89284e-41	RREB1
ENSG00000124783	3241.96	1.27364	0.0470295	27.0818	1.61436e-161	4.06291e-160	SSR1
ENSG00000124795	2133.39	1.17198	0.0551617	21.2462	3.57176e-100	2.52043e-99	DEK
ENSG00000124875	38.2755	4.16892	0.252096	16.537	1.98704e-61	7.26653e-61	CXCL6
ENSG00000124882	12.8719	2.15632	0.200333	10.7637	5.10837e-27	1.07778e-26	EREG
ENSG00000125148	12226.6	1.65009	0.125469	13.1514	1.67129e-39	4.32057e-39	MT2A
ENSG00000125245	4.47219	1.7428	0.167644	10.3958	2.58983e-25	5.30013e-25	GPR18
ENSG00000125257	333.567	1.8354	0.083639	21.9443	9.80686e-107	7.75211e-106	ABCC4
ENSG00000125304	3356.65	1.00859	0.0476609	21.1618	2.14726e-99	1.48832e-98	TM9SF2
ENSG00000125319	65.9615	2.47678	0.078789	31.4355	6.61523e-217	7.7801e-215	HROB
ENSG00000125347	732.117	1.5691	0.118296	13.2642	3.73495e-40	9.76699e-40	IRF1
ENSG00000125355	1091.98	3.36893	0.0979165	34.4061	2.04249e-259	7.9731e-257	TMEM255A
ENSG00000125430	235.828	2.11999	0.144212	14.7005	6.39706e-49	1.91588e-48	HS3ST3B1
ENSG00000125457	573.664	1.43801	0.0612041	23.4953	4.55836e-122	4.83424e-121	MIF4GD
ENSG00000125462	17342.7	1.18563	0.10473	11.3209	1.03406e-29	2.28303e-29	MIR9-1HG
ENSG00000125492	4.9727	3.15069	0.253991	12.4048	2.46261e-35	5.93634e-35	BARHL1
ENSG00000125611	411.699	1.34858	0.064705	20.842	1.80333e-96	1.17869e-95	CHCHD5
ENSG00000125630	563.856	1.32791	0.0452357	29.3554	2.0388e-189	1.03046e-187	POLR1B
ENSG00000125656	1322.55	1.15811	0.0572021	20.246	3.85555e-91	2.31018e-90	CLPP
ENSG00000125691	8816.86	1.06226	0.0638196	16.6447	3.30702e-62	1.22228e-61	RPL23
ENSG00000125726	24.4507	4.96489	0.242402	20.4821	3.11117e-93	1.93954e-92	CD70
ENSG00000125730	15704.7	4.02432	0.141117	28.5177	7.07686e-179	2.73922e-177	C3
ENSG00000125735	39.5783	3.11682	0.183007	17.0312	4.82166e-65	1.86788e-64	TNFSF14
ENSG00000125753	916.426	1.61019	0.0746285	21.576	3.01715e-103	2.23388e-102	VASP
ENSG00000125798	3.46282	4.0968	0.382556	10.709	9.23497e-27	1.94082e-26	FOXA2
ENSG00000125813	7.99436	2.7635	0.294829	9.37322	7.03514e-21	1.33079e-20	PAX1
ENSG00000125820	426.98	1.02392	0.108506	9.43655	3.85253e-21	7.3211e-21	NKX2-2
ENSG00000125844	2417.45	1.0695	0.0800132	13.3665	9.48726e-41	2.5045e-40	RRBP1
ENSG00000125845	253.852	1.92703	0.110302	17.4704	2.40785e-68	9.83237e-68	BMP2
ENSG00000125871	377.865	1.54518	0.0590671	26.1598	7.61776e-151	1.46043e-149	MGME1
ENSG00000125879	1.80454	3.05951	0.451194	6.78091	1.19425e-11	1.86969e-11	OTOR
ENSG00000125885	247.183	1.45311	0.0686565	21.165	2.00783e-99	1.39273e-98	MCM8
ENSG00000125888	0.497471	1.55016	0.280822	5.52009	3.3882e-08	4.8813e-08	BANF2
ENSG00000125900	1.23668	1.57312	0.225955	6.9621	3.35249e-12	5.31663e-12	SIRPD
ENSG00000125931	439.413	1.71445	0.120844	14.1873	1.09739e-45	3.12636e-45	CITED1
ENSG00000125945	1203.79	1.44296	0.0645495	22.3543	1.09598e-110	9.3831e-110	ZNF436
ENSG00000125954	39.5388	2.048	0.144692	14.1543	1.75779e-45	4.98842e-45	CHURC1-FNTB
ENSG00000125965	22.6566	2.33762	0.137915	16.9497	1.93306e-64	7.42119e-64	GDF5
ENSG00000125991	4929.11	1.69163	0.0582057	29.063	1.05473e-185	4.87432e-184	ERGIC3
ENSG00000125995	1412.31	1.95249	0.0814713	23.9654	6.38146e-127	7.43369e-126	ROMO1
ENSG00000126010	6.12391	1.15856	0.13012	8.90376	5.39885e-19	9.87073e-19	GRPR
ENSG00000126246	276.834	1.62713	0.0920069	17.6849	5.48266e-70	2.29763e-69	IGFLR1
ENSG00000126264	164.616	2.37596	0.119074	19.9536	1.39382e-88	7.96154e-88	HCST
ENSG00000126337	0.902311	2.69421	0.241668	11.1484	7.29046e-29	1.58914e-28	KRT36
ENSG00000126453	135.191	2.44464	0.0956804	25.55	5.48761e-144	9.10318e-143	BCL2L12
ENSG00000126457	3472.16	1.01151	0.0631271	16.0235	8.76383e-58	3.02635e-57	PRMT1
ENSG00000126460	18.2877	1.0295	0.0786839	13.084	4.06628e-39	1.04523e-38	PRRG2
ENSG00000126709	5066.16	1.67843	0.130124	12.8987	4.57762e-38	1.15667e-37	IFI6
ENSG00000126756	1028.09	1.44507	0.0700552	20.6276	1.5517e-94	9.87478e-94	UXT
ENSG00000126778	122.372	2.92486	0.17193	17.012	6.6967e-65	2.58934e-64	SIX1
ENSG00000126787	168.603	5.32791	0.253157	21.0459	2.49345e-98	1.68871e-97	DLGAP5
ENSG00000127022	17327.5	1.42725	0.0558779	25.5423	6.68802e-144	1.10545e-142	CANX
ENSG00000127074	2.00158	1.25402	0.188263	6.66102	2.71926e-11	4.22048e-11	RGS13
ENSG00000127084	184.149	1.34206	0.0819884	16.3689	3.18744e-60	1.14712e-59	FGD3
ENSG00000127129	3.34626	2.5895	0.245752	10.5371	5.82886e-26	1.20634e-25	EDN2
ENSG00000127241	1216	2.70923	0.118114	22.9374	1.967e-116	1.88255e-115	MASP1
ENSG00000127314	3075.55	1.6446	0.0735378	22.364	8.82578e-111	7.57728e-110	RAP1B
ENSG00000127337	579.848	1.70128	0.093542	18.1874	6.49818e-74	2.89937e-73	YEATS4
ENSG00000127472	529.643	2.02103	0.141434	14.2896	2.54236e-46	7.3042e-46	PLA2G5
ENSG00000127507	202.261	1.94814	0.140798	13.8364	1.53651e-43	4.2277e-43	ADGRE2
ENSG00000127564	260.465	1.9343	0.0864299	22.38	6.16473e-111	5.29763e-110	PKMYT1
ENSG00000127743	4.08918	2.0567	0.185754	11.0721	1.71259e-28	3.70922e-28	IL17B
ENSG00000127863	825.452	3.43785	0.12251	28.0618	2.86857e-173	9.44878e-172	TNFRSF19
ENSG00000127920	877.792	1.01908	0.103939	9.80456	1.07614e-22	2.10221e-22	GNG11
ENSG00000127946	2527.48	1.13728	0.0818459	13.8954	6.75203e-44	1.86706e-43	HIP1
ENSG00000127951	524.59	2.19291	0.125068	17.5338	7.9145e-69	3.25212e-68	FGL2
ENSG00000127952	608.707	1.03985	0.057885	17.9641	3.71967e-72	1.62025e-71	STYXL1
ENSG00000128052	521.208	1.26584	0.0917015	13.8039	2.41449e-43	6.62261e-43	KDR
ENSG00000128165	24.4766	2.65848	0.191654	13.8712	9.46336e-44	2.61168e-43	ADM2
ENSG00000128340	285.759	2.29705	0.110521	20.7839	6.0578e-96	3.93703e-95	RAC2
ENSG00000128342	404.699	2.12152	0.251365	8.43997	3.17406e-17	5.59785e-17	LIF
ENSG00000128394	65.6275	2.50863	0.105076	23.8743	5.66511e-126	6.49205e-125	APOBEC3F
ENSG00000128510	40.6733	1.67225	0.12721	13.1457	1.80216e-39	4.65826e-39	CPA4
ENSG00000128513	822.267	1.50823	0.0530805	28.414	1.35611e-177	5.04678e-176	POT1
ENSG00000128581	1187	1.03835	0.0566483	18.3298	4.79042e-75	2.17657e-74	IFT22
ENSG00000128590	1494.93	1.024	0.068758	14.8929	3.66573e-50	1.12111e-49	DNAJB9
ENSG00000128591	2343.24	2.68595	0.130889	20.5209	1.40076e-93	8.77126e-93	FLNC
ENSG00000128595	4654.3	2.53187	0.0870331	29.0909	4.67942e-186	2.17902e-184	CALU
ENSG00000128602	1137.15	2.15177	0.0961292	22.3842	5.61643e-111	4.83778e-110	SMO
ENSG00000128604	295.692	1.54141	0.0824258	18.7006	4.89403e-78	2.33283e-77	IRF5
ENSG00000128606	372.418	2.97783	0.133261	22.3458	1.32588e-110	1.13408e-109	LRRC17
ENSG00000128610	19.5277	3.63144	0.236271	15.3698	2.60856e-53	8.41111e-53	FEZF1
ENSG00000128617	6.46739	1.12809	0.128555	8.77521	1.70585e-18	3.08986e-18	OPN1SW
ENSG00000128652	46.5363	4.53046	0.224267	20.2012	9.55989e-91	5.68358e-90	HOXD3
ENSG00000128708	962.767	1.51318	0.0548888	27.568	2.69032e-167	7.8224e-166	HAT1
ENSG00000128709	66.4093	5.20548	0.27408	18.9925	1.96641e-80	9.75071e-80	HOXD9
ENSG00000128710	93.6884	6.32179	0.292925	21.5816	2.67394e-103	1.98137e-102	HOXD10
ENSG00000128713	57.0017	5.72801	0.33307	17.1976	2.76686e-66	1.09263e-65	HOXD11
ENSG00000128714	85.268	4.71126	0.395091	11.9245	8.82452e-33	2.04424e-32	HOXD13
ENSG00000128791	1342.34	2.04839	0.0774175	26.459	2.87475e-154	5.95293e-153	TWSG1
ENSG00000128815	203.998	1.81107	0.100953	17.9397	5.77447e-72	2.50519e-71	WDFY4
ENSG00000129038	308.726	3.67086	0.13766	26.6661	1.16517e-156	2.56631e-155	LOXL1
ENSG00000129083	2618.7	1.22904	0.04512	27.2393	2.2258e-163	5.90127e-162	COPB1
ENSG00000129103	4742.11	2.18373	0.0995733	21.9309	1.31785e-106	1.03815e-105	SUMF2
ENSG00000129116	3184.27	1.11607	0.084142	13.2641	3.73979e-40	9.77823e-40	PALLD
ENSG00000129151	1035.01	1.38421	0.105031	13.1791	1.15798e-39	3.00119e-39	BBOX1
ENSG00000129173	48.5358	4.74338	0.203756	23.2797	7.12491e-120	7.2542e-119	E2F8
ENSG00000129235	867.592	1.55083	0.0660626	23.4751	7.3245e-122	7.72314e-121	TXNDC17
ENSG00000129255	1516.93	1.14133	0.0514588	22.1796	5.40757e-109	4.47711e-108	MPDU1
ENSG00000129450	144.672	2.99899	0.161103	18.6154	2.41197e-77	1.13964e-76	SIGLEC9
ENSG00000129465	59.5015	1.56466	0.104948	14.9089	2.88565e-50	8.84596e-50	RIPK3
ENSG00000129474	174.944	2.14134	0.0997348	21.4704	2.94632e-102	2.14594e-101	AJUBA
ENSG00000129514	3.54615	1.87789	0.296419	6.33527	2.36924e-10	3.59421e-10	FOXA1
ENSG00000129534	257.681	1.21971	0.0629732	19.3688	1.41584e-83	7.39017e-83	MIS18BP1
ENSG00000129538	3617.38	1.06337	0.133588	7.96007	1.71947e-15	2.92319e-15	RNASE1
ENSG00000129562	2940.13	1.33829	0.0601516	22.2486	1.16288e-109	9.72441e-109	DAD1
ENSG00000129654	588.586	2.96884	0.161599	18.3716	2.2164e-75	1.0123e-74	FOXJ1
ENSG00000129667	724.265	1.63124	0.110128	14.8122	1.22266e-49	3.71024e-49	RHBDF2
ENSG00000129675	2682.47	1.52434	0.0655813	23.2435	1.65426e-119	1.67129e-118	ARHGEF6
ENSG00000129696	302.537	1.1129	0.0497241	22.3815	5.95713e-111	5.12403e-110	TTI2
ENSG00000129824	2729.96	1.0052	0.234905	4.27916	1.87598e-05	2.49555e-05	RPS4Y1
ENSG00000129988	18.1536	3.73269	0.255056	14.6348	1.68448e-48	5.01056e-48	LBP
ENSG00000130066	8021.51	1.01879	0.0917491	11.1041	1.19775e-28	2.60122e-28	SAT1
ENSG00000130119	129.203	1.39449	0.07307	19.0843	3.4078e-81	1.71672e-80	GNL3L
ENSG00000130147	1167.04	1.19487	0.0772701	15.4635	6.11914e-54	1.99552e-53	SH3BP4
ENSG00000130203	29981.2	1.41174	0.0987567	14.2951	2.34768e-46	6.75442e-46	APOE
ENSG00000130208	2868.65	4.2058	0.135347	31.0743	5.36047e-212	5.5252e-210	APOC1
ENSG00000130270	40.6305	1.11529	0.0813549	13.709	8.97097e-43	2.43477e-42	ATP8B3
ENSG00000130300	615.108	3.73548	0.14411	25.9211	3.85505e-148	6.93417e-147	PLVAP
ENSG00000130303	1800.15	1.98771	0.118683	16.7481	5.85086e-63	2.18984e-62	BST2
ENSG00000130309	2189.58	1.23323	0.0664686	18.5536	7.62201e-77	3.57924e-76	COLGALT1
ENSG00000130313	1126.51	1.33485	0.0577131	23.1291	2.36009e-118	2.3431e-117	PGLS
ENSG00000130332	1107.15	1.58265	0.0710772	22.2666	7.78867e-110	6.54598e-109	LSM7
ENSG00000130413	329.56	1.21399	0.0849563	14.2896	2.53961e-46	7.29746e-46	STK33
ENSG00000130427	7.30348	1.38175	0.168333	8.20845	2.24063e-16	3.87893e-16	EPO
ENSG00000130429	1776.24	2.40221	0.0957492	25.0885	6.63441e-139	9.84802e-138	ARPC1B
ENSG00000130487	19.2253	2.11064	0.158912	13.2818	2.95135e-40	7.73106e-40	KLHDC7B
ENSG00000130508	1506.3	2.03808	0.104652	19.4748	1.79775e-84	9.53829e-84	PXDN
ENSG00000130513	228.436	3.63305	0.170652	21.2893	1.42661e-100	1.01489e-99	GDF15
ENSG00000130544	230.287	1.21559	0.0539936	22.5136	3.05258e-112	2.69647e-111	ZNF557
ENSG00000130592	540.796	3.12679	0.115856	26.9886	2.01173e-160	4.92781e-159	LSP1
ENSG00000130635	1417.59	2.16617	0.146577	14.7784	2.02048e-49	6.11408e-49	COL5A1
ENSG00000130675	11.437	4.57737	0.291261	15.7157	1.18038e-55	3.95192e-55	MNX1
ENSG00000130720	73.3958	1.02456	0.124568	8.22496	1.95251e-16	3.38685e-16	FIBCD1
ENSG00000130755	412.952	2.39984	0.0984598	24.3739	3.239e-131	4.13541e-130	GMFG
ENSG00000130772	326.395	1.37362	0.0615161	22.3295	1.91228e-110	1.6273e-109	MED18
ENSG00000130775	658.354	1.60868	0.101672	15.8223	2.18452e-56	7.3879e-56	THEMIS2
ENSG00000130812	33.9261	1.3693	0.104333	13.1243	2.39073e-39	6.17437e-39	ANGPTL6
ENSG00000130826	1193.03	1.06069	0.0448083	23.6717	7.06043e-124	7.71517e-123	DKC1
ENSG00000130935	872.331	1.08267	0.04329	25.0097	4.79127e-138	6.95454e-137	NOL11
ENSG00000131042	125.691	2.15356	0.148587	14.4936	1.33021e-47	3.90549e-47	LILRB2
ENSG00000131043	988.269	1.2639	0.0424601	29.7668	1.04985e-194	6.27411e-193	AAR2
ENSG00000131094	2078.55	1.91379	0.13256	14.4371	3.02181e-47	8.81136e-47	C1QL1
ENSG00000131142	6.12251	1.11322	0.163936	6.79057	1.1169e-11	1.75083e-11	CCL25
ENSG00000131153	282.764	2.84889	0.102812	27.7097	5.33501e-169	1.60989e-167	GINS2
ENSG00000131203	28.9009	5.17248	0.278549	18.5694	5.68761e-77	2.6736e-76	IDO1
ENSG00000131238	6683.76	1.05151	0.0559689	18.7873	9.58987e-79	4.62406e-78	PPT1
ENSG00000131269	483.717	1.23204	0.049214	25.0343	2.58848e-138	3.78112e-137	ABCB7
ENSG00000131351	155.091	1.93587	0.0701388	27.6005	1.09828e-167	3.20861e-166	HAUS8
ENSG00000131355	5.67589	2.79881	0.225081	12.4347	1.69439e-35	4.0974e-35	ADGRE3
ENSG00000131435	938.542	1.82544	0.137343	13.2911	2.60873e-40	6.84042e-40	PDLIM4
ENSG00000131469	11021.8	1.41791	0.080915	17.5234	9.49778e-69	3.90096e-68	RPL27
ENSG00000131470	216.427	1.12214	0.0745366	15.0548	3.20845e-51	9.98905e-51	PSMC3IP
ENSG00000131473	4028.95	1.1634	0.0528074	22.0309	1.45596e-107	1.17109e-106	ACLY
ENSG00000131475	1019.74	1.28996	0.0484419	26.629	3.13518e-156	6.82338e-155	VPS25
ENSG00000131477	435.478	1.06601	0.0832406	12.8064	1.50992e-37	3.7819e-37	RAMP2
ENSG00000131652	357.337	1.12993	0.0520354	21.7146	1.4927e-104	1.13121e-103	THOC6
ENSG00000131668	11.7326	2.45217	0.197907	12.3905	2.94042e-35	7.07885e-35	BARX1
ENSG00000131669	1490.04	1.38908	0.0663592	20.9327	2.69801e-97	1.79414e-96	NINJ1
ENSG00000131724	1571.6	2.06339	0.0958684	21.5232	9.4424e-103	6.93236e-102	IL13RA1
ENSG00000131747	1521.95	5.59598	0.224092	24.9719	1.23642e-137	1.77779e-136	TOP2A
ENSG00000131864	0.476897	1.31297	0.423449	3.10065	0.00193098	0.00239214	USP29
ENSG00000131873	1074.92	1.11701	0.0815146	13.7033	9.70742e-43	2.63231e-42	CHSY1
ENSG00000131944	57.0749	2.25162	0.0764688	29.445	1.45944e-190	7.58539e-189	FAAP24
ENSG00000131981	3784.82	1.94797	0.125731	15.4931	3.86329e-54	1.26503e-53	LGALS3
ENSG00000132000	115.972	1.10881	0.136934	8.09737	5.61619e-16	9.64797e-16	PODNL1
ENSG00000132109	350.409	1.96933	0.0888414	22.1668	7.19187e-109	5.94634e-108	TRIM21
ENSG00000132122	740.567	1.68593	0.0715877	23.5506	1.23856e-122	1.32192e-121	SPATA6
ENSG00000132185	26.6425	2.38707	0.170599	13.9923	1.73679e-44	4.84562e-44	FCRLA
ENSG00000132256	354.429	2.20891	0.0971274	22.7424	1.70656e-114	1.57022e-113	TRIM5
ENSG00000132274	1353.09	1.70615	0.112165	15.2111	2.98633e-52	9.46618e-52	TRIM22
ENSG00000132357	165.031	1.88617	0.100799	18.7121	3.9454e-78	1.88408e-77	CARD6
ENSG00000132383	2511.63	1.07366	0.0407336	26.3581	4.14576e-153	8.38613e-152	RPA1
ENSG00000132406	756.601	1.20641	0.0597578	20.1883	1.24052e-90	7.36088e-90	TMEM128
ENSG00000132434	4535.21	1.8032	0.132099	13.6504	2.00827e-42	5.42169e-42	LANCL2
ENSG00000132465	94.6534	4.00021	0.217587	18.3844	1.75236e-75	8.03364e-75	JCHAIN
ENSG00000132475	12916	1.06622	0.0662048	16.1049	2.35738e-58	8.21792e-58	H3-3B
ENSG00000132481	2284.89	1.73294	0.0931931	18.5951	3.51804e-77	1.65927e-76	TRIM47
ENSG00000132507	7553.4	1.05527	0.0523257	20.1673	1.89611e-90	1.1193e-89	EIF5A
ENSG00000132514	27.4373	3.38333	0.18454	18.3339	4.44219e-75	2.01935e-74	CLEC10A
ENSG00000132517	11.7465	1.34116	0.134035	10.006	1.43374e-23	2.84469e-23	SLC52A1
ENSG00000132554	70.9976	1.32448	0.134462	9.85022	6.83949e-23	1.34064e-22	RGS22
ENSG00000132561	1937.7	2.48109	0.0992109	25.0083	4.97202e-138	7.2112e-137	MATN2
ENSG00000132603	472.41	1.41601	0.0549833	25.7534	2.95231e-146	5.14886e-145	NIP7
ENSG00000132646	2136.16	2.48303	0.0775006	32.0388	3.14614e-225	4.54506e-223	PCNA
ENSG00000132669	1361.51	1.00334	0.0717832	13.9774	2.14089e-44	5.96581e-44	RIN2
ENSG00000132688	10302.7	3.48536	0.115493	30.1781	4.59574e-200	3.31961e-198	NES
ENSG00000132692	24166.7	2.4185	0.115148	21.0034	6.10445e-98	4.10702e-97	BCAN
ENSG00000132819	921.199	1.03693	0.0632427	16.3961	2.03903e-60	7.35841e-60	RBM38
ENSG00000132823	1057.6	1.00042	0.057008	17.5487	6.08358e-69	2.50315e-68	OSER1
ENSG00000132915	9.78056	1.75999	0.159192	11.0558	2.0561e-28	4.44745e-28	PDE6A
ENSG00000133048	58538.6	5.05231	0.191147	26.4316	5.9436e-154	1.22113e-152	CHI3L1
ENSG00000133055	87.4225	2.91272	0.213466	13.6449	2.16536e-42	5.84062e-42	MYBPH
ENSG00000133063	116.371	2.67727	0.15969	16.7654	4.37022e-63	1.63935e-62	CHIT1
ENSG00000133067	225.48	3.77372	0.173903	21.7002	2.04463e-104	1.54692e-103	LGR6
ENSG00000133106	250.498	1.75499	0.111579	15.7288	9.60644e-56	3.22093e-55	EPSTI1
ENSG00000133110	2883.89	5.31691	0.225153	23.6146	2.72599e-123	2.94545e-122	POSTN
ENSG00000133112	43119.8	1.41658	0.0834087	16.9836	1.0856e-64	4.187e-64	TPT1
ENSG00000133115	9.22645	5.62887	0.381014	14.7734	2.17542e-49	6.58079e-49	STOML3
ENSG00000133119	313.086	1.86421	0.0753122	24.7531	2.8682e-135	3.93884e-134	RFC3
ENSG00000133131	396.185	1.4461	0.0670298	21.574	3.14923e-103	2.3298e-102	MORC4
ENSG00000133317	7.00836	2.03483	0.163909	12.4144	2.18346e-35	5.26896e-35	LGALS12
ENSG00000133321	1167.62	2.08994	0.133288	15.6798	2.07897e-55	6.93633e-55	PLAAT4
ENSG00000133466	426.308	1.6052	0.0990045	16.2134	4.05218e-59	1.4322e-58	C1QTNF6
ENSG00000133561	482.488	1.46292	0.093412	15.6609	2.79773e-55	9.3107e-55	GIMAP6
ENSG00000133574	596.325	1.54581	0.0944802	16.3612	3.61916e-60	1.30172e-59	GIMAP4
ENSG00000133636	4.02476	1.72172	0.25421	6.77282	1.26293e-11	1.97553e-11	NTS
ENSG00000133639	2350.71	1.7227	0.0713116	24.1574	6.24181e-129	7.57899e-128	BTG1
ENSG00000133740	419.645	1.30691	0.0607835	21.501	1.52394e-102	1.11482e-101	E2F5
ENSG00000133800	335.932	1.47532	0.177368	8.31784	8.9583e-17	1.56472e-16	LYVE1
ENSG00000133874	282.038	2.4925	0.122841	20.2905	1.56148e-91	9.43004e-91	RNF122
ENSG00000133937	32.5061	4.89828	0.244555	20.0293	3.05847e-89	1.76292e-88	GSC
ENSG00000133962	3.22411	1.08886	0.191056	5.69919	1.20381e-08	1.75511e-08	CATSPERB
ENSG00000134057	789.938	2.75107	0.0962665	28.5776	1.27441e-179	4.99607e-178	CCNB1
ENSG00000134061	124.763	3.27062	0.137633	23.7633	8.00218e-125	8.9413e-124	CD180
ENSG00000134146	212.824	1.24872	0.0700337	17.8302	4.11684e-71	1.75901e-70	DPH6
ENSG00000134198	69.3546	1.28986	0.131787	9.78749	1.27423e-22	2.48573e-22	TSPAN2
ENSG00000134215	368.445	1.22937	0.0953616	12.8917	5.01154e-38	1.26492e-37	VAV3
ENSG00000134222	2586.09	1.08189	0.0741614	14.5884	3.33013e-48	9.86881e-48	PSRC1
ENSG00000134242	36.3928	1.87932	0.112067	16.7697	4.06433e-63	1.52554e-62	PTPN22
ENSG00000134248	2211.29	1.01356	0.0619219	16.3684	3.21555e-60	1.15701e-59	LAMTOR5
ENSG00000134256	89.4786	1.38646	0.0762172	18.1909	6.08852e-74	2.71857e-73	CD101
ENSG00000134258	6.37582	1.54182	0.152828	10.0886	6.20761e-24	1.23956e-23	VTCN1
ENSG00000134291	1843.68	1.72278	0.0733067	23.501	3.98136e-122	4.22476e-121	TMEM106C
ENSG00000134321	498.418	1.57959	0.13609	11.6069	3.80015e-31	8.58215e-31	RSAD2
ENSG00000134323	226.954	1.33176	0.110794	12.0201	2.78552e-33	6.49707e-33	MYCN
ENSG00000134333	13584.3	1.19188	0.0732259	16.2768	1.4433e-59	5.1418e-59	LDHA
ENSG00000134339	211.196	5.53281	0.24619	22.4737	7.49853e-112	6.56999e-111	SAA2
ENSG00000134363	109.089	3.57932	0.17379	20.5957	3.00173e-94	1.90037e-93	FST
ENSG00000134371	983.622	1.19903	0.0478767	25.0442	2.01745e-138	2.9564e-137	CDC73
ENSG00000134460	87.3543	6.67086	0.264304	25.2394	1.48156e-140	2.27847e-139	IL2RA
ENSG00000134516	394.006	2.25809	0.115073	19.623	9.82896e-86	5.32738e-85	DOCK2
ENSG00000134574	498.219	1.35011	0.0645	20.932	2.73877e-97	1.82059e-96	DDB2
ENSG00000134595	78.6831	1.78133	0.160644	11.0887	1.42367e-28	3.08893e-28	SOX3
ENSG00000134668	1140.46	4.42436	0.203001	21.7947	2.60251e-105	2.00034e-104	SPOCD1
ENSG00000134686	5297.25	1.24275	0.0548757	22.6466	1.50576e-113	1.36291e-112	PHC2
ENSG00000134758	631.004	1.21822	0.0506972	24.0292	1.37597e-127	1.62346e-126	RNF138
ENSG00000134802	842.63	2.51992	0.0971004	25.9516	1.74269e-148	3.15941e-147	SLC43A3
ENSG00000134817	3322.47	1.73516	0.154997	11.1948	4.32417e-29	9.45597e-29	APLNR
ENSG00000134824	9060.9	1.10928	0.0865291	12.8197	1.27205e-37	3.19047e-37	FADS2
ENSG00000134825	1508.96	1.23184	0.0603402	20.415	1.23108e-92	7.60746e-92	TMEM258
ENSG00000134853	5002.46	2.42553	0.163117	14.8699	5.16992e-50	1.57825e-49	PDGFRA
ENSG00000134871	6307.6	2.9883	0.125848	23.7453	1.22775e-124	1.36519e-123	COL4A2
ENSG00000134901	163.541	2.11681	0.0803191	26.355	4.49631e-153	9.07522e-152	POGLUT2
ENSG00000134910	2019	1.70056	0.0523762	32.4682	2.99912e-231	4.91294e-229	STT3A
ENSG00000134954	1253.05	1.27407	0.0824715	15.4486	7.7051e-54	2.50781e-53	ETS1
ENSG00000134970	2459.39	1.34841	0.054565	24.712	7.95499e-135	1.08594e-133	TMED7
ENSG00000135046	4772.43	3.67955	0.137123	26.8339	1.30109e-158	3.02932e-157	ANXA1
ENSG00000135074	621.81	1.03442	0.10106	10.2358	1.37112e-24	2.76712e-24	ADAM19
ENSG00000135077	813.478	2.95842	0.11533	25.6517	4.04932e-145	6.89173e-144	HAVCR2
ENSG00000135097	684.659	1.23524	0.074275	16.6307	4.17818e-62	1.54209e-61	MSI1
ENSG00000135100	2.74737	1.39494	0.216251	6.45055	1.11444e-10	1.7029e-10	HNF1A
ENSG00000135114	130.644	2.81412	0.152503	18.4528	4.94725e-76	2.29152e-75	OASL
ENSG00000135124	491.18	1.06753	0.0549532	19.4262	4.63126e-84	2.43885e-83	P2RX4
ENSG00000135148	1123.49	1.27002	0.0478995	26.5142	6.63999e-155	1.39706e-153	TRAFD1
ENSG00000135211	442.316	1.29213	0.0519692	24.8634	1.85282e-136	2.60888e-135	TMEM60
ENSG00000135218	186.511	2.34874	0.154137	15.238	1.97908e-52	6.29183e-52	CD36
ENSG00000135245	1195.87	1.4076	0.146501	9.60811	7.38939e-22	1.42036e-21	HILPDA
ENSG00000135269	163.88	1.69465	0.0983823	17.2252	1.71821e-66	6.79836e-66	TES
ENSG00000135272	567.173	1.78804	0.097367	18.364	2.55313e-75	1.16523e-74	MDFIC
ENSG00000135318	1254.53	1.59096	0.0999822	15.9124	5.19767e-57	1.77682e-56	NT5E
ENSG00000135362	393.123	1.41011	0.0896207	15.7342	8.81149e-56	2.95709e-55	PRR5L
ENSG00000135378	76.8221	2.45719	0.118688	20.703	3.25736e-95	2.09767e-94	PRRG4
ENSG00000135404	16781	2.29667	0.0815077	28.1773	1.10909e-174	3.78928e-173	CD63
ENSG00000135406	142.481	3.5393	0.123601	28.6349	2.47235e-180	9.83951e-179	PRPH
ENSG00000135407	261.57	1.16118	0.112269	10.3429	4.50898e-25	9.1867e-25	AVIL
ENSG00000135446	12545.8	4.73702	0.156142	30.3379	3.632e-202	2.77652e-200	CDK4
ENSG00000135451	188.654	5.03656	0.192534	26.1593	7.72193e-151	1.47885e-149	TROAP
ENSG00000135452	4357.3	2.79448	0.144999	19.2724	9.16092e-83	4.7252e-82	TSPAN31
ENSG00000135476	159.79	4.34376	0.156155	27.8169	2.70823e-170	8.37908e-169	ESPL1
ENSG00000135480	31.3872	1.45406	0.138107	10.5285	6.38204e-26	1.31949e-25	KRT7
ENSG00000135506	9953.03	1.9745	0.0990922	19.9259	2.42595e-88	1.37927e-87	OS9
ENSG00000135535	3897.3	1.51817	0.0659653	23.0146	3.3276e-117	3.22512e-116	CD164
ENSG00000135549	381.519	2.4272	0.113428	21.3986	1.37566e-101	9.96024e-101	PKIB
ENSG00000135604	54.8197	1.15133	0.12877	8.94095	3.85827e-19	7.07947e-19	STX11
ENSG00000135677	3670.75	2.00165	0.0733097	27.304	3.80366e-164	1.03386e-162	GNS
ENSG00000135678	1015.7	1.79077	0.108229	16.5462	1.70644e-61	6.24411e-61	CPM
ENSG00000135679	3039.54	1.82871	0.111024	16.4713	5.89606e-61	2.14208e-60	MDM2
ENSG00000135697	67.3393	1.00158	0.151263	6.62149	3.55593e-11	5.506e-11	BCO1
ENSG00000135744	11598	1.21386	0.106308	11.4183	3.38958e-30	7.53984e-30	AGT
ENSG00000135763	353.392	1.34126	0.0498328	26.9153	1.45519e-159	3.48998e-158	URB2
ENSG00000135838	758.481	1.22394	0.08916	13.7274	6.95659e-43	1.89169e-42	NPL
ENSG00000135842	725.877	2.68997	0.140448	19.1528	9.17206e-82	4.66149e-81	NIBAN1
ENSG00000135845	679.858	1.05591	0.0528933	19.9631	1.15302e-88	6.59636e-88	PIGC
ENSG00000135862	2807.47	2.41918	0.0984126	24.582	1.96714e-133	2.6134e-132	LAMC1
ENSG00000135899	391.94	1.65384	0.0940714	17.5806	3.46686e-69	1.43387e-68	SP110
ENSG00000135903	42.3395	5.10252	0.232147	21.9797	4.5058e-107	3.58957e-106	PAX3
ENSG00000135914	12.3849	1.3933	0.160231	8.69561	3.44969e-18	6.20748e-18	HTR2B
ENSG00000135960	3.4584	1.32147	0.217374	6.07925	1.20745e-09	1.8018e-09	EDAR
ENSG00000136026	1649.83	1.55101	0.0631882	24.5458	4.79695e-133	6.36828e-132	CKAP4
ENSG00000136048	366.843	2.15593	0.0898442	23.9963	3.03912e-127	3.56059e-126	DRAM1
ENSG00000136108	832.164	1.81361	0.0703018	25.7975	9.4609e-147	1.67386e-145	CKAP2
ENSG00000136122	124.824	1.55345	0.0642774	24.1679	4.83944e-129	5.88788e-128	BORA
ENSG00000136160	3342.97	1.73605	0.108062	16.0653	4.46542e-58	1.55224e-57	EDNRB
ENSG00000136161	868.762	1.45465	0.0561385	25.9118	4.90559e-148	8.81517e-147	RCBTB2
ENSG00000136167	1079.1	2.55869	0.127683	20.0394	2.49647e-89	1.4417e-88	LCP1
ENSG00000136231	216.669	5.2771	0.241315	21.8681	5.23133e-106	4.06175e-105	IGF2BP3
ENSG00000136235	2642.65	2.06945	0.124262	16.6539	2.83337e-62	1.04997e-61	GPNMB
ENSG00000136240	4001.1	2.17808	0.0656739	33.1651	3.43146e-241	7.67768e-239	KDELR2
ENSG00000136247	1595.72	1.32017	0.0473261	27.8952	3.0468e-171	9.68797e-170	ZDHHC4
ENSG00000136250	223.815	2.6271	0.111767	23.5052	3.60983e-122	3.83273e-121	AOAH
ENSG00000136261	1273.75	1.29863	0.0759435	17.0999	1.48673e-65	5.80487e-65	BZW2
ENSG00000136286	151.28	1.69716	0.146816	11.5597	6.59005e-31	1.48189e-30	MYO1G
ENSG00000136295	7107.25	1.04937	0.0711868	14.7411	3.51132e-49	1.05784e-48	TTYH3
ENSG00000136371	290.147	1.15912	0.0672558	17.2345	1.46216e-66	5.79277e-66	MTHFS
ENSG00000136378	191.168	1.53509	0.115149	13.3313	1.5214e-40	4.00361e-40	ADAMTS7
ENSG00000136451	1673.88	1.29619	0.0598112	21.6713	3.82921e-104	2.88401e-103	VEZF1
ENSG00000136492	104.815	2.36275	0.118928	19.8671	7.8397e-88	4.41347e-87	BRIP1
ENSG00000136514	110.822	2.226	0.125726	17.7051	3.82902e-70	1.60979e-69	RTP4
ENSG00000136542	66.2229	5.49154	0.200711	27.3604	8.11218e-165	2.24148e-163	GALNT5
ENSG00000136546	164.72	2.10159	0.152125	13.8148	2.07396e-43	5.69624e-43	SCN7A
ENSG00000136560	904.758	1.065	0.049817	21.3784	2.12501e-101	1.53133e-100	TANK
ENSG00000136574	27.2432	5.12219	0.259566	19.7337	1.10747e-86	6.11092e-86	GATA4
ENSG00000136630	144.309	1.44588	0.0947891	15.2537	1.55576e-52	4.95463e-52	HLX
ENSG00000136634	27.3411	3.12392	0.189193	16.5118	3.01594e-61	1.10051e-60	IL10
ENSG00000136689	76.6198	2.04589	0.170527	11.9975	3.6634e-33	8.52733e-33	IL1RN
ENSG00000136696	2.31085	3.45021	0.356	9.69161	3.27342e-22	6.33718e-22	IL36B
ENSG00000136732	579.92	2.71935	0.10406	26.1326	1.55566e-150	2.95157e-149	GYPC
ENSG00000136824	720.33	1.50881	0.0634022	23.7974	3.55586e-125	4.00979e-124	SMC2
ENSG00000136830	2401.95	1.25008	0.0865096	14.4501	2.50175e-47	7.30653e-47	NIBAN2
ENSG00000136859	1500.5	2.87027	0.100835	28.465	3.17515e-178	1.21111e-176	ANGPTL2
ENSG00000136868	1091.65	1.47752	0.0542782	27.2212	3.64789e-163	9.61608e-162	SLC31A1
ENSG00000136918	37.1846	3.95742	0.217299	18.2119	4.15227e-74	1.86082e-73	WDR38
ENSG00000136942	8833.98	1.09958	0.0860338	12.7808	2.09867e-37	5.24153e-37	RPL35
ENSG00000136944	2.97646	1.66904	0.278995	5.98234	2.1996e-09	3.26426e-09	LMX1B
ENSG00000136982	153.841	1.60296	0.0730387	21.9468	9.29826e-107	7.35324e-106	DSCC1
ENSG00000136986	1504.51	1.05955	0.0442907	23.9227	1.77936e-126	2.0532e-125	DERL1
ENSG00000136997	700.588	2.54755	0.120441	21.1519	2.65106e-99	1.8306e-98	MYC
ENSG00000137033	764.75	1.25446	0.102733	12.2109	2.71964e-34	6.44501e-34	IL33
ENSG00000137076	5863.53	1.06155	0.0719244	14.7592	2.683e-49	8.10422e-49	TLN1
ENSG00000137090	2.00279	1.97435	0.24901	7.9288	2.21267e-15	3.75228e-15	DMRT1
ENSG00000137101	83.7042	1.35977	0.106779	12.7345	3.80466e-37	9.46112e-37	CD72
ENSG00000137124	505.997	1.08447	0.0638003	16.9979	8.51533e-65	3.28768e-64	ALDH1B1
ENSG00000137135	79.5739	1.18271	0.0988582	11.9637	5.50552e-33	1.27909e-32	ARHGEF39
ENSG00000137142	36.4995	2.68585	0.200484	13.3968	6.31215e-41	1.67137e-40	IGFBPL1
ENSG00000137154	22139	1.05062	0.0863318	12.1696	4.51478e-34	1.06647e-33	RPS6
ENSG00000137161	1648.58	1.11675	0.0467216	23.9022	2.90647e-126	3.34326e-125	CNPY3
ENSG00000137168	1417.93	1.33983	0.0732741	18.2852	1.085e-74	4.90549e-74	PPIL1
ENSG00000137198	602.428	1.11375	0.116804	9.53523	1.49558e-21	2.86156e-21	GMPR
ENSG00000137203	105.193	3.15164	0.167205	18.8489	2.99905e-79	1.45603e-78	TFAP2A
ENSG00000137310	404.483	2.94752	0.0929853	31.6988	1.61232e-220	2.12815e-218	TCF19
ENSG00000137404	375.258	2.61584	0.0913317	28.6411	2.07177e-180	8.31745e-179	NRM
ENSG00000137441	77.2377	3.12242	0.171005	18.2592	1.74741e-74	7.87323e-74	FGFBP2
ENSG00000137462	527.996	1.98165	0.134658	14.7162	5.07667e-49	1.52416e-48	TLR2
ENSG00000137473	14.0628	1.63234	0.156718	10.4158	2.10009e-25	4.30506e-25	TTC29
ENSG00000137491	3659.34	1.22818	0.0915282	13.4186	4.70626e-41	1.24777e-40	SLCO2B1
ENSG00000137509	4560.33	1.99601	0.0778074	25.6533	3.88781e-145	6.63531e-144	PRCP
ENSG00000137563	791.787	1.66194	0.0802735	20.7035	3.22257e-95	2.07673e-94	GGH
ENSG00000137571	63.5492	1.01727	0.136734	7.4398	1.00841e-13	1.65486e-13	SLCO5A1
ENSG00000137573	779.959	1.84889	0.149888	12.3351	5.86117e-35	1.40293e-34	SULF1
ENSG00000137628	381.486	1.48015	0.0961599	15.3926	1.83578e-53	5.9329e-53	DDX60
ENSG00000137673	140.481	7.17131	0.281678	25.4592	5.58268e-143	9.03222e-142	MMP7
ENSG00000137710	4286.39	1.57431	0.0674712	23.3331	2.04632e-120	2.0986e-119	RDX
ENSG00000137752	423.038	2.67082	0.114129	23.4018	4.09965e-121	4.24232e-120	CASP1
ENSG00000137770	856.368	1.02009	0.0520826	19.586	2.03639e-85	1.0992e-84	CTDSPL2
ENSG00000137801	1439.63	2.89727	0.160341	18.0694	5.55109e-73	2.44704e-72	THBS1
ENSG00000137804	713.824	4.4771	0.149734	29.9004	1.94459e-196	1.23451e-194	NUSAP1
ENSG00000137807	223.505	3.48045	0.121254	28.7038	3.41568e-181	1.38952e-179	KIF23
ENSG00000137868	96.6876	2.99566	0.169004	17.7254	2.6717e-70	1.12452e-69	STRA6
ENSG00000137869	65.5889	4.44494	0.19848	22.3949	4.40867e-111	3.80639e-110	CYP19A1
ENSG00000137878	27.1308	1.85313	0.184657	10.0355	1.06421e-23	2.11791e-23	GCOM1
ENSG00000137965	728.149	1.48231	0.107981	13.7275	6.94456e-43	1.8887e-42	IFI44
ENSG00000138061	585.655	1.13016	0.155746	7.25642	3.97459e-13	6.44356e-13	CYP1B1
ENSG00000138085	2442.83	2.27951	0.0702702	32.4392	7.69133e-231	1.24879e-228	ATRAID
ENSG00000138119	847.464	1.80736	0.110697	16.3271	6.32835e-60	2.26814e-59	MYOF
ENSG00000138131	69.5099	1.5337	0.135441	11.3237	1.0014e-29	2.21171e-29	LOXL4
ENSG00000138135	215.776	1.20949	0.145852	8.29258	1.10822e-16	1.93073e-16	CH25H
ENSG00000138136	8.22437	3.0936	0.262497	11.7853	4.64919e-32	1.0657e-31	LBX1
ENSG00000138160	285.268	2.94805	0.0990207	29.772	8.99483e-195	5.39307e-193	KIF11
ENSG00000138180	113.114	4.49083	0.211929	21.1902	1.17547e-99	8.20326e-99	CEP55
ENSG00000138182	118.308	1.54479	0.0735157	21.013	4.987e-98	3.3626e-97	KIF20B
ENSG00000138231	428.864	1.19093	0.0396707	30.0204	5.31452e-198	3.53281e-196	DBR1
ENSG00000138356	104.18	1.60502	0.132416	12.121	8.17161e-34	1.92211e-33	AOX1
ENSG00000138379	235.675	3.44821	0.157097	21.9495	8.74882e-107	6.92172e-106	MSTN
ENSG00000138395	12.1783	3.16591	0.171831	18.4246	8.34267e-76	3.84484e-75	CDK15
ENSG00000138413	2371.56	2.43244	0.0739034	32.9138	1.3951e-237	2.66625e-235	IDH1
ENSG00000138435	203.866	3.55274	0.19798	17.945	5.25265e-72	2.28095e-71	CHRNA1
ENSG00000138449	1366.13	2.8539	0.101258	28.1845	9.06441e-175	3.12016e-173	SLC40A1
ENSG00000138496	1344.83	1.97544	0.0944469	20.9159	3.83519e-97	2.5439e-96	PARP9
ENSG00000138587	159.207	1.4968	0.0795378	18.8187	5.30781e-79	2.56743e-78	MNS1
ENSG00000138646	380.572	1.77411	0.108668	16.3259	6.46013e-60	2.31447e-59	HERC5
ENSG00000138722	116.624	2.68643	0.14607	18.3914	1.53821e-75	7.05892e-75	MMRN1
ENSG00000138755	82.1172	4.1568	0.217632	19.1002	2.51673e-81	1.27062e-80	CXCL9
ENSG00000138780	306.429	1.42173	0.0533917	26.6284	3.18848e-156	6.92297e-155	GSTCD
ENSG00000138785	613.073	1.20096	0.0449495	26.718	2.90463e-157	6.54683e-156	INTS12
ENSG00000138794	185.729	1.79723	0.0707957	25.3861	3.58851e-142	5.72507e-141	CASP6
ENSG00000138796	1351.28	1.0684	0.0512173	20.8601	1.23305e-96	8.09113e-96	HADH
ENSG00000138798	85.4412	1.02764	0.0958432	10.7221	8.01969e-27	1.68697e-26	EGF
ENSG00000138821	764.21	1.38427	0.0864152	16.0189	9.43559e-58	3.25587e-57	SLC39A8
ENSG00000138823	152.836	3.47087	0.125348	27.6898	9.26925e-169	2.77881e-167	MTTP
ENSG00000138829	186.204	3.60738	0.17418	20.7106	2.77817e-95	1.79286e-94	FBN2
ENSG00000138964	442.493	1.82054	0.111984	16.2571	1.9905e-59	7.07471e-59	PARVG
ENSG00000139055	25.3069	3.38664	0.156383	21.656	5.33624e-104	4.00753e-103	ERP27
ENSG00000139133	58.9654	1.40696	0.0601523	23.39	5.39753e-121	5.55715e-120	ALG10
ENSG00000139192	419.508	1.55052	0.0752713	20.5991	2.79637e-94	1.77097e-93	TAPBPL
ENSG00000139193	17.305	1.69745	0.118239	14.3561	9.75205e-47	2.82165e-46	CD27
ENSG00000139209	9.84852	1.89511	0.172768	10.9691	5.37819e-28	1.15381e-27	SLC38A4
ENSG00000139219	32.4784	1.15633	0.161633	7.15404	8.42635e-13	1.35517e-12	COL2A1
ENSG00000139263	237.592	1.35083	0.120256	11.233	2.80801e-29	6.1603e-29	LRIG3
ENSG00000139266	2200.09	2.22478	0.148445	14.9872	8.9041e-51	2.74884e-50	MARCHF9
ENSG00000139278	1154	1.74161	0.0970495	17.9456	5.19267e-72	2.25598e-71	GLIPR1
ENSG00000139289	3908.86	1.99434	0.0896147	22.2546	1.01844e-109	8.53992e-109	PHLDA1
ENSG00000139291	883.963	1.13759	0.0507043	22.4357	1.76358e-111	1.53712e-110	TMEM19
ENSG00000139329	622.686	4.22885	0.156875	26.9568	4.74154e-160	1.15529e-158	LUM
ENSG00000139343	755.864	1.09508	0.0532621	20.5602	6.23322e-94	3.92858e-93	SNRPF
ENSG00000139350	380.931	2.0362	0.0724939	28.0879	1.37749e-173	4.59506e-172	NEDD1
ENSG00000139354	199.232	3.72966	0.117223	31.8167	3.80409e-222	5.20848e-220	GAS2L3
ENSG00000139410	396.1	1.30453	0.0770523	16.9304	2.68334e-64	1.02801e-63	SDSL
ENSG00000139445	16.938	2.21279	0.155917	14.1921	1.02577e-45	2.92414e-45	FOXN4
ENSG00000139515	2.92316	4.39567	0.497961	8.82732	1.07212e-18	1.94909e-18	PDX1
ENSG00000139546	625.76	1.10448	0.0561626	19.6657	4.24325e-86	2.31492e-85	TARBP2
ENSG00000139549	9.44382	1.23517	0.142414	8.67307	4.20621e-18	7.55692e-18	DHH
ENSG00000139610	2.28252	3.62355	0.254602	14.2322	5.78036e-46	1.65345e-45	CELA1
ENSG00000139618	80.7929	2.81617	0.110006	25.6001	1.52253e-144	2.5557e-143	BRCA2
ENSG00000139626	54.0955	1.18318	0.099702	11.8671	1.754e-32	4.04279e-32	ITGB7
ENSG00000139644	22354.9	1.1992	0.0550343	21.79	2.88849e-105	2.2183e-104	TMBIM6
ENSG00000139679	645.276	1.66994	0.0914691	18.2569	1.82344e-74	8.21177e-74	LPAR6
ENSG00000139687	1634.85	1.59956	0.0620971	25.7591	2.5523e-146	4.46398e-145	RB1
ENSG00000139734	110.244	1.8202	0.0962952	18.9023	1.09189e-79	5.33785e-79	DIAPH3
ENSG00000139832	328.272	2.34031	0.115743	20.2199	6.54685e-91	3.90872e-90	RAB20
ENSG00000139921	1164.06	2.15726	0.0703705	30.6558	2.21258e-206	1.9706e-204	TMX1
ENSG00000140009	25.7565	1.14571	0.130375	8.78778	1.52551e-18	2.76621e-18	ESR2
ENSG00000140030	180.054	3.79057	0.149217	25.4031	2.33278e-142	3.74121e-141	GPR65
ENSG00000140067	399.337	1.11443	0.108651	10.257	1.10045e-24	2.22552e-24	FAM181A
ENSG00000140092	855.496	1.69823	0.100698	16.8645	8.21372e-64	3.12067e-63	FBLN5
ENSG00000140262	3980.43	2.25792	0.0824241	27.3939	3.24099e-165	9.07825e-164	TCF12
ENSG00000140264	9517.87	1.0009	0.0682268	14.6702	1.00019e-48	2.9882e-48	SERF2
ENSG00000140379	127.286	2.57273	0.187517	13.72	7.70734e-43	2.09367e-42	BCL2A1
ENSG00000140450	1305.95	1.14012	0.0927704	12.2897	1.0285e-34	2.45255e-34	ARRDC4
ENSG00000140451	108.804	1.0217	0.08896	11.4849	1.5715e-30	3.51398e-30	PIF1
ENSG00000140455	620.84	1.07324	0.0639397	16.7852	3.1323e-63	1.17763e-62	USP3
ENSG00000140481	6.31451	1.5756	0.219117	7.19068	6.44706e-13	1.03995e-12	CCDC33
ENSG00000140497	1625.31	1.38096	0.0587005	23.5255	2.23709e-122	2.38351e-121	SCAMP2
ENSG00000140525	595.71	2.31401	0.0858633	26.9499	5.71311e-160	1.38649e-158	FANCI
ENSG00000140527	22.3173	1.19617	0.109762	10.8978	1.18066e-27	2.51732e-27	WDR93
ENSG00000140534	101.386	2.17172	0.0985532	22.0361	1.29978e-107	1.04684e-106	TICRR
ENSG00000140557	61.4754	1.51732	0.18837	8.05504	7.94528e-16	1.35931e-15	ST8SIA2
ENSG00000140575	2904.76	1.43901	0.0801391	17.9564	4.27573e-72	1.86114e-71	IQGAP1
ENSG00000140612	1931.73	1.71583	0.0664054	25.8386	3.26491e-147	5.82132e-146	SEC11A
ENSG00000140650	379.014	1.73146	0.0661686	26.1675	6.23822e-151	1.19971e-149	PMM2
ENSG00000140678	677.946	1.05541	0.112162	9.40968	4.9766e-21	9.43826e-21	ITGAX
ENSG00000140682	600.474	2.26415	0.106577	21.2443	3.72014e-100	2.62311e-99	TGFB1I1
ENSG00000140749	273.798	3.4679	0.122151	28.3904	2.6578e-177	9.77207e-176	IGSF6
ENSG00000140832	60.5818	2.95804	0.146951	20.1294	4.07644e-90	2.38871e-89	MARVELD3
ENSG00000140835	3.17405	1.75817	0.221343	7.94317	1.97086e-15	3.3453e-15	CHST4
ENSG00000140839	299.851	2.81168	0.115932	24.2529	6.15923e-130	7.61478e-129	CLEC18B
ENSG00000140853	544.843	1.25753	0.104108	12.079	1.3632e-33	3.19543e-33	NLRC5
ENSG00000140931	1219.45	3.1522	0.0998297	31.5758	7.93383e-219	1.00388e-216	CMTM3
ENSG00000140937	1855.12	1.77074	0.0779728	22.7098	3.58816e-114	3.28175e-113	CDH11
ENSG00000140988	17616.8	1.68789	0.0699334	24.1357	1.05582e-128	1.27441e-127	RPS2
ENSG00000141293	12.2112	1.21345	0.133803	9.06889	1.20235e-19	2.22801e-19	SKAP1
ENSG00000141349	2288.29	1.35303	0.0517303	26.1554	8.55584e-151	1.63685e-149	G6PC3
ENSG00000141371	1.8892	1.28243	0.205237	6.24851	4.14381e-10	6.25373e-10	C17orf64
ENSG00000141424	1959.45	1.07787	0.0528812	20.3829	2.37188e-92	1.45736e-91	SLC39A6
ENSG00000141429	1694.15	1.4578	0.0543364	26.8291	1.47965e-158	3.43634e-157	GALNT1
ENSG00000141448	13.7602	1.23715	0.217842	5.67911	1.35396e-08	1.97183e-08	GATA6
ENSG00000141497	113.66	1.44958	0.0874286	16.5801	9.70102e-62	3.55969e-61	ZMYND15
ENSG00000141499	355.745	1.14312	0.0512656	22.2981	3.85635e-110	3.25598e-109	WRAP53
ENSG00000141506	245.027	2.29523	0.112185	20.4593	4.9623e-93	3.08412e-92	PIK3R5
ENSG00000141510	1208.04	2.71884	0.0990717	27.4431	8.39727e-166	2.37754e-164	TP53
ENSG00000141526	1045.29	2.17107	0.119674	18.1416	1.49644e-73	6.64774e-73	SLC16A3
ENSG00000141543	1733.32	1.46842	0.0511738	28.6947	4.44591e-181	1.80463e-179	EIF4A3
ENSG00000141570	217.351	1.20432	0.0570871	21.0963	8.60991e-99	5.88328e-98	CBX8
ENSG00000141574	225.69	2.12424	0.161387	13.1624	1.4448e-39	3.73718e-39	SECTM1
ENSG00000141642	237.153	1.32862	0.0522465	25.4298	1.1801e-142	1.9009e-141	ELAC1
ENSG00000141696	674.05	1.54365	0.0623557	24.7555	2.70523e-135	3.72339e-134	P3H4
ENSG00000141736	1234.83	1.16172	0.0952917	12.1912	3.46426e-34	8.19795e-34	ERBB2
ENSG00000141753	2548.5	1.60791	0.1134	14.179	1.23573e-45	3.51502e-45	IGFBP4
ENSG00000141756	3069.93	2.55402	0.0944517	27.0405	4.9417e-161	1.22853e-159	FKBP10
ENSG00000141971	720.297	1.59128	0.0606757	26.226	1.34309e-151	2.62145e-150	MVB12A
ENSG00000142156	9943.67	1.52942	0.116754	13.0995	3.31261e-39	8.53243e-39	COL6A1
ENSG00000142173	5315.83	3.3104	0.158936	20.8285	2.38899e-96	1.55926e-95	COL6A2
ENSG00000142227	1546.1	3.30566	0.122089	27.0757	1.90135e-161	4.77209e-160	EMP3
ENSG00000142347	578.741	2.00596	0.102722	19.5282	6.32839e-85	3.38702e-84	MYO1F
ENSG00000142405	10.1517	1.41523	0.136576	10.3622	3.68472e-25	7.51986e-25	NLRP12
ENSG00000142449	179.88	1.54431	0.150995	10.2276	1.49197e-24	3.00804e-24	FBN3
ENSG00000142512	645.088	3.00431	0.132978	22.5925	5.13394e-113	4.60373e-112	SIGLEC10
ENSG00000142534	21127.2	1.3458	0.0815817	16.4964	3.89501e-61	1.41846e-60	RPS11
ENSG00000142541	29181.9	1.22153	0.0798975	15.2887	9.09161e-53	2.90852e-52	RPL13A
ENSG00000142552	388.615	1.22967	0.103404	11.892	1.30268e-32	3.00707e-32	RCN3
ENSG00000142556	450.795	1.25298	0.0607842	20.6136	2.07194e-94	1.31627e-93	ZNF614
ENSG00000142583	1199.13	2.11066	0.12146	17.3775	1.22228e-67	4.92536e-67	SLC2A5
ENSG00000142606	36.4259	1.34755	0.128373	10.4972	8.90101e-26	1.8378e-25	MMEL1
ENSG00000142619	0.610702	1.55092	0.350873	4.42019	9.86125e-06	1.32293e-05	PADI3
ENSG00000142657	2993.5	1.0878	0.0491222	22.1449	1.16905e-108	9.63982e-108	PGD
ENSG00000142677	4.7819	1.55626	0.179946	8.64846	5.22e-18	9.36273e-18	IL22RA1
ENSG00000142694	291.326	1.46372	0.0902562	16.2174	3.7969e-59	1.34301e-58	EVA1B
ENSG00000142698	60.1636	2.55332	0.108032	23.6349	1.68734e-123	1.82965e-122	C1orf94
ENSG00000142700	183.64	4.38398	0.19429	22.564	9.77931e-113	8.73095e-112	DMRTA2
ENSG00000142731	138.929	2.1049	0.0838261	25.1103	3.83631e-139	5.72235e-138	PLK4
ENSG00000142748	26.125	1.26579	0.146768	8.62447	6.43926e-18	1.15237e-17	FCN3
ENSG00000142798	2039.36	2.24999	0.128839	17.4635	2.71615e-68	1.1079e-67	HSPG2
ENSG00000142864	5400.92	1.15188	0.0482717	23.8623	7.54021e-126	8.62471e-125	SERBP1
ENSG00000142867	281.929	1.12606	0.0521459	21.5945	2.02483e-103	1.5022e-102	BCL10
ENSG00000142937	16172.8	1.3313	0.0793495	16.7777	3.5525e-63	1.33451e-62	RPS8
ENSG00000142945	346.052	3.81687	0.129725	29.4229	2.80014e-190	1.44716e-188	KIF2C
ENSG00000143107	13.8038	2.23095	0.159904	13.9519	3.06506e-44	8.51396e-44	FNDC7
ENSG00000143110	388.174	1.72194	0.0974316	17.6733	6.72892e-70	2.81605e-69	C1orf162
ENSG00000143119	1359.85	2.50294	0.104647	23.918	1.99101e-126	2.29598e-125	CD53
ENSG00000143125	20.6765	1.92362	0.141945	13.5519	7.72012e-42	2.06564e-41	PROK1
ENSG00000143183	2331.51	1.5558	0.0545912	28.499	1.20413e-178	4.63148e-177	TMCO1
ENSG00000143184	3.44241	1.57663	0.162514	9.70151	2.97074e-22	5.75729e-22	XCL1
ENSG00000143185	2.34356	2.99679	0.23089	12.9793	1.6027e-38	4.07494e-38	XCL2
ENSG00000143226	1382.71	3.15954	0.153223	20.6205	1.79678e-94	1.14226e-93	FCGR2A
ENSG00000143228	206.189	3.67296	0.128848	28.5061	9.84734e-179	3.79557e-177	NUF2
ENSG00000143315	284.133	1.2121	0.0500125	24.2359	9.30785e-130	1.14766e-128	PIGM
ENSG00000143333	656.704	1.31932	0.124282	10.6155	2.52404e-26	5.25875e-26	RGS16
ENSG00000143341	103.425	1.68541	0.123569	13.6394	2.33419e-42	6.29139e-42	HMCN1
ENSG00000143355	74.1458	4.74479	0.273484	17.3494	1.99187e-67	8.0002e-67	LHX9
ENSG00000143368	1488.97	1.19849	0.0421362	28.4431	5.92722e-178	2.23299e-176	SF3B4
ENSG00000143384	5977.34	1.09417	0.0754145	14.5088	1.06618e-47	3.1363e-47	MCL1
ENSG00000143418	3256.42	1.08878	0.0671989	16.2024	4.85239e-59	1.71205e-58	CERS2
ENSG00000143443	191.596	1.03863	0.0491223	21.1439	3.14335e-99	2.16564e-98	C1orf56
ENSG00000143476	230.051	4.40136	0.173599	25.3536	8.19779e-142	1.30108e-140	DTL
ENSG00000143479	176.344	1.53247	0.0717917	21.3461	4.23987e-101	3.03981e-100	DYRK3
ENSG00000143493	553.665	1.20278	0.053298	22.5671	9.12662e-113	8.15616e-112	INTS7
ENSG00000143498	100.153	1.09637	0.0555368	19.7414	9.51439e-87	5.25785e-86	TAF1A
ENSG00000143507	272.853	1.25243	0.0810188	15.4586	6.60478e-54	2.15313e-53	DUSP10
ENSG00000143512	7.86565	1.17278	0.160681	7.29883	2.90281e-13	4.71768e-13	HHIPL2
ENSG00000143545	2052.15	1.75114	0.0874246	20.0303	2.99695e-89	1.728e-88	RAB13
ENSG00000143546	484.05	1.32726	0.179133	7.40935	1.26919e-13	2.07799e-13	S100A8
ENSG00000143553	1356.34	1.23277	0.0600082	20.5434	8.82429e-94	5.5445e-93	SNAPIN
ENSG00000143570	2531.01	1.96749	0.071377	27.5647	2.94745e-167	8.54295e-166	SLC39A1
ENSG00000143578	154.59	1.30854	0.0769037	17.0154	6.31911e-65	2.44489e-64	CREB3L4
ENSG00000143621	4176.06	1.55924	0.0555391	28.0747	1.99298e-173	6.60022e-172	ILF2
ENSG00000143622	810.495	1.47787	0.0554149	26.6692	1.07258e-156	2.36806e-155	RIT1
ENSG00000143641	3438.48	1.1862	0.0576774	20.5661	5.52021e-94	3.48159e-93	GALNT2
ENSG00000143753	2326.56	1.18395	0.044986	26.3183	1.18463e-152	2.36244e-151	DEGS1
ENSG00000143768	119.989	4.35954	0.183812	23.7174	2.38707e-124	2.63511e-123	LEFTY2
ENSG00000143815	908.703	1.51682	0.06536	23.2072	3.8528e-119	3.86904e-118	LBR
ENSG00000143845	582.794	1.02131	0.106208	9.61618	6.83199e-22	1.31377e-21	ETNK2
ENSG00000143867	79.6724	1.59156	0.162173	9.81398	9.80283e-23	1.91597e-22	OSR1
ENSG00000143870	5289.94	1.92568	0.0692837	27.7941	5.1148e-170	1.57188e-168	PDIA6
ENSG00000143891	287.296	1.30054	0.0731825	17.7711	1.18253e-70	5.00482e-70	GALM
ENSG00000143942	80.7031	1.38838	0.0731424	18.9819	2.40732e-80	1.19209e-79	CHAC2
ENSG00000143971	288.547	1.04204	0.0447294	23.2965	4.81124e-120	4.90944e-119	ETAA1
ENSG00000143977	1182.35	2.26691	0.0807656	28.0677	2.42886e-173	8.01479e-172	SNRPG
ENSG00000143995	505.483	1.22192	0.0907371	13.4666	2.46048e-41	6.54714e-41	MEIS1
ENSG00000144031	43.7383	1.95159	0.106171	18.3816	1.84579e-75	8.45563e-75	ANKRD53
ENSG00000144043	2641.95	1.21385	0.0444281	27.3218	2.33971e-164	6.41654e-163	TEX261
ENSG00000144191	424.826	3.99685	0.155623	25.6829	1.81498e-145	3.10919e-144	CNGA3
ENSG00000144354	338.599	3.42589	0.12026	28.4873	1.68264e-178	6.45845e-177	CDCA7
ENSG00000144395	45.6801	1.07576	0.104971	10.2482	1.20598e-24	2.43706e-24	CCDC150
ENSG00000144455	575.295	1.48872	0.0616237	24.1582	6.12566e-129	7.44288e-128	SUMF1
ENSG00000144481	84.3308	4.55244	0.190163	23.9397	1.18316e-126	1.37128e-125	TRPM8
ENSG00000144485	2154.72	1.14678	0.112502	10.1934	2.12186e-24	4.2658e-24	HES6
ENSG00000144488	24.9342	1.81862	0.165476	10.9903	4.25681e-28	9.15587e-28	ESPNL
ENSG00000144554	276.95	2.45893	0.0864545	28.4419	6.12967e-178	2.30453e-176	FANCD2
ENSG00000144579	1995.35	1.1893	0.0656843	18.1063	2.8419e-73	1.25912e-72	CTDSP1
ENSG00000144681	171.384	3.75833	0.166262	22.6049	3.88114e-113	3.48884e-112	STAC
ENSG00000144713	16325.7	1.04108	0.0757313	13.747	5.30731e-43	1.44535e-42	RPL32
ENSG00000144730	917.643	1.21708	0.0845501	14.3948	5.57816e-47	1.61986e-46	IL17RD
ENSG00000144791	694.302	1.6847	0.0757127	22.2512	1.09921e-109	9.19616e-109	LIMD1
ENSG00000144810	609.411	3.12117	0.204819	15.2387	1.95742e-52	6.22405e-52	COL8A1
ENSG00000144843	226.279	2.0463	0.0854563	23.9455	1.02835e-126	1.19412e-125	ADPRH
ENSG00000144857	887.366	1.2563	0.0809675	15.516	2.70199e-54	8.86665e-54	BOC
ENSG00000144867	1801.67	1.21341	0.0545253	22.2541	1.02925e-109	8.6266e-109	SRPRB
ENSG00000144891	21.8977	1.81954	0.164294	11.0749	1.66027e-28	3.59633e-28	AGTR1
ENSG00000144909	810.284	1.11136	0.0735634	15.1075	1.44596e-51	4.52791e-51	OSBPL11
ENSG00000145002	8.48318	1.39617	0.158184	8.82625	1.08243e-18	1.96724e-18	FAM86B2
ENSG00000145040	12.062	1.65154	0.164795	10.0218	1.22278e-23	2.43059e-23	UCN2
ENSG00000145050	1056.74	1.45299	0.0714758	20.3284	7.20889e-92	4.38824e-91	MANF
ENSG00000145103	2.45587	1.20052	0.167338	7.17423	7.27178e-13	1.17165e-12	ILDR1
ENSG00000145107	4.4711	3.02477	0.225133	13.4355	3.7457e-41	9.94824e-41	TM4SF19
ENSG00000145246	526.06	1.13458	0.0604563	18.7669	1.4084e-78	6.77324e-78	ATP10D
ENSG00000145247	1246.26	1.76205	0.110838	15.8976	6.58275e-57	2.24653e-56	OCIAD2
ENSG00000145248	159.158	1.63842	0.131973	12.4148	2.17245e-35	5.24378e-35	SLC10A4
ENSG00000145287	64.093	2.84482	0.159673	17.8165	5.26051e-71	2.24192e-70	PLAC8
ENSG00000145358	444.143	1.15429	0.14312	8.06522	7.31019e-16	1.25194e-15	DDIT4L
ENSG00000145365	183.236	1.45594	0.0959082	15.1805	4.75894e-52	1.50357e-51	TIFA
ENSG00000145375	151.605	1.17869	0.0582807	20.2243	5.98002e-91	3.57379e-90	SPATA5
ENSG00000145386	370.861	2.43559	0.1009	24.1388	9.79199e-129	1.18505e-127	CCNA2
ENSG00000145425	29407.7	1.65113	0.089334	18.4827	2.84827e-76	1.32364e-75	RPS3A
ENSG00000145431	639.065	1.6978	0.0765815	22.1698	6.7226e-109	5.56085e-108	PDGFC
ENSG00000145604	465.286	1.1624	0.0533322	21.7954	2.56379e-105	1.97224e-104	SKP2
ENSG00000145623	1290.92	1.87719	0.131744	14.2487	4.56464e-46	1.30733e-45	OSMR
ENSG00000145681	280.756	1.83652	0.130774	14.0434	8.45464e-45	2.374e-44	HAPLN1
ENSG00000145685	1245.45	2.04229	0.0795925	25.6593	3.33001e-145	5.68861e-144	LHFPL2
ENSG00000145703	375.311	3.81611	0.131504	29.0188	3.8062e-185	1.72001e-183	IQGAP2
ENSG00000145740	947.033	1.06972	0.0419971	25.4714	4.09384e-143	6.64688e-142	SLC30A5
ENSG00000145741	6333.26	1.07374	0.0533669	20.12	4.93554e-90	2.88935e-89	BTF3
ENSG00000145777	22.0782	1.38116	0.160492	8.60582	7.57764e-18	1.35398e-17	TSLP
ENSG00000145779	129.106	2.12962	0.122167	17.4321	4.70796e-68	1.91311e-67	TNFAIP8
ENSG00000145780	1455.6	1.00416	0.0642185	15.6367	4.09519e-55	1.35965e-54	FEM1C
ENSG00000145781	685.593	1.41626	0.0708354	19.9938	6.24224e-89	3.58567e-88	COMMD10
ENSG00000145850	8.21663	1.70702	0.182902	9.33295	1.02963e-20	1.94229e-20	TIMD4
ENSG00000145907	2630.3	1.15328	0.0491221	23.4779	6.86201e-122	7.2438e-121	G3BP1
ENSG00000145908	337.268	2.3163	0.0951166	24.3522	5.49643e-131	6.98842e-130	ZNF300
ENSG00000145936	191.653	2.20655	0.137588	16.0373	7.01256e-58	2.42662e-57	KCNMB1
ENSG00000145996	333.087	1.39793	0.0535862	26.0874	5.06122e-150	9.47532e-149	CDKAL1
ENSG00000146013	6.70534	1.96935	0.142858	13.7854	3.1197e-43	8.5403e-43	GFRA3
ENSG00000146072	2548	1.0288	0.0709491	14.5005	1.20212e-47	3.5311e-47	TNFRSF21
ENSG00000146112	1674.66	1.92584	0.0835168	23.0593	1.18533e-117	1.15986e-116	PPP1R18
ENSG00000146143	209.756	2.05512	0.0674925	30.4496	1.21077e-203	9.96145e-202	PRIM2
ENSG00000146166	1.30826	1.22098	0.210633	5.79669	6.7636e-09	9.921e-09	LGSN
ENSG00000146243	173.307	1.25292	0.059044	21.2201	6.2263e-100	4.3751e-99	IRAK1BP1
ENSG00000146276	3.98926	2.9267	0.267169	10.9545	6.32335e-28	1.35373e-27	GABRR1
ENSG00000146282	581.748	1.08134	0.054775	19.7414	9.50516e-87	5.25433e-86	RARS2
ENSG00000146376	457.647	2.56098	0.0925133	27.6823	1.14211e-168	3.41276e-167	ARHGAP18
ENSG00000146457	3009.74	1.38012	0.0628703	21.9519	8.31396e-107	6.58619e-106	WTAP
ENSG00000146592	1159.98	1.01291	0.0952123	10.6385	1.97384e-26	4.12227e-26	CREB5
ENSG00000146648	21277.3	4.06298	0.185092	21.9511	8.44448e-107	6.68381e-106	EGFR
ENSG00000146670	414.927	1.97054	0.0907702	21.7091	1.68482e-104	1.27575e-103	CDCA5
ENSG00000146674	5077.05	3.44802	0.150195	22.957	1.25392e-116	1.20323e-115	IGFBP3
ENSG00000146678	35.1247	2.62528	0.134427	19.5294	6.17932e-85	3.30917e-84	IGFBP1
ENSG00000146731	7032.81	1.79005	0.0945859	18.9251	7.08029e-80	3.47797e-79	CCT6A
ENSG00000146733	1384.41	2.65275	0.117695	22.5392	1.7133e-112	1.52223e-111	PSPH
ENSG00000146757	438.016	1.44604	0.0546082	26.4803	1.63357e-154	3.40969e-153	ZNF92
ENSG00000146802	775.178	1.25114	0.0521625	23.9854	3.94668e-127	4.61209e-126	TMEM168
ENSG00000146833	982.05	1.50935	0.0548149	27.5355	6.6058e-167	1.89963e-165	TRIM4
ENSG00000146842	634.259	1.95254	0.0584224	33.4211	6.77314e-245	1.77524e-242	TMEM209
ENSG00000146858	26.1454	1.42774	0.108985	13.1003	3.27921e-39	8.44877e-39	ZC3HAV1L
ENSG00000146859	481.589	1.68189	0.080101	20.9971	6.97753e-98	4.68754e-97	TMEM140
ENSG00000146910	38.4825	2.83818	0.171395	16.5593	1.37223e-61	5.02823e-61	CNPY1
ENSG00000146918	573.886	2.11042	0.0683437	30.8795	2.25349e-209	2.15337e-207	NCAPG2
ENSG00000146955	0.323586	1.06383	0.264006	4.02957	5.58785e-05	7.32706e-05	RAB19
ENSG00000146966	2304.11	1.64869	0.0770486	21.3981	1.39142e-101	1.00704e-100	DENND2A
ENSG00000147044	1711.54	1.04288	0.0537703	19.3951	8.4871e-84	4.4464e-83	CASK
ENSG00000147065	8980.52	2.14829	0.0903904	23.7668	7.36473e-125	8.24409e-124	MSN
ENSG00000147140	7218.97	1.32068	0.0463133	28.5163	7.36091e-179	2.84317e-177	NONO
ENSG00000147145	41.6124	2.03285	0.16066	12.6532	1.07463e-36	2.65002e-36	LPAR4
ENSG00000147168	91.0341	1.83826	0.120386	15.2697	1.21805e-52	3.8872e-52	IL2RG
ENSG00000147183	0.448858	1.96809	0.629209	3.12787	0.00176076	0.00218585	CPXCR1
ENSG00000147206	6.78894	1.24307	0.146225	8.50104	1.87902e-17	3.32926e-17	NXF3
ENSG00000147251	335.111	1.64605	0.0752261	21.8813	3.91497e-106	3.04743e-105	DOCK11
ENSG00000147255	307.313	1.2203	0.126237	9.66677	4.17322e-22	8.06128e-22	IGSF1
ENSG00000147257	88.003	2.77388	0.163702	16.9447	2.10545e-64	8.07795e-64	GPC3
ENSG00000147274	4089.15	1.07305	0.0507341	21.1504	2.73591e-99	1.88706e-98	RBMX
ENSG00000147403	21126	1.25847	0.0724711	17.3651	1.51654e-67	6.10443e-67	RPL10
ENSG00000147443	55.0401	2.41642	0.139451	17.3281	2.88517e-67	1.15627e-66	DOK2
ENSG00000147485	67.3229	1.54219	0.115942	13.3015	2.26991e-40	5.95964e-40	PXDNL
ENSG00000147570	6.56333	2.11349	0.167062	12.651	1.10474e-36	2.72356e-36	DNAJC5B
ENSG00000147588	16282.5	1.21039	0.107283	11.2822	1.60694e-29	3.53847e-29	PMP2
ENSG00000147592	251.486	1.29884	0.0765581	16.9655	1.4789e-64	5.68596e-64	LACTB2
ENSG00000147606	33.6821	2.05213	0.15836	12.9587	2.0989e-38	5.33064e-38	SLC26A7
ENSG00000147614	7.45998	3.78581	0.222061	17.0485	3.58721e-65	1.39231e-64	ATP6V0D2
ENSG00000147697	12.5056	1.82857	0.171198	10.681	1.24888e-26	2.61685e-26	GSDMC
ENSG00000147869	2.76607	2.51195	0.246565	10.1878	2.24807e-24	4.51855e-24	CER1
ENSG00000147872	1357.49	1.81498	0.132662	13.6812	1.31507e-42	3.55916e-42	PLIN2
ENSG00000147889	505.755	3.69617	0.212869	17.3636	1.55765e-67	6.26851e-67	CDKN2A
ENSG00000148248	4531.54	1.32646	0.0551249	24.0628	6.12562e-128	7.26952e-127	SURF4
ENSG00000148303	19858.4	1.11872	0.0703165	15.9098	5.41631e-57	1.85121e-56	RPL7A
ENSG00000148400	2844.59	1.24952	0.0841327	14.8518	6.77316e-50	2.0615e-49	NOTCH1
ENSG00000148483	10.3359	1.15057	0.172008	6.68907	2.24595e-11	3.49267e-11	TMEM236
ENSG00000148735	26.9678	2.51261	0.190177	13.2119	7.48647e-40	1.94635e-39	PLEKHS1
ENSG00000148773	619.204	4.47525	0.206437	21.6785	3.27513e-104	2.46974e-103	MKI67
ENSG00000148803	89.2029	1.73052	0.0971368	17.8153	5.37559e-71	2.29043e-70	FUOM
ENSG00000148841	538.316	1.4958	0.101546	14.7303	4.11898e-49	1.23866e-48	ITPRIP
ENSG00000148848	526.022	3.04297	0.136209	22.3405	1.4952e-110	1.27771e-109	ADAM12
ENSG00000148908	512.538	2.64143	0.105945	24.932	3.34377e-137	4.78162e-136	RGS10
ENSG00000148926	1032.77	1.82515	0.155017	11.7739	5.3216e-32	1.21801e-31	ADM
ENSG00000148965	2.95801	1.34598	0.273279	4.9253	8.4229e-07	1.16709e-06	SAA4
ENSG00000149131	4027.3	1.80018	0.106304	16.9342	2.5155e-64	9.63905e-64	SERPING1
ENSG00000149257	3155.81	1.84356	0.153109	12.0409	2.16654e-33	5.06106e-33	SERPINH1
ENSG00000149273	15387.7	1.55497	0.0828166	18.776	1.18603e-78	5.70831e-78	RPS3
ENSG00000149380	26.4817	2.27588	0.13506	16.8509	1.03329e-63	3.91852e-63	P4HA3
ENSG00000149418	286.995	2.69307	0.114129	23.5967	4.16976e-123	4.48433e-122	ST14
ENSG00000149548	66.0599	1.65944	0.0903228	18.3724	2.18669e-75	9.99484e-75	CCDC15
ENSG00000149554	303.438	2.33476	0.0783587	29.7958	4.42392e-195	2.67874e-193	CHEK1
ENSG00000149596	113.097	1.24436	0.148236	8.39444	4.68131e-17	8.22761e-17	JPH2
ENSG00000149635	1.42803	1.30664	0.220097	5.93668	2.9085e-09	4.30133e-09	OCSTAMP
ENSG00000149636	427.711	1.28645	0.0596904	21.552	5.07158e-103	3.74139e-102	DSN1
ENSG00000149781	483.084	2.42587	0.108362	22.3866	5.3113e-111	4.58141e-110	FERMT3
ENSG00000149923	1853.37	1.74812	0.0579773	30.1519	1.01292e-199	7.25939e-198	PPP4C
ENSG00000149948	43.4801	4.07698	0.214954	18.9668	3.20929e-80	1.58623e-79	HMGA2
ENSG00000149968	10.2592	1.80345	0.203507	8.86184	7.87024e-19	1.43491e-18	MMP3
ENSG00000150093	5214.76	1.60067	0.0926711	17.2726	7.56952e-67	3.01319e-66	ITGB1
ENSG00000150337	800.386	2.97643	0.153653	19.3711	1.3537e-83	7.07184e-83	FCGR1A
ENSG00000150433	564.705	1.88157	0.0699162	26.9118	1.59597e-159	3.82261e-158	TMEM218
ENSG00000150457	313.582	1.07499	0.0882651	12.1791	4.01642e-34	9.49359e-34	LATS2
ENSG00000150540	1223.34	2.30003	0.0804506	28.5894	9.11277e-180	3.58781e-178	HNMT
ENSG00000150551	2408.97	2.20148	0.0978277	22.5037	3.8211e-112	3.36562e-111	LYPD1
ENSG00000150636	237.488	1.39661	0.0782923	17.8384	3.55478e-71	1.52027e-70	CCDC102B
ENSG00000150637	62.181	1.31886	0.104432	12.6289	1.46254e-36	3.59695e-36	CD226
ENSG00000150681	77.5478	2.87584	0.144818	19.8583	9.34561e-88	5.25479e-87	RGS18
ENSG00000150722	114.392	2.87557	0.130269	22.0741	5.60173e-108	4.55159e-107	PPP1R1C
ENSG00000150773	61.4846	1.41026	0.0818586	17.228	1.63608e-66	6.47481e-66	PIH1D2
ENSG00000150779	1224.71	1.70422	0.0732762	23.2574	1.19658e-119	1.21224e-118	TIMM8B
ENSG00000150782	277.933	2.83659	0.131517	21.5682	3.57439e-103	2.64326e-102	IL18
ENSG00000150893	492.458	2.19335	0.136673	16.0481	5.88968e-58	2.04076e-57	FREM2
ENSG00000150907	878.819	1.02622	0.0826506	12.4164	2.12993e-35	5.1425e-35	FOXO1
ENSG00000150961	743.113	1.49716	0.0728226	20.5591	6.386e-94	4.02211e-93	SEC24D
ENSG00000151023	362.715	1.08811	0.0835016	13.031	8.15177e-39	2.08563e-38	ENKUR
ENSG00000151062	90.3249	1.90414	0.109739	17.3515	1.92025e-67	7.7159e-67	CACNA2D4
ENSG00000151117	302.539	1.39511	0.0672506	20.745	1.36142e-95	8.81057e-95	TMEM86A
ENSG00000151135	1366.6	1.2373	0.0528874	23.3949	4.8108e-121	4.96701e-120	TMEM263
ENSG00000151164	29.1353	1.18309	0.0845754	13.9885	1.83126e-44	5.10765e-44	RAD9B
ENSG00000151239	2506.27	1.34025	0.0596115	22.4831	6.08054e-112	5.33778e-111	TWF1
ENSG00000151304	196.323	1.10548	0.0476514	23.1993	4.62287e-119	4.63727e-118	SRFBP1
ENSG00000151348	1870.3	1.39453	0.0501028	27.8333	1.71451e-170	5.3588e-169	EXT2
ENSG00000151364	95.1955	2.1211	0.107217	19.7833	4.1466e-87	2.30609e-86	KCTD14
ENSG00000151388	102.447	4.03678	0.166049	24.3108	1.50873e-130	1.88947e-129	ADAMTS12
ENSG00000151503	635.361	1.09613	0.0460862	23.7844	4.83811e-125	5.44235e-124	NCAPD3
ENSG00000151575	139.57	1.65894	0.082452	20.1201	4.92158e-90	2.8821e-89	TEX9
ENSG00000151615	1.45545	2.49757	0.345285	7.23336	4.71186e-13	7.63005e-13	POU4F2
ENSG00000151617	441.857	2.25565	0.107878	20.9092	4.41251e-97	2.91629e-96	EDNRA
ENSG00000151655	61.9069	1.65266	0.160878	10.2728	9.3456e-25	1.89337e-24	ITIH2
ENSG00000151665	542.24	1.19468	0.054201	22.0416	1.14992e-107	9.28178e-107	PIGF
ENSG00000151694	1016.49	1.287	0.0513716	25.0527	1.63099e-138	2.39773e-137	ADAM17
ENSG00000151725	313.49	4.07075	0.150565	27.0365	5.49889e-161	1.36439e-159	CENPU
ENSG00000151790	104.212	1.57843	0.151924	10.3896	2.76539e-25	5.65815e-25	TDO2
ENSG00000151876	262.174	1.8488	0.0683816	27.0365	5.50307e-161	1.36439e-159	FBXO4
ENSG00000151962	3.98508	1.87953	0.222986	8.42892	3.48883e-17	6.14885e-17	RBM46
ENSG00000152049	569.948	1.71457	0.137542	12.4658	1.14772e-35	2.7835e-35	KCNE4
ENSG00000152147	392.458	1.0771	0.0507669	21.2166	6.7158e-100	4.71365e-99	GEMIN6
ENSG00000152192	41.0549	2.92104	0.256217	11.4007	4.14981e-30	9.22196e-30	POU4F1
ENSG00000152208	218.078	1.66777	0.141697	11.77	5.57494e-32	1.27488e-31	GRID2
ENSG00000152213	61.8292	3.68618	0.142383	25.8893	8.795e-148	1.57734e-146	ARL11
ENSG00000152229	83.2035	1.26552	0.111799	11.3196	1.04986e-29	2.31762e-29	PSTPIP2
ENSG00000152240	432.166	2.39634	0.0823418	29.1024	3.35114e-186	1.56845e-184	HAUS1
ENSG00000152253	141.772	3.89472	0.139788	27.8615	7.8105e-171	2.46642e-169	SPC25
ENSG00000152284	505.603	1.50529	0.0830632	18.1222	2.12931e-73	9.4409e-73	TCF7L1
ENSG00000152315	81.7714	1.64117	0.0982977	16.6959	1.40279e-62	5.2173e-62	KCNK13
ENSG00000152422	159.19	1.11217	0.0526125	21.1388	3.49796e-99	2.40454e-98	XRCC4
ENSG00000152455	192.006	1.03066	0.0642297	16.0465	6.05262e-58	2.09682e-57	SUV39H2
ENSG00000152558	2952.28	1.34914	0.073027	18.4745	3.3129e-76	1.538e-75	TMEM123
ENSG00000152592	2.76562	2.59585	0.207989	12.4807	9.51352e-36	2.31062e-35	DMP1
ENSG00000152611	13.1285	1.47127	0.230955	6.37037	1.88568e-10	2.86609e-10	CAPSL
ENSG00000152683	549.649	1.44858	0.0458101	31.6215	1.86983e-219	2.399e-217	SLC30A6
ENSG00000152760	210.963	1.03811	0.139993	7.41541	1.21245e-13	1.98597e-13	DYNLT5
ENSG00000152763	163.689	1.64064	0.0843874	19.4418	3.42287e-84	1.80874e-83	DNAI4
ENSG00000152766	75.7252	3.30053	0.200678	16.4469	8.82349e-61	3.19488e-60	ANKRD22
ENSG00000152804	138.793	1.10432	0.0894878	12.3405	5.48291e-35	1.31342e-34	HHEX
ENSG00000152936	8.3188	1.42261	0.160629	8.85645	8.25993e-19	1.50491e-18	LMNTD1
ENSG00000152952	1855.34	1.96983	0.0968121	20.3469	4.9414e-92	3.01897e-91	PLOD2
ENSG00000152953	332.317	2.08553	0.112209	18.5862	4.15869e-77	1.95991e-76	STK32B
ENSG00000153029	621.408	2.04208	0.0767299	26.6139	4.69308e-156	1.01418e-154	MR1
ENSG00000153044	215.623	2.65384	0.091455	29.018	3.9052e-185	1.76041e-183	CENPH
ENSG00000153046	668.289	1.01796	0.0470757	21.6238	1.07311e-103	8.00339e-103	CDYL
ENSG00000153071	837.581	2.05412	0.0945153	21.7332	9.95892e-105	7.56902e-104	DAB2
ENSG00000153094	364.901	1.46587	0.0638229	22.9678	9.78503e-117	9.41405e-116	BCL2L11
ENSG00000153347	21.6536	2.99165	0.219165	13.6502	2.01258e-42	5.43251e-42	FAM81B
ENSG00000153404	50.3937	1.10015	0.158732	6.93089	4.18208e-12	6.61853e-12	PLEKHG4B
ENSG00000153551	182.445	2.41424	0.108683	22.2137	2.5332e-109	2.10778e-108	CMTM7
ENSG00000153789	8.37675	3.13909	0.236894	13.251	4.44989e-40	1.16283e-39	CIBAR2
ENSG00000153790	121.33	1.6895	0.0738768	22.8692	9.42336e-116	8.90728e-115	C7orf31
ENSG00000153896	201.551	1.22547	0.0559173	21.9157	1.84e-106	1.44452e-105	ZNF599
ENSG00000153898	21.6602	1.95169	0.13679	14.2678	3.4726e-46	9.95963e-46	MCOLN2
ENSG00000153930	94.2608	1.70101	0.0967402	17.5833	3.30728e-69	1.36818e-68	ANKFN1
ENSG00000153976	45.4008	2.0315	0.173609	11.7016	1.25109e-31	2.84963e-31	HS3ST3A1
ENSG00000154016	194.016	1.63252	0.0869013	18.7859	9.84458e-79	4.74438e-78	GRAP
ENSG00000154059	1020.94	1.00223	0.0543434	18.4426	5.97631e-76	2.76468e-75	IMPACT
ENSG00000154175	251.663	2.14209	0.131605	16.2767	1.44547e-59	5.14853e-59	ABI3BP
ENSG00000154188	241.215	2.22944	0.132395	16.8394	1.25532e-63	4.75169e-63	ANGPT1
ENSG00000154309	285.039	1.45059	0.0546098	26.5627	1.83054e-155	3.88265e-154	DISP1
ENSG00000154330	258.431	1.43141	0.108905	13.1437	1.8499e-39	4.78098e-39	PGM5
ENSG00000154451	94.302	2.29876	0.16321	14.0847	4.71908e-45	1.33038e-44	GBP5
ENSG00000154545	940.448	1.16864	0.0911742	12.8176	1.30629e-37	3.27547e-37	MAGED4
ENSG00000154553	1178.15	1.93441	0.0992216	19.4958	1.19156e-84	6.34036e-84	PDLIM3
ENSG00000154589	190.735	3.23188	0.136063	23.7527	1.02927e-124	1.14657e-123	LY96
ENSG00000154639	817.385	1.12124	0.0746674	15.0164	5.7315e-51	1.77628e-50	CXADR
ENSG00000154640	849.152	2.27561	0.0852	26.7091	3.69333e-157	8.2838e-156	BTG3
ENSG00000154645	153.18	3.67115	0.178608	20.5543	7.04916e-94	4.43826e-93	CHODL
ENSG00000154646	1.10542	1.95283	0.294801	6.62422	3.49086e-11	5.40571e-11	TMPRSS15
ENSG00000154721	2780.65	1.45326	0.0668543	21.7378	9.01447e-105	6.85975e-104	JAM2
ENSG00000154736	100.776	1.96858	0.101734	19.3502	2.03099e-83	1.0562e-82	ADAMTS5
ENSG00000154760	108.829	1.10957	0.136254	8.1434	3.84339e-16	6.62421e-16	SLFN13
ENSG00000154839	104.197	4.02152	0.142078	28.3051	2.99482e-176	1.06691e-174	SKA1
ENSG00000154920	95.9132	2.9058	0.104964	27.6839	1.09252e-168	3.2699e-167	EME1
ENSG00000154978	9018.19	2.40325	0.122043	19.6919	2.53139e-86	1.38761e-85	VOPP1
ENSG00000154997	15.2054	5.69554	0.311258	18.2984	8.51416e-75	3.85416e-74	SEPTIN14
ENSG00000155090	917.838	1.34113	0.0752477	17.8228	4.6986e-71	2.00524e-70	KLF10
ENSG00000155189	2215.07	1.36048	0.0573028	23.7419	1.33339e-124	1.48085e-123	AGPAT5
ENSG00000155254	538.252	1.41288	0.0792222	17.8343	3.82586e-71	1.63582e-70	MARVELD1
ENSG00000155307	303.361	2.84857	0.131305	21.6943	2.32125e-104	1.75548e-103	SAMSN1
ENSG00000155366	7040.28	2.1562	0.0873691	24.6792	1.7867e-134	2.4246e-133	RHOC
ENSG00000155368	9555.34	2.17816	0.090105	24.1736	4.21595e-129	5.13953e-128	DBI
ENSG00000155380	2817.82	1.60445	0.0890505	18.0173	1.42472e-72	6.23702e-72	SLC16A1
ENSG00000155438	967.646	1.37112	0.0476895	28.751	8.7935e-182	3.66669e-180	NIFK
ENSG00000155465	469.035	3.56642	0.123373	28.9075	9.60168e-184	4.18437e-182	SLC7A7
ENSG00000155530	24.5358	1.80893	0.101115	17.8899	1.41362e-71	6.08962e-71	LRGUK
ENSG00000155542	148.153	1.50535	0.0840439	17.9115	9.5963e-72	4.14462e-71	SETD9
ENSG00000155561	1464.03	1.46864	0.0524738	27.9881	2.26512e-172	7.31658e-171	NUP205
ENSG00000155629	442.192	2.87552	0.128319	22.4092	3.20345e-111	2.77496e-110	PIK3AP1
ENSG00000155659	2738.46	4.28839	0.175589	24.4228	9.7841e-132	1.2606e-130	VSIG4
ENSG00000155660	3458.51	2.92912	0.0930109	31.4923	1.10883e-217	1.36535e-215	PDIA4
ENSG00000155760	735.004	2.97867	0.112726	26.4239	7.27847e-154	1.49371e-152	FZD7
ENSG00000155761	26.7294	1.48743	0.162819	9.13547	6.51248e-20	1.21304e-19	SPAG17
ENSG00000155850	559.202	1.34556	0.108681	12.3809	3.31749e-35	7.97721e-35	SLC26A2
ENSG00000155893	1160.55	1.31742	0.0649879	20.2718	2.2829e-91	1.37506e-90	PXYLP1
ENSG00000155957	1200.08	1.46813	0.0687694	21.3487	4.01312e-101	2.87837e-100	TMBIM4
ENSG00000156006	9.05319	1.94377	0.155207	12.5237	5.53929e-36	1.34948e-35	NAT2
ENSG00000156127	27.0594	2.53668	0.157911	16.0639	4.56721e-58	1.58672e-57	BATF
ENSG00000156150	40.8682	1.91667	0.213653	8.97095	2.93958e-19	5.40785e-19	ALX3
ENSG00000156162	1048.49	1.20034	0.0565563	21.2239	5.75022e-100	4.04367e-99	DPY19L4
ENSG00000156171	813.78	1.43947	0.0619566	23.2335	2.08981e-119	2.10668e-118	DRAM2
ENSG00000156222	11.1986	3.69272	0.200581	18.4101	1.09038e-75	5.01384e-75	SLC28A1
ENSG00000156234	38.7978	3.86344	0.23005	16.7939	2.70398e-63	1.01826e-62	CXCL13
ENSG00000156265	250.929	3.0122	0.113927	26.4396	4.80228e-154	9.8886e-153	MAP3K7CL
ENSG00000156273	661.426	1.44725	0.0695494	20.809	3.5865e-96	2.33753e-95	BACH1
ENSG00000156482	10306.1	1.12141	0.0743187	15.0893	1.90581e-51	5.95367e-51	RPL30
ENSG00000156508	190549	1.76739	0.077558	22.788	6.02817e-115	5.60277e-114	EEF1A1
ENSG00000156509	18.4917	2.17177	0.121853	17.8229	4.69659e-71	2.00485e-70	FBXO43
ENSG00000156510	82.4654	1.0925	0.121958	8.95798	3.30694e-19	6.07515e-19	HKDC1
ENSG00000156535	406.78	1.51148	0.110213	13.7143	8.34132e-43	2.26488e-42	CD109
ENSG00000156574	62.2028	2.73422	0.146784	18.6275	1.92411e-77	9.10069e-77	NODAL
ENSG00000156587	2731.85	1.25475	0.0661891	18.957	3.86535e-80	1.90844e-79	UBE2L6
ENSG00000156689	21.9086	1.2059	0.153164	7.87328	3.45469e-15	5.83477e-15	GLYATL2
ENSG00000156802	675.739	1.12116	0.065806	17.0373	4.34024e-65	1.68281e-64	ATAD2
ENSG00000156804	2341.6	1.24973	0.0966411	12.9316	2.98384e-38	7.56349e-38	FBXO32
ENSG00000156831	387.792	1.00845	0.0622112	16.2102	4.27234e-59	1.50885e-58	NSMCE2
ENSG00000156869	23.4753	3.43365	0.145308	23.6301	1.89218e-123	2.05055e-122	FRRS1
ENSG00000156928	769.759	1.35406	0.0571213	23.7051	3.19751e-124	3.51286e-123	MALSU1
ENSG00000156970	213.227	4.05751	0.145883	27.8135	2.98209e-170	9.21083e-169	BUB1B
ENSG00000157020	2267.37	1.17452	0.0502015	23.3961	4.68224e-121	4.83973e-120	SEC13
ENSG00000157150	1412.07	3.82996	0.141315	27.1022	9.26644e-162	2.34498e-160	TIMP4
ENSG00000157184	640.269	1.03283	0.0543787	18.9934	1.9355e-80	9.60007e-80	CPT2
ENSG00000157227	3455.66	3.93651	0.145427	27.0687	2.29933e-161	5.75523e-160	MMP14
ENSG00000157240	762.304	2.00903	0.100069	20.0764	1.18624e-89	6.89166e-89	FZD1
ENSG00000157303	96.5199	2.34491	0.113762	20.6125	2.12138e-94	1.34721e-93	SUSD3
ENSG00000157322	141.816	1.23239	0.115676	10.6538	1.6735e-26	3.50059e-26	CLEC18A
ENSG00000157330	42.1012	6.22083	0.301408	20.6392	1.22066e-94	7.7843e-94	CFAP107
ENSG00000157335	50.1706	1.20647	0.13045	9.24846	2.27743e-20	4.27501e-20	CLEC18C
ENSG00000157349	803.538	1.22279	0.0402299	30.3952	6.356e-203	4.98348e-201	DDX19B
ENSG00000157399	100.43	1.52435	0.0837527	18.2006	5.1087e-74	2.28608e-73	ARSL
ENSG00000157456	313.219	4.84658	0.156402	30.9879	7.85019e-211	7.70201e-209	CCNB2
ENSG00000157483	771.741	1.03407	0.0889488	11.6254	3.06047e-31	6.92362e-31	MYO1E
ENSG00000157510	435.51	2.05937	0.0945574	21.779	3.66895e-105	2.81296e-104	AFAP1L1
ENSG00000157551	20.7305	1.85754	0.175211	10.6018	2.9243e-26	6.08715e-26	KCNJ15
ENSG00000157570	430.149	1.83355	0.115676	15.8508	1.38908e-56	4.71167e-56	TSPAN18
ENSG00000157578	61.476	1.2426	0.0955046	13.0109	1.06068e-38	2.70695e-38	LCA5L
ENSG00000157765	45.0117	2.28102	0.175353	13.0082	1.09925e-38	2.80422e-38	SLC34A2
ENSG00000157766	171.26	1.89065	0.151755	12.4585	1.2564e-35	3.04426e-35	ACAN
ENSG00000158006	348.042	1.1703	0.0493805	23.6997	3.63454e-124	3.98344e-123	PAFAH2
ENSG00000158055	53.4194	2.96904	0.175488	16.9188	3.27237e-64	1.25184e-63	GRHL3
ENSG00000158092	622.731	1.22428	0.0514607	23.7905	4.18506e-125	4.71352e-124	NCK1
ENSG00000158104	53.1751	4.16858	0.195418	21.3316	5.77884e-101	4.13189e-100	HPD
ENSG00000158163	93.8876	1.05923	0.0637839	16.6065	6.24876e-62	2.30028e-61	DZIP1L
ENSG00000158164	161.684	5.09713	0.193032	26.4057	1.17981e-153	2.41585e-152	TMSB15A
ENSG00000158169	269.566	1.52978	0.0696133	21.9754	4.95317e-107	3.94255e-106	FANCC
ENSG00000158195	3474.47	1.0716	0.0694625	15.4271	1.07663e-53	3.49733e-53	WASF2
ENSG00000158373	133.925	1.07822	0.100688	10.7085	9.2834e-27	1.95078e-26	H2BC5
ENSG00000158402	76.336	4.08596	0.14266	28.6413	2.05964e-180	8.28687e-179	CDC25C
ENSG00000158406	19.9941	1.95244	0.131332	14.8664	5.44553e-50	1.66072e-49	H4C8
ENSG00000158423	84.3787	2.05263	0.121697	16.8668	7.89699e-64	3.00095e-63	RIBC1
ENSG00000158427	132.061	2.10466	0.084665	24.8587	2.08446e-136	2.93054e-135	TMSB15B
ENSG00000158428	15.6552	1.69348	0.151268	11.1952	4.30387e-29	9.41269e-29	CATIP
ENSG00000158470	2829.5	1.19991	0.0617512	19.4313	4.19608e-84	2.21096e-83	B4GALT5
ENSG00000158473	38.46	2.63184	0.134975	19.4987	1.12585e-84	5.99242e-84	CD1D
ENSG00000158477	2.38987	3.61304	0.362215	9.97483	1.96435e-23	3.88947e-23	CD1A
ENSG00000158481	4.25719	4.1804	0.227919	18.3416	3.85036e-75	1.75205e-74	CD1C
ENSG00000158485	0.443697	1.9388	0.489192	3.96326	7.39337e-05	9.65934e-05	CD1B
ENSG00000158488	2.37423	3.63711	0.275039	13.224	6.37889e-40	1.6617e-39	CD1E
ENSG00000158497	0.503152	1.9002	0.377376	5.03529	4.77128e-07	6.65846e-07	HMHB1
ENSG00000158517	158.59	2.25551	0.117526	19.1916	4.35436e-82	2.22471e-81	NCF1
ENSG00000158604	2888.94	1.07679	0.0434541	24.7799	1.47702e-135	2.04366e-134	TMED4
ENSG00000158615	1709.96	1.09634	0.0815001	13.452	2.99683e-41	7.96738e-41	PPP1R15B
ENSG00000158623	1124.89	1.06577	0.0401664	26.5338	3.94697e-155	8.32357e-154	COPG2
ENSG00000158710	7463.91	2.69338	0.111407	24.176	3.97765e-129	4.85549e-128	TAGLN2
ENSG00000158714	258.018	2.11327	0.122711	17.2215	1.83241e-66	7.24864e-66	SLAMF8
ENSG00000158764	1.29755	2.55341	0.299391	8.52867	1.4804e-17	2.62881e-17	ITLN2
ENSG00000158869	1156.21	3.2647	0.147312	22.1618	8.03612e-109	6.64138e-108	FCER1G
ENSG00000159055	202.961	1.12372	0.0525369	21.3893	1.6818e-101	1.21433e-100	MIS18A
ENSG00000159110	692.141	1.17951	0.0510559	23.1022	4.39733e-118	4.33985e-117	IFNAR2
ENSG00000159131	1449.81	1.37249	0.044505	30.8389	7.88041e-209	7.49129e-207	GART
ENSG00000159184	51.7767	7.03754	0.324169	21.7094	1.67101e-104	1.26582e-103	HOXB13
ENSG00000159189	5434.18	3.74784	0.15943	23.5077	3.40059e-122	3.61475e-121	C1QC
ENSG00000159200	4816.1	1.68874	0.0920082	18.3543	3.05246e-75	1.39105e-74	RCAN1
ENSG00000159216	639.031	2.83458	0.140107	20.2315	5.17423e-91	3.09425e-90	RUNX1
ENSG00000159217	4.00844	2.67215	0.261291	10.2267	1.5055e-24	3.03498e-24	IGF2BP1
ENSG00000159388	3016.71	1.08243	0.108875	9.94195	2.73426e-23	5.39879e-23	BTG2
ENSG00000159399	959.873	3.15898	0.134126	23.5523	1.18847e-122	1.2692e-121	HK2
ENSG00000159556	21.6549	3.43368	0.185875	18.473	3.40397e-76	1.57948e-75	ISL2
ENSG00000159579	1089.68	1.04087	0.0467659	22.2571	9.62778e-110	8.07686e-109	RSPRY1
ENSG00000159618	27.0678	1.65127	0.115235	14.3295	1.43046e-46	4.12457e-46	ADGRG5
ENSG00000159625	42.6573	2.04277	0.141776	14.4084	4.58305e-47	1.33257e-46	DRC7
ENSG00000159640	629.061	1.42105	0.0849436	16.7293	8.0169e-63	2.99442e-62	ACE
ENSG00000159708	38.0392	2.05715	0.105703	19.4616	2.32565e-84	1.23177e-83	LRRC36
ENSG00000159792	951.727	1.26475	0.0564403	22.4086	3.24402e-111	2.80878e-110	PSKH1
ENSG00000159840	7307.6	1.01411	0.0734132	13.8137	2.10681e-43	5.78561e-43	ZYX
ENSG00000160179	616.014	1.00585	0.0731623	13.7482	5.22382e-43	1.42282e-42	ABCG1
ENSG00000160180	9.55884	1.35953	0.197668	6.87788	6.07501e-12	9.58285e-12	TFF3
ENSG00000160185	3.96938	2.55041	0.192708	13.2346	5.54239e-40	1.44564e-39	UBASH3A
ENSG00000160207	46.1957	1.04222	0.0700442	14.8795	4.48081e-50	1.36901e-49	HSF2BP
ENSG00000160219	172.126	1.37848	0.0825964	16.6894	1.56578e-62	5.81996e-62	GAB3
ENSG00000160255	2294.85	3.40675	0.136338	24.9875	8.36774e-138	1.20789e-136	ITGB2
ENSG00000160307	14768.1	1.03466	0.114799	9.01284	2.00782e-19	3.70449e-19	S100B
ENSG00000160446	304.822	1.87165	0.0700631	26.7138	3.25125e-157	7.30119e-156	ZDHHC12
ENSG00000160472	0.89469	1.02369	0.277293	3.69172	0.000222741	0.000286018	TMEM190
ENSG00000160505	5.92874	2.69406	0.242101	11.1278	9.18563e-29	1.99868e-28	NLRP4
ENSG00000160654	9.19931	3.20946	0.193427	16.5926	7.88128e-62	2.89543e-61	CD3G
ENSG00000160691	2359.37	1.03221	0.0890669	11.5891	4.679e-31	1.05526e-30	SHC1
ENSG00000160783	884.69	1.27232	0.0587085	21.6718	3.78393e-104	2.85108e-103	PMF1
ENSG00000160791	100.174	3.27257	0.162123	20.1857	1.3086e-90	7.76233e-90	CCR5
ENSG00000160838	6.29558	1.32842	0.170211	7.80457	5.97051e-15	1.00156e-14	LRRC71
ENSG00000160862	576.195	1.85988	0.160358	11.5983	4.20394e-31	9.48704e-31	AZGP1
ENSG00000160883	136.566	2.23189	0.140872	15.8434	1.56085e-56	5.28941e-56	HK3
ENSG00000161016	17940.9	1.21431	0.0734553	16.5312	2.18688e-61	7.99258e-61	RPL8
ENSG00000161057	2835.1	1.1194	0.0451769	24.7781	1.5445e-135	2.13541e-134	PSMC2
ENSG00000161638	1525.12	2.20217	0.138989	15.8441	1.54295e-56	5.22972e-56	ITGA5
ENSG00000161798	98.408	1.63614	0.139844	11.6997	1.27856e-31	2.91183e-31	AQP5
ENSG00000161800	868.734	1.88952	0.0676237	27.9417	8.31843e-172	2.6635e-170	RACGAP1
ENSG00000161847	1129.27	1.43996	0.0641187	22.4578	1.07479e-111	9.39905e-111	RAVER1
ENSG00000161860	27.3577	1.61335	0.0953979	16.9118	3.68451e-64	1.40862e-63	SYCE2
ENSG00000161888	223.799	3.31788	0.118995	27.8824	4.36182e-171	1.38454e-169	SPC24
ENSG00000161911	33.4269	1.65009	0.123644	13.3455	1.25747e-40	3.31238e-40	TREML1
ENSG00000161921	1438.93	2.55774	0.0992341	25.7747	1.70225e-146	3.00012e-145	CXCL16
ENSG00000161929	105.833	3.62448	0.138827	26.108	2.95777e-150	5.56577e-149	SCIMP
ENSG00000161958	743.308	1.31234	0.089499	14.6632	1.1089e-48	3.31082e-48	FGF11
ENSG00000161960	10378.4	1.58167	0.0614202	25.7517	3.08658e-146	5.37793e-145	EIF4A1
ENSG00000162244	11363.9	1.35544	0.071733	18.8956	1.23871e-79	6.04913e-79	RPL29
ENSG00000162337	725.934	1.54594	0.0811083	19.0602	5.40638e-81	2.70791e-80	LRP5
ENSG00000162344	0.797702	2.47323	0.486464	5.08409	3.69395e-07	5.16956e-07	FGF19
ENSG00000162366	30.5808	2.78323	0.165998	16.7666	4.28222e-63	1.60666e-62	PDZK1IP1
ENSG00000162396	172.449	1.31946	0.0447333	29.4962	3.22504e-191	1.69057e-189	PARS2
ENSG00000162458	497.776	2.33729	0.14165	16.5005	3.64063e-61	1.32608e-60	FBLIM1
ENSG00000162490	511.882	3.00235	0.121603	24.6897	1.37877e-134	1.87519e-133	DRAXIN
ENSG00000162493	3474.95	4.18187	0.138544	30.1845	3.78805e-200	2.74701e-198	PDPN
ENSG00000162496	1474.17	1.4797	0.0798271	18.5363	1.05147e-76	4.92879e-76	DHRS3
ENSG00000162512	14456.2	1.08828	0.0714372	15.2341	2.09991e-52	6.67136e-52	SDC3
ENSG00000162520	184.416	1.71193	0.110588	15.4802	4.72011e-54	1.54257e-53	SYNC
ENSG00000162521	5412.72	1.09083	0.045563	23.9412	1.14022e-126	1.32236e-125	RBBP4
ENSG00000162542	253.002	1.72121	0.0771339	22.3146	2.66447e-110	2.2611e-109	TMCO4
ENSG00000162576	1224.6	1.02141	0.0969174	10.5389	5.71421e-26	1.18288e-25	MXRA8
ENSG00000162607	1224	1.07721	0.0492453	21.8745	4.54716e-106	3.53503e-105	USP1
ENSG00000162618	501.216	1.29615	0.101385	12.7845	2.00265e-37	5.00444e-37	ADGRL4
ENSG00000162624	0.655155	1.47304	0.474258	3.10598	0.00189651	0.00235024	LHX8
ENSG00000162627	549.481	1.647	0.0625413	26.3346	7.70546e-153	1.54674e-151	SNX7
ENSG00000162641	34.7769	2.62406	0.128338	20.4465	6.45532e-93	4.00527e-92	AKNAD1
ENSG00000162643	24.377	2.49214	0.146505	17.0106	6.84938e-65	2.64782e-64	DNAI3
ENSG00000162645	1115.3	2.15149	0.143917	14.9495	1.56857e-50	4.82618e-50	GBP2
ENSG00000162654	525.369	1.1538	0.12623	9.14048	6.21773e-20	1.15861e-19	GBP4
ENSG00000162676	9.7408	1.57237	0.113641	13.8364	1.53755e-43	4.22994e-43	GFI1
ENSG00000162692	952.431	3.5495	0.168761	21.0327	3.2941e-98	2.22768e-97	VCAM1
ENSG00000162695	577.824	1.11018	0.0509611	21.7849	3.22462e-105	2.47437e-104	SLC30A7
ENSG00000162704	3786.5	1.69191	0.0674406	25.0874	6.83114e-139	1.01318e-137	ARPC5
ENSG00000162736	2836.81	1.54699	0.0453321	34.1259	3.05156e-255	1.03679e-252	NCSTN
ENSG00000162738	1333.21	2.13689	0.0804208	26.5714	1.45286e-155	3.08871e-154	VANGL2
ENSG00000162739	18.5931	2.99058	0.162559	18.3969	1.3898e-75	6.38106e-75	SLAMF6
ENSG00000162745	654.427	2.94655	0.146354	20.133	3.7955e-90	2.22693e-89	OLFML2B
ENSG00000162747	87.4148	1.27937	0.164979	7.75472	8.85396e-15	1.4808e-14	FCGR3B
ENSG00000162757	132.727	1.06936	0.0505898	21.1378	3.57173e-99	2.45433e-98	C1orf74
ENSG00000162777	132.662	2.13309	0.0964364	22.1191	2.06905e-108	1.69771e-107	DENND2D
ENSG00000162814	77.4944	2.26439	0.103514	21.8753	4.46868e-106	3.47549e-105	SPATA17
ENSG00000162873	2055.89	3.35043	0.123461	27.1376	3.54703e-162	9.12727e-161	KLHDC8A
ENSG00000162882	73.3815	1.41513	0.0982061	14.4098	4.49052e-47	1.30587e-46	HAAO
ENSG00000162889	2090.99	1.08925	0.0745414	14.6127	2.33258e-48	6.9249e-48	MAPKAPK2
ENSG00000162892	8.31437	2.7439	0.169349	16.2027	4.82921e-59	1.7042e-58	IL24
ENSG00000162897	1.30798	2.1645	0.259987	8.32542	8.40311e-17	1.46942e-16	FCAMR
ENSG00000162976	322.612	1.45898	0.0788996	18.4916	2.41104e-76	1.12187e-75	SLC66A3
ENSG00000163002	320.627	1.36196	0.0553926	24.5874	1.72397e-133	2.29366e-132	NUP35
ENSG00000163041	7945.21	1.50759	0.0686296	21.9671	5.94346e-107	4.71851e-106	H3-3A
ENSG00000163064	94.3771	5.45514	0.238359	22.8862	6.37177e-116	6.04774e-115	EN1
ENSG00000163069	3472.23	1.27951	0.0735797	17.3894	9.92354e-68	4.005e-67	SGCB
ENSG00000163071	106.047	1.53956	0.129717	11.8685	1.7244e-32	3.97558e-32	SPATA18
ENSG00000163081	2.55321	4.45678	0.356306	12.5083	6.72362e-36	1.63584e-35	CCDC140
ENSG00000163106	108.108	3.22967	0.129769	24.8878	1.00782e-136	1.42563e-135	HPGDS
ENSG00000163110	2256.33	1.00604	0.0730736	13.7674	4.00261e-43	1.09328e-42	PDLIM5
ENSG00000163131	1317.57	3.51776	0.131595	26.7318	2.0102e-157	4.55324e-156	CTSS
ENSG00000163154	148.97	3.09449	0.120755	25.6263	7.77927e-145	1.31303e-143	TNFAIP8L2
ENSG00000163156	836.041	1.03373	0.0528347	19.5654	3.04995e-85	1.64339e-84	SCNM1
ENSG00000163157	15.5947	2.43266	0.137112	17.7421	1.98261e-70	8.36205e-70	TMOD4
ENSG00000163191	2309.16	3.20241	0.134817	23.7538	1.00462e-124	1.11979e-123	S100A11
ENSG00000163219	303.307	1.66436	0.0741402	22.4489	1.31271e-111	1.14633e-110	ARHGAP25
ENSG00000163220	932.998	1.70385	0.167891	10.1486	3.36213e-24	6.74448e-24	S100A9
ENSG00000163251	238.443	1.33879	0.0819828	16.3302	6.02301e-60	2.1604e-59	FZD5
ENSG00000163263	2.11199	3.77948	0.308017	12.2704	1.30686e-34	3.10946e-34	CFAP141
ENSG00000163297	471.712	2.11898	0.0930138	22.7814	7.01239e-115	6.50107e-114	ANTXR2
ENSG00000163331	36.135	2.86558	0.186605	15.3564	3.20792e-53	1.03201e-52	DAPL1
ENSG00000163359	1081.19	3.88953	0.18181	21.3934	1.53893e-101	1.11248e-100	COL6A3
ENSG00000163394	4.73942	1.46406	0.2253	6.49828	8.12442e-11	1.24579e-10	CCKAR
ENSG00000163430	4573.89	2.26462	0.0982568	23.048	1.54155e-117	1.50361e-116	FSTL1
ENSG00000163435	34.5864	1.52092	0.130874	11.6212	3.21552e-31	7.27079e-31	ELF3
ENSG00000163453	12935.9	2.63463	0.107832	24.4327	7.68727e-132	9.93227e-131	IGFBP7
ENSG00000163463	1562.67	1.20587	0.0570122	21.151	2.69926e-99	1.86248e-98	KRTCAP2
ENSG00000163467	5.75133	1.08464	0.122755	8.83583	9.93538e-19	1.80748e-18	TSACC
ENSG00000163479	3989.87	1.80051	0.0661453	27.2206	3.70495e-163	9.75247e-162	SSR2
ENSG00000163497	12.5045	1.06671	0.196807	5.42008	5.95735e-08	8.52503e-08	FEV
ENSG00000163508	7.37578	1.83299	0.1632	11.2315	2.85545e-29	6.26363e-29	EOMES
ENSG00000163519	3.38075	2.83216	0.21219	13.3473	1.22795e-40	3.2351e-40	TRAT1
ENSG00000163521	202.861	1.32279	0.057938	22.8312	2.24959e-115	2.109e-114	GLB1L
ENSG00000163545	144.516	2.02435	0.118694	17.0553	3.19459e-65	1.24097e-64	NUAK2
ENSG00000163568	20.0458	2.43948	0.152799	15.9653	2.23084e-57	7.66609e-57	AIM2
ENSG00000163600	3.83483	2.87831	0.214334	13.4291	4.08302e-41	1.08347e-40	ICOS
ENSG00000163623	32.7546	1.41808	0.129102	10.9842	4.55111e-28	9.782e-28	NKX6-1
[truncated: 4,705 more rows]
