# Supplementary material for: Identification of Prominent Genes between 3D Glioblastoma Models and Clinical Samples via GEO/TCGA/CGGA Data Analysis
Source: Biology (Basel). 2023 Apr 25;12(5):648. doi: 10.3390/biology12050648 (PMC10215494; doi:10.3390/biology12050648)
Supplement: Supplementary file 1 [file biology-12-00648-s001.zip › Supp Table 5 - Significant differentially expressed genes between GBM samples and healthy brain samples for the CGGA cohort.xlsx]

## Sheet: Sheet1
baseMean	log2FoldChange	lfcSE	stat	pvalue	padj	hgnc
3.04347	1.76568	0.773074	2.28398	0.0223729	0.0386672	A1CF
12.072	1.65121	0.409802	4.02929	5.59456e-05	0.000176363	A3GALT2
3.70455	1.86932	0.587103	3.18398	0.00145266	0.00333615	A4GNT
1.71439	2.63725	0.858516	3.07187	0.00212725	0.0046929	AADAC
3.19752	3.4199	1.50876	2.2667	0.0234087	0.0402264	AADACL3
4.63426	4.10572	1.56644	2.62104	0.00876618	0.0167852	AADACL4
57.1008	1.18303	0.263924	4.48245	7.37903e-06	2.81097e-05	AARSD1
3296.29	1.86747	0.27362	6.82504	8.78998e-12	1.07812e-10	ABCA1
29.481	2.02549	0.345203	5.86755	4.42288e-09	3.28716e-08	ABCA12
159.451	4.60638	0.508509	9.0586	1.3213e-19	4.92657e-18	ABCA13
40.6163	1.76245	0.352805	4.99553	5.86758e-07	2.80922e-06	ABCA4
707.852	1.50489	0.287926	5.22664	1.72617e-07	9.25561e-07	ABCA7
5.78534	2.40835	0.775789	3.10439	0.0019067	0.00425769	ABCB11
107.685	1.65393	0.251561	6.57466	4.87632e-11	5.18233e-10	ABCB4
8.40533	3.48919	0.703937	4.95668	7.17073e-07	3.36238e-06	ABCB5
42.2336	1.4229	0.258946	5.49499	3.90738e-08	2.39876e-07	ABCB6
891.435	1.66199	0.169679	9.7949	1.18409e-22	6.40708e-21	ABCC1
696.067	1.02391	0.137889	7.42561	1.12262e-13	1.83972e-12	ABCC10
29.923	1.16811	0.341792	3.41762	0.000631713	0.00158648	ABCC2
1446.39	5.06919	0.433888	11.6832	1.55392e-31	1.68165e-29	ABCC3
84.0792	1.34356	0.245394	5.47511	4.37229e-08	2.66481e-07	ABCC6
216.083	1.6866	0.213836	7.88735	3.08682e-15	6.42261e-14	ABCD1
5.08465	3.31573	0.671754	4.93593	7.97698e-07	3.70907e-06	ABHD14A-ACY1
428.32	1.40264	0.350344	4.0036	6.23854e-05	0.000195001	ABI3BP
270.02	3.00657	0.394158	7.62782	2.38754e-14	4.28887e-13	ACAN
321.426	1.13875	0.272719	4.17555	2.97267e-05	9.92939e-05	ACAP1
8977.08	1.25203	0.293549	4.26514	1.99775e-05	6.92366e-05	ACAP3
543.478	1.02763	0.252639	4.06756	4.75081e-05	0.000151732	ACCS
3.8539	2.19574	0.799558	2.74619	0.00602913	0.0119826	ACCSL
2.77338	1.74326	0.665386	2.61992	0.00879493	0.0168312	ACER1
815.237	1.32948	0.304427	4.36715	1.25879e-05	4.54177e-05	ACHE
11.5995	2.78352	0.523106	5.32113	1.03122e-07	5.81757e-07	ACOT12
12.0733	1.71155	0.3903	4.38522	1.15867e-05	4.21779e-05	ACOXL
317.617	2.35253	0.410851	5.726	1.02829e-08	7.09017e-08	ACP5
218.431	1.04942	0.214982	4.88143	1.05317e-06	4.76222e-06	ACP6
32.1655	1.33356	0.386239	3.45268	0.000555042	0.00141396	ACPP
61.7915	1.16733	0.223614	5.22027	1.78659e-07	9.5507e-07	ACRBP
16.6129	1.30734	0.346573	3.7722	0.000161814	0.00046328	ACSBG2
3.89099	2.00694	0.806114	2.48965	0.0127867	0.0234562	ACSM2A
3.96924	3.25138	0.930152	3.49554	0.000473099	0.00122185	ACSM2B
8.2349	1.59896	0.497396	3.21466	0.00130599	0.00303705	ACSM4
30.4223	1.05793	0.343186	3.08268	0.00205143	0.00454542	ACTA1
217.822	2.66582	0.382005	6.97851	2.98331e-12	3.91047e-11	ACTG2
48.658	1.48241	0.358201	4.13848	3.49613e-05	0.000115098	ACTL10
3.51458	3.24211	0.891309	3.63747	0.000275333	0.00074948	ACTL7B
5.52263	2.40568	0.670521	3.58777	0.000333513	0.000892788	ACTL8
4767.03	1.73728	0.241281	7.20022	6.01142e-13	8.83932e-12	ACTN1
15.8253	1.8785	0.444578	4.22536	2.38563e-05	8.14233e-05	ACTN3
653.911	1.30383	0.216024	6.03557	1.58405e-09	1.27724e-08	ACVRL1
38.4291	1.29831	0.279499	4.64513	3.39859e-06	1.38186e-05	ACY1
726.955	3.34259	0.33229	10.0593	8.36234e-24	4.98036e-22	ADAM12
2.85957	3.53817	1.3462	2.62826	0.00858222	0.0164738	ADAM18
625.429	1.50296	0.268495	5.5977	2.1721e-08	1.39726e-07	ADAM19
2.93882	3.57606	1.29737	2.75639	0.00584426	0.0116485	ADAM2
6.99035	1.16172	0.453351	2.56253	0.0103913	0.0195387	ADAM20
3.14219	3.10194	1.3847	2.24016	0.0250808	0.0427193	ADAM30
125.247	1.80917	0.391352	4.62287	3.78475e-06	1.52426e-05	ADAM32
665.489	1.92381	0.403734	4.76503	1.88824e-06	8.09871e-06	ADAM33
3.72158	2.49043	1.07548	2.31564	0.0205781	0.0358798	ADAM7
503.189	2.38459	0.338336	7.04798	1.81531e-12	2.47641e-11	ADAM8
2889.56	1.04832	0.242628	4.32069	1.5554e-05	5.5034e-05	ADAM9
67.9366	5.21721	0.541579	9.63333	5.78243e-22	2.85868e-20	ADAMDEC1
788.021	1.23949	0.223654	5.54201	2.99019e-08	1.87394e-07	ADAMTS10
226.88	2.87751	0.324718	8.86158	7.88891e-19	2.65678e-17	ADAMTS12
558.796	1.04148	0.361993	2.87708	0.00401376	0.00832782	ADAMTS14
449.05	3.13969	0.354894	8.84682	9.00446e-19	3.0153e-17	ADAMTS15
360.936	1.89487	0.340976	5.55719	2.74145e-08	1.73212e-07	ADAMTS2
27.7206	3.04022	0.612301	4.96523	6.86199e-07	3.23385e-06	ADAMTS20
142.47	1.20827	0.396246	3.0493	0.00229378	0.00502283	ADAMTS3
118.766	1.51697	0.275886	5.49855	3.82921e-08	2.35484e-07	ADAMTS5
305.201	2.67305	0.347623	7.68952	1.47693e-14	2.76503e-13	ADAMTS6
464.453	3.09622	0.294786	10.5033	8.34354e-26	6.04413e-24	ADAMTS7
823.025	2.39703	0.280871	8.53426	1.4106e-17	4.10414e-16	ADAMTS9
232.154	2.50976	0.403586	6.21865	5.01449e-10	4.45654e-09	ADAMTSL1
348.666	1.94142	0.295173	6.57722	4.7932e-11	5.10317e-10	ADAMTSL4
146.033	1.30455	0.314981	4.14167	3.44789e-05	0.000113636	ADAT3
351.083	1.11412	0.267449	4.16571	3.10384e-05	0.000103236	ADCK5
21.8235	1.55827	0.359716	4.33194	1.47803e-05	5.25905e-05	ADCY10
188.577	1.18919	0.229473	5.18227	2.19196e-07	1.15165e-06	ADCY4
12.1303	1.99442	0.70155	2.84288	0.00447081	0.00916681	ADGB
5.68157	2.8571	0.699839	4.08251	4.45513e-05	0.000143294	ADH4
8.75103	1.19773	0.378926	3.16085	0.00157311	0.00357988	ADH6
2.73592	3.3371	0.858609	3.88664	0.000101641	0.000303691	ADH7
7.56756	1.83827	0.507787	3.62017	0.00029441	0.000795675	ADIG
915.749	1.5474	0.360607	4.2911	1.77791e-05	6.21269e-05	ADM
54.1831	3.402	0.420642	8.08764	6.0833e-16	1.41688e-14	ADM2
16.8999	1.47753	0.409328	3.60964	0.000306617	0.000825396	ADORA2A
91.0845	1.0205	0.362441	2.81562	0.00486835	0.00990411	ADRA1D
9980.43	3.51011	0.333234	10.5335	6.05674e-26	4.46037e-24	AEBP1
765.559	1.5342	0.186185	8.2402	1.71916e-16	4.32791e-15	AEN
428.123	1.97359	0.23391	8.43742	3.24421e-17	8.96859e-16	AFAP1L1
10.1693	1.48162	0.522638	2.8349	0.00458403	0.00937513	AFP
80.4105	1.91359	0.360155	5.31323	1.07698e-07	6.05263e-07	AGBL2
162.962	1.87056	0.334237	5.59651	2.1871e-08	1.4064e-07	AGER
334.949	1.0906	0.295019	3.69672	0.000218407	0.000607474	AGO2
580.086	1.36308	0.295085	4.61926	3.85109e-06	1.54811e-05	AGPAT2
3.93551	2.20792	0.9773	2.2592	0.0238708	0.0408986	AGR2
4.99543	3.93123	0.842158	4.66804	3.04086e-06	1.24785e-05	AGR3
7919.25	1.93712	0.203752	9.50722	1.95824e-21	9.05076e-20	AGRN
13.5553	2.06872	0.424324	4.87533	1.08624e-06	4.89803e-06	AGRP
13.8079	1.06291	0.431153	2.46527	0.0136911	0.0249066	AGTR1
1042.1	1.21277	0.227013	5.34226	9.17927e-08	5.24513e-07	AGTRAP
10.9588	3.46216	0.729879	4.74347	2.10084e-06	8.91789e-06	AGXT
4.48804	3.02075	0.95891	3.1502	0.00163161	0.00369974	AGXT2
906.726	1.16927	0.39606	2.95227	0.0031545	0.00671698	AHNAK2
946.061	1.0423	0.291272	3.57843	0.00034566	0.000922245	AHR
2.76459	2.01764	0.743124	2.71508	0.00662592	0.0130468	AHSP
3.20785	3.39594	0.902628	3.76228	0.000168374	0.000480049	AICDA
32.5595	1.86007	0.307051	6.05786	1.37944e-09	1.12511e-08	AIM2
4.66685	2.48265	0.697957	3.55702	0.000375088	0.000993888	AIPL1
111.213	2.12779	0.369634	5.75648	8.58865e-09	6.00596e-08	AIRE
257.63	2.1366	0.257562	8.29547	1.08159e-16	2.80235e-15	AJUBA
20.1932	1.47805	0.438315	3.37211	0.000745937	0.0018372	AKAP14
2.90968	2.48821	0.729336	3.41161	0.000645809	0.0016189	AKAP2
101.583	1.80523	0.329243	5.48296	4.18275e-08	2.55984e-07	AKNAD1
9.91442	4.75102	0.612377	7.75831	8.60663e-15	1.68599e-13	AKR1B10
8.12662	2.24076	0.497223	4.50654	6.58922e-06	2.52801e-05	AKR1B15
3.20387	2.50524	0.769817	3.25433	0.00113659	0.00267643	AKR1D1
48.2139	1.00473	0.258401	3.88826	0.000100966	0.00030203	AKR7L
929.644	1.67556	0.269682	6.21311	5.19469e-10	4.60125e-09	ALDH16A1
43.7037	1.30878	0.428401	3.05503	0.00225037	0.00493325	ALDH3A1
489.691	1.00611	0.221575	4.54074	5.60565e-06	2.18082e-05	ALDH3B1
2.86025	2.36609	1.06475	2.22221	0.026269	0.0445209	ALDH3B2
23.4599	1.42353	0.263816	5.3959	6.81823e-08	4.00961e-07	ALG1L2
599.564	1.13145	0.152739	7.40773	1.28481e-13	2.09393e-12	ALG3
332.168	2.05123	0.367644	5.5794	2.41351e-08	1.54138e-07	ALK
615.162	1.16076	0.18906	6.13964	8.27106e-10	7.05066e-09	ALKBH2
9.42765	1.53846	0.451492	3.40751	0.000655574	0.00164152	ALLC
8.80225	1.26429	0.52736	2.39739	0.0165125	0.0294655	ALOX15
132.993	1.88949	0.45738	4.13111	3.61014e-05	0.000118478	ALOX15B
3.50645	3.55748	1.30898	2.71776	0.00657264	0.0129541	ALPI
131.505	5.92043	0.564511	10.4877	9.83686e-26	7.0397e-24	ALPK2
520.131	1.87409	0.284754	6.58144	4.65929e-11	4.96953e-10	ALPK3
2.15003	2.40529	0.99898	2.40774	0.0160515	0.0287237	ALPP
55.4429	1.24752	0.326956	3.81555	0.000135881	0.00039554	ALS2CR12
4.04129	2.36154	0.798707	2.9567	0.00310946	0.00663301	ALX1
43.3803	1.46839	0.414124	3.54577	0.000391466	0.00103235	ALX4
4.62585	3.51855	1.15087	3.05729	0.00223348	0.00490107	AMBN
8.0317	1.73647	0.567646	3.05906	0.00222029	0.00487695	AMBP
31.4058	1.21088	0.252914	4.7877	1.68701e-06	7.32413e-06	AMDHD1
2.22155	2.58547	0.860866	3.00334	0.00267036	0.00577221	AMELX
814.623	3.78651	0.432248	8.76004	1.95174e-18	6.26391e-17	AMH
7.19858	4.29953	0.999114	4.30334	1.6824e-05	5.90687e-05	AMHR2
3.69744	3.60662	0.956663	3.77	0.000163245	0.000467001	AMPD1
2595.48	1.17939	0.22899	5.15039	2.59938e-07	1.34227e-06	ANAPC2
38.0582	1.05396	0.338203	3.11636	0.00183097	0.00410355	ANG
825.555	2.10578	0.287747	7.31818	2.51359e-13	3.88599e-12	ANGPT2
2300.48	1.23227	0.248559	4.95766	7.1348e-07	3.34907e-06	ANGPTL2
1518.52	1.88903	0.376099	5.02269	5.09516e-07	2.47141e-06	ANGPTL4
2.82005	3.51861	1.19195	2.95197	0.00315749	0.00672254	ANHX
725.19	1.03183	0.292436	3.52842	0.000418055	0.00109531	ANKDD1A
163.108	1.61038	0.250317	6.43338	1.24795e-10	1.23528e-09	ANKFN1
30.7921	1.72011	0.489236	3.51592	0.000438237	0.00114229	ANKK1
63.2589	1.34017	0.234472	5.71566	1.09277e-08	7.49398e-08	ANKLE1
15.6366	2.82404	0.479794	5.88595	3.95766e-09	2.97251e-08	ANKRD1
12.3055	1.95483	0.47499	4.11552	3.86303e-05	0.000125939	ANKRD20A1
6.03294	2.21662	0.575621	3.85083	0.000117718	0.000347515	ANKRD20A2
19.0791	1.22729	0.410109	2.9926	0.0027661	0.00596221	ANKRD20A4
160.41	2.31208	0.368844	6.26844	3.64673e-10	3.33447e-09	ANKRD22
2.96837	3.42387	1.19548	2.86401	0.0041832	0.00864804	ANKRD30A
7.07279	3.84724	0.8057	4.77503	1.79682e-06	7.74968e-06	ANKRD33
21.0472	1.89833	0.387384	4.90038	9.56539e-07	4.36867e-06	ANKRD53
1.95552	2.86296	1.14133	2.50843	0.0121267	0.0223797	ANKRD60
17.1023	1.26609	0.319762	3.95946	7.51188e-05	0.000230939	ANKRD61
24.9311	1.86031	0.409995	4.53738	5.69564e-06	2.21244e-05	ANKRD7
1187.76	1.2931	0.261458	4.94572	7.58636e-07	3.53486e-06	ANKS3
101.799	1.43678	0.310822	4.62251	3.79126e-06	1.52614e-05	ANO1
82.257	1.54519	0.406965	3.79686	0.000146539	0.000424407	ANO2
1473.23	1.37573	0.200629	6.85706	7.02901e-12	8.77291e-11	ANO6
2928.04	1.70228	0.261808	6.50203	7.92454e-11	8.08768e-10	ANO8
35.1966	2.82778	0.418042	6.76436	1.33903e-11	1.58752e-10	ANO9
5.99013	1.07422	0.435006	2.46944	0.0135324	0.0246737	ANP32C
372.394	2.41792	0.362015	6.67906	2.40485e-11	2.7151e-10	ANPEP
2948.84	1.01648	0.202535	5.01877	5.20046e-07	2.51836e-06	ANTXR1
587.154	1.61946	0.221458	7.31272	2.61782e-13	4.03307e-12	ANTXR2
4279.66	1.56658	0.336024	4.66211	3.12981e-06	1.28197e-05	ANXA1
2.39187	1.56069	0.70827	2.20353	0.0275576	0.0464508	ANXA10
6736.88	2.90361	0.310837	9.34126	9.51948e-21	4.12078e-19	ANXA2
137.406	1.78583	0.306632	5.824	5.74546e-09	4.16506e-08	ANXA2R
11.4621	3.85251	0.600666	6.41373	1.42002e-10	1.39378e-09	AOC1
2103.65	1.54282	0.196631	7.84629	4.28534e-15	8.73205e-14	AP5Z1
74.0661	5.70562	0.63362	9.0048	2.16068e-19	7.82605e-18	APCDD1L
508.441	1.03973	0.137963	7.53629	4.83549e-14	8.30786e-13	APEX2
131.908	2.0087	0.389964	5.151	2.59101e-07	1.33834e-06	APLF
3248.6	1.29304	0.274005	4.71904	2.36958e-06	9.94685e-06	APLN
3.86006	3.69843	1.00411	3.68329	0.000230242	0.000637096	APOA4
22.5263	1.39016	0.547809	2.53766	0.0111595	0.0208308	APOB
25.6614	1.91566	0.403857	4.74341	2.10149e-06	8.91852e-06	APOBEC3B
489.583	1.71265	0.257265	6.65713	2.79217e-11	3.10692e-10	APOBEC3C
64.6166	2.10667	0.308437	6.83017	8.48163e-12	1.04681e-10	APOBEC3D
87.4175	1.67705	0.269587	6.22081	4.94591e-10	4.4e-09	APOBEC3F
17.6236	1.16278	0.338426	3.43585	0.000590693	0.00149361	APOBEC3H
387.11	1.17137	0.268817	4.3575	1.31555e-05	4.73117e-05	APOBR
5076.59	1.70571	0.350826	4.86199	1.16211e-06	5.2051e-06	APOC1
2.57352	2.50032	1.02717	2.43417	0.014926	0.0268995	APOC3
107663	1.65943	0.324058	5.12078	3.04281e-07	1.55228e-06	APOE
4.91711	1.40964	0.598088	2.35692	0.0184274	0.0325132	APOF
5.39594	3.13956	0.771548	4.06917	4.71813e-05	0.00015077	APOH
681.668	2.05001	0.298993	6.85638	7.06294e-12	8.80372e-11	APOL1
436.1	2.8994	0.320307	9.05196	1.40426e-19	5.21397e-18	APOL4
4.20301	1.86044	0.618311	3.00891	0.00262191	0.00567968	APOL5
982.974	1.48052	0.214664	6.8969	5.3148e-12	6.77151e-11	APOL6
1076.96	1.01262	0.197837	5.11845	3.08051e-07	1.56926e-06	APRT
4.23419	2.32909	0.81389	2.86168	0.00421408	0.00870175	AQP10
61.0407	1.64064	0.340629	4.81649	1.46103e-06	6.42795e-06	AQP3
129.689	1.70295	0.470031	3.62307	0.000291132	0.000788013	AQP5
9.56889	1.70684	0.448965	3.80171	0.000143701	0.0004168	AQP8
382.65	1.55837	0.273506	5.69773	1.21414e-08	8.22777e-08	AR
1024.09	2.05902	0.245378	8.39121	4.8116e-17	1.30376e-15	ARAP3
2.57392	2.05259	0.813112	2.52436	0.0115909	0.0215319	AREG
6077.86	1.51918	0.240603	6.31406	2.71803e-10	2.54562e-09	ARFGAP1
316.029	1.44552	0.273015	5.29466	1.19236e-07	6.63801e-07	ARHGAP10
393.064	1.79063	0.254806	7.02744	2.10361e-12	2.84782e-11	ARHGAP11A
153.106	1.34137	0.250794	5.34847	8.87001e-08	5.07823e-07	ARHGAP11B
492.526	1.53644	0.23148	6.63743	3.192e-11	3.51655e-10	ARHGAP18
119.682	1.42949	0.445296	3.2102	0.00132642	0.0030757	ARHGAP36
1319.08	1.00618	0.18926	5.31639	1.05847e-07	5.95618e-07	ARHGAP39
804.141	1.2594	0.242721	5.18868	2.11786e-07	1.11768e-06	ARHGAP4
2505.83	1.06328	0.199867	5.31993	1.03806e-07	5.85244e-07	ARHGEF1
2345.8	1.41134	0.179152	7.8779	3.32929e-15	6.90283e-14	ARHGEF10L
158.039	1.08204	0.223635	4.8384	1.30887e-06	5.80598e-06	ARHGEF15
96.3254	1.57361	0.269416	5.84081	5.19469e-09	3.8003e-08	ARHGEF19
6.46344	1.41129	0.48681	2.89907	0.00374277	0.00782318	ARHGEF35
2871.87	1.14756	0.157753	7.2744	3.47954e-13	5.25334e-12	ARHGEF40
14.28	1.27485	0.377237	3.37943	0.000726354	0.00179645	ARID3C
1355.9	1.23516	0.213293	5.79093	6.99991e-09	4.99334e-08	ARID5A
2.43756	2.0108	0.678458	2.96379	0.00303879	0.00649554	ARL14EPL
2591.29	1.11882	0.227265	4.92297	8.52385e-07	3.94064e-06	ARL4C
63.6132	2.6515	0.355414	7.46032	8.63121e-14	1.43433e-12	ARL6IP4
82.0068	1.35919	0.310954	4.37105	1.23651e-05	4.46955e-05	ARMC12
2884.51	1.07181	0.234398	4.57259	4.81738e-06	1.89787e-05	ARPC4
17.4509	1.4171	0.317098	4.46898	7.85934e-06	2.97351e-05	ARR3
13.8374	1.24003	0.364918	3.39811	0.000678522	0.00169206	ARRDC5
121.093	1.10971	0.229664	4.8319	1.35234e-06	5.97939e-06	ARSE
106.547	1.12527	0.407669	2.76026	0.00577553	0.0115264	ARSF
2.50595	2.92716	1.26951	2.30575	0.0211248	0.0367464	ARSH
154.922	1.1925	0.390084	3.05704	0.00223533	0.00490451	ARSI
275.939	2.37293	0.359698	6.59702	4.19513e-11	4.50152e-10	ARSJ
9.75447	1.82583	0.476575	3.83115	0.000127547	0.000373302	ART5
84.7971	2.86669	0.335729	8.5387	1.35744e-17	3.969e-16	ARTN
1731.77	1.25787	0.235011	5.35238	8.68061e-08	4.98426e-07	ARVCF
4.87594	1.93544	0.522426	3.70471	0.000211636	0.000590678	AS3MT
1395.94	1.35703	0.166619	8.14455	3.8071e-16	9.06958e-15	ASAP3
3.19845	3.41671	0.977586	3.49504	0.000473984	0.00122396	ASB10
5.01392	2.06061	0.561833	3.66766	0.000244777	0.000673327	ASB11
2.85558	3.49649	0.95539	3.65976	0.000252456	0.000693269	ASB15
30.0897	1.05105	0.397107	2.64677	0.00812638	0.015682	ASB5
24.6592	1.14083	0.252199	4.52354	6.08141e-06	2.34822e-05	ASB9
1.82775	2.1586	0.761898	2.83319	0.00460857	0.00941989	ASCL3
291.48	2.946	0.28501	10.3365	4.81956e-25	3.25238e-23	ASF1B
238.472	1.32851	0.296457	4.4813	7.41884e-06	2.82396e-05	ASGR1
28.8064	1.40393	0.360504	3.89435	9.84617e-05	0.000295086	ASGR2
526.193	1.3098	0.304747	4.29798	1.7236e-05	6.03958e-05	ASIC3
1669.73	2.31507	0.412616	5.61072	2.01492e-08	1.30371e-07	ASIC4
54.3866	2.23105	0.348545	6.40102	1.54343e-10	1.50015e-09	ASIP
7.60839	1.57485	0.610131	2.58117	0.00984672	0.018641	ASPG
388.51	3.16948	0.333025	9.51722	1.77879e-21	8.32982e-20	ASPM
90.8445	1.53099	0.347862	4.40113	1.07687e-05	3.94475e-05	ASPN
1950.19	1.33763	0.26614	5.02605	5.0069e-07	2.43592e-06	ASPSCR1
2.36175	3.25462	1.30532	2.49335	0.0126544	0.0232495	ASZ1
1369.38	1.48967	0.247545	6.01777	1.76837e-09	1.41566e-08	ATAD3A
1766.09	1.70717	0.32216	5.29914	1.16349e-07	6.48746e-07	ATAD3B
181.281	1.29504	0.208027	6.22534	4.80501e-10	4.29186e-09	ATAD5
3.37678	3.78796	1.11396	3.40044	0.000672771	0.0016789	ATOH1
8.75552	1.33191	0.610979	2.17996	0.0292604	0.0490474	ATP12A
2541.2	1.51555	0.162899	9.30363	1.35733e-20	5.79084e-19	ATP13A1
29.1185	1.00417	0.359552	2.79283	0.00522487	0.0105245	ATP1A4
4.54015	2.63429	0.69823	3.77281	0.000161419	0.000462447	ATP1B4
117.867	1.05759	0.277077	3.81695	0.000135114	0.000393374	ATP2A1
3.93151	2.67838	0.689847	3.88257	0.000103356	0.000308349	ATP4B
23.5474	1.13258	0.30427	3.72228	0.000197432	0.000553646	ATP6V0C
10.8941	3.89852	0.658935	5.91639	3.29075e-09	2.50662e-08	ATP6V0D2
78.2474	3.23123	0.351052	9.20443	3.43497e-20	1.37927e-18	ATP6V1B1
99.2031	1.15708	0.441294	2.62201	0.00874119	0.0167464	ATP7A
68.0951	1.94905	0.2552	7.63737	2.21703e-14	4.00691e-13	ATP8B3
500.171	1.43155	0.194582	7.35702	1.88064e-13	2.9962e-12	ATXN7L2
274.282	2.32774	0.243121	9.57438	1.02474e-21	4.91544e-20	AURKA
3452.43	1.09617	0.29144	3.7612	0.000169101	0.000481967	AURKAIP1
312.041	3.64744	0.330646	11.0313	2.70045e-28	2.39274e-26	AURKB
77.7811	1.15509	0.294195	3.92627	8.62748e-05	0.000261834	AURKC
515.363	1.48368	0.33624	4.41256	1.02156e-05	3.76153e-05	AVIL
4.7042	1.70676	0.73532	2.32111	0.0202809	0.0354103	AVP
2.55976	2.30653	0.823429	2.80113	0.00509243	0.0102927	AWAT1
2.02035	2.86757	0.785237	3.65186	0.000260349	0.000712406	AWAT2
19.4915	2.11817	0.470443	4.50251	6.71569e-06	2.5743e-05	AXDND1
34.7528	2.01646	0.470358	4.28707	1.81049e-05	6.31786e-05	AZU1
33135.6	1.004	0.235635	4.2608	2.03694e-05	7.05397e-05	B2M
149.888	1.49909	0.258053	5.80922	6.27642e-09	4.52269e-08	B3GALT5
1301.79	1.1337	0.210608	5.38298	7.3263e-08	4.2758e-07	B3GALT6
3.2125	2.43083	1.0381	2.34162	0.0192002	0.0337558	B3GNT3
3.92177	4.00902	1.4185	2.82625	0.00470967	0.00960883	B4GALNT2
4894.4	1.15817	0.308012	3.76016	0.000169807	0.00048359	B4GALNT4
2428.87	1.18299	0.182157	6.49434	8.33969e-11	8.48698e-10	B4GALT5
837.324	1.08469	0.171917	6.30935	2.80215e-10	2.61398e-09	B4GALT7
860.021	1.17975	0.269495	4.37763	1.19977e-05	4.34651e-05	BABAM1
698.861	1.40555	0.234736	5.98779	2.12709e-09	1.67935e-08	BACE2
11.2125	5.08536	1.04559	4.86362	1.15257e-06	5.1669e-06	BAGE2
2.11724	2.3631	0.858108	2.75385	0.0058898	0.0117307	BANF2
587.45	1.04654	0.196938	5.31408	1.07196e-07	6.03018e-07	BANP
533.139	1.98008	0.302871	6.53771	6.24676e-11	6.49107e-10	BARD1
36.7654	3.67263	0.508197	7.22678	4.94593e-13	7.33336e-12	BARHL1
4.21849	3.35763	0.794778	4.22461	2.39354e-05	8.16727e-05	BARHL2
51.9075	6.57922	0.684041	9.61816	6.70205e-22	3.29496e-20	BARX1
70.5714	2.67936	0.390276	6.8653	6.63537e-12	8.31671e-11	BATF
147.512	1.82375	0.255898	7.12685	1.02692e-12	1.46156e-11	BATF2
250.197	1.29628	0.280178	4.62665	3.71635e-06	1.49938e-05	BATF3
1951.74	1.53628	0.218831	7.02039	2.21242e-12	2.97696e-11	BAX
334.708	1.00595	0.25272	3.98048	6.8777e-05	0.00021288	BBC3
1538.75	1.55981	0.245942	6.34218	2.26536e-10	2.14659e-09	BCAM
31949.9	1.56353	0.375243	4.1667	3.09035e-05	0.000102846	BCAN
1866.95	1.30044	0.290478	4.47688	7.57409e-06	2.8754e-05	BCAT1
884.054	1.26502	0.238673	5.30022	1.15665e-07	6.45133e-07	BCAT2
5.83855	1.39739	0.423292	3.30124	0.000962591	0.00230461	BCKDHA
154.274	1.59279	0.414278	3.84473	0.000120683	0.000355264	BCL2A1
13.5513	1.61667	0.398182	4.06013	4.90455e-05	0.000156108	BCL2L14
571.185	2.17894	0.292853	7.44039	1.00391e-13	1.65743e-12	BCL3
2646.21	1.10305	0.190804	5.78109	7.42189e-09	5.27105e-08	BCL6
112.766	1.44751	0.34756	4.16477	3.11665e-05	0.000103585	BDKRB2
2.86628	3.09217	0.910373	3.39659	0.000682299	0.00170076	BEND2
10.7425	2.27812	0.470855	4.83826	1.30982e-06	5.80877e-06	BEST2
600.538	2.06109	0.398812	5.16807	2.36527e-07	1.23322e-06	BEST3
101.694	1.94317	0.379957	5.11418	3.15113e-07	1.60155e-06	BEST4
5.19177	3.51348	0.754676	4.65562	3.23007e-06	1.32019e-05	BFSP2
16.8796	1.42077	0.345783	4.10884	3.97649e-05	0.000129282	BGLAP
1596.04	1.93497	0.315347	6.13599	8.46281e-10	7.19683e-09	BGN
71.8328	3.0108	0.436021	6.90517	5.01422e-12	6.40694e-11	BIRC7
18.8968	2.77645	0.559792	4.95978	7.05733e-07	3.31651e-06	BLK
462.197	1.46658	0.232579	6.30574	2.86814e-10	2.66805e-09	BLM
150.299	2.25956	0.272801	8.28282	1.20291e-16	3.09857e-15	BLOC1S1
259.767	1.68068	0.230315	7.29731	2.93582e-13	4.50345e-12	BMF
1598.38	2.12902	0.197717	10.768	4.87348e-27	3.89615e-25	BMP1
94.2189	1.0811	0.258125	4.18829	2.81064e-05	9.45831e-05	BMP4
8.78733	1.80232	0.532282	3.38603	0.000709124	0.00175923	BNC1
181.616	1.86429	0.36422	5.11858	3.07845e-07	1.56866e-06	BNC2
36.128	1.71785	0.285814	6.01037	1.85101e-09	1.47781e-08	BNIPL
1060.05	1.43512	0.244167	5.87762	4.16219e-09	3.11154e-08	BOC
2.87764	3.54818	1.55612	2.28015	0.022599	0.0390087	BPIFA1
3.69384	3.77284	1.3035	2.89438	0.00379905	0.00792776	BPIFA2
11.31	3.24479	0.855275	3.79385	0.000148326	0.000428536	BPIFB1
28.7561	4.1526	0.627764	6.6149	3.71801e-11	4.04086e-10	BPIFB2
4.19604	3.66168	1.00597	3.63996	0.000272684	0.000742612	BPIFB3
26.2194	6.45385	0.832073	7.75634	8.74124e-15	1.71047e-13	BPIFB4
6.20622	4.23519	0.98022	4.32065	1.5557e-05	5.5034e-05	BPIFB6
5.66628	2.63247	0.652647	4.03354	5.49437e-05	0.000173513	BPIFC
3089.05	1.77587	0.210213	8.44795	2.96458e-17	8.25986e-16	BRAT1
129.527	2.24025	0.279841	8.00542	1.19056e-15	2.66795e-14	BRCA2
2394.86	1.013	0.130227	7.77879	7.32225e-15	1.45039e-13	BRD4
159.339	2.84037	0.309189	9.18652	4.05758e-20	1.62193e-18	BRIP1
1282.63	1.22794	0.218858	5.61065	2.01566e-08	1.30372e-07	BRMS1
3.91318	1.32507	0.580344	2.28325	0.0224157	0.0387224	BRS3
3.55449	1.93196	0.782785	2.46806	0.0135846	0.0247434	BSND
2773.98	1.1787	0.330608	3.56525	0.000363503	0.00096593	BST2
2.07395	2.73581	1.0573	2.58755	0.00966614	0.0183344	BSX
909.661	2.19727	0.472986	4.64553	3.39205e-06	1.38015e-05	BTBD17
363.236	1.47678	0.263913	5.59572	2.19703e-08	1.41176e-07	BTBD19
6.62323	1.02164	0.370153	2.76005	0.0057793	0.0115326	BTLA
7.89734	2.70463	0.613341	4.40967	1.03529e-05	3.80185e-05	BTN1A1
397.934	1.6342	0.160329	10.1928	2.13584e-24	1.37344e-22	BTN2A2
1185.41	1.59433	0.201431	7.915	2.47263e-15	5.24303e-14	BTN3A2
625.189	1.0832	0.173616	6.23903	4.40286e-10	3.96459e-09	BTN3A3
298.504	2.61701	0.305006	8.5802	9.47099e-18	2.81089e-16	BUB1
206.591	2.65133	0.331364	8.00127	1.23141e-15	2.74216e-14	BUB1B
403.438	1.06467	0.133953	7.94809	1.8941e-15	4.07472e-14	BYSL
2.14463	2.6192	0.957181	2.73637	0.00621214	0.0123036	C10orf113
3.39233	2.61851	0.775177	3.37796	0.000730263	0.00180486	C10orf126
1.7	1.85374	0.835453	2.21884	0.0264975	0.0448482	C10orf53
4.0614	1.73875	0.518664	3.35236	0.000801252	0.00195876	C10orf62
6.61004	4.329	1.39613	3.10071	0.00193056	0.00430663	C10orf71
1.25435	2.14236	0.856638	2.50089	0.0123881	0.0228164	C11orf44
2.35164	2.24933	0.97853	2.29869	0.0215227	0.0373616	C11orf53
5.7061	2.71256	0.744461	3.64366	0.000268791	0.000733359	C11orf86
15.3104	1.55471	0.533587	2.91369	0.00357184	0.0075039	C11orf88
8.74158	1.34233	0.40005	3.3554	0.000792507	0.00193926	C11orf91
15.3932	2.20546	0.394106	5.59611	2.19213e-08	1.40912e-07	C11orf94
1732.85	1.07519	0.325726	3.30091	0.000963729	0.00230702	C11orf96
6.91835	1.00947	0.43963	2.29619	0.0216652	0.0375466	C12orf50
1.53507	2.52844	1.02431	2.46845	0.0135701	0.0247221	C12orf77
17.0734	2.38598	0.646787	3.68897	0.000225165	0.000624409	C14orf39
425.561	1.14957	0.177768	6.46666	1.00191e-10	1.00633e-09	C15orf39
8.00738	1.36285	0.47877	2.84656	0.00441943	0.00907195	C15orf48
1.53753	2.54737	1.08265	2.3529	0.0186275	0.0328428	C15orf53
2.62098	1.63817	0.658789	2.48664	0.0128957	0.023617	C16orf90
107.577	2.47288	0.226293	10.9278	8.49017e-28	7.17541e-26	C17orf53
5.29904	1.0369	0.432778	2.39591	0.0165791	0.0295695	C17orf78
47.3132	2.78704	0.365641	7.62234	2.49121e-14	4.46156e-13	C17orf82
2.74592	2.57145	0.819052	3.13954	0.00169211	0.0038252	C17orf98
4.70154	3.39483	0.867629	3.91277	9.12435e-05	0.000275688	C17orf99
3.12293	3.66694	1.28275	2.85866	0.0042544	0.00877072	C18orf63
85.9061	1.70035	0.340766	4.9898	6.04427e-07	2.88836e-06	C19orf18
1843.29	2.14675	0.324269	6.62028	3.58513e-11	3.90122e-10	C19orf24
1033.52	1.40893	0.252623	5.57721	2.44411e-08	1.55868e-07	C19orf48
344.337	1.01446	0.231247	4.38692	1.14967e-05	4.19067e-05	C19orf57
15.8469	2.40175	0.479278	5.01118	5.40962e-07	2.61252e-06	C19orf67
304.312	1.16596	0.431495	2.70215	0.00688927	0.0135225	C19orf81
7211.15	1.7489	0.327433	5.34126	9.23022e-08	5.26576e-07	C1QA
7210.7	1.24356	0.306438	4.05812	4.94693e-05	0.000157288	C1QB
7627.52	1.26446	0.288912	4.37663	1.20527e-05	4.36553e-05	C1QC
7894.85	3.14149	0.447012	7.02776	2.0988e-12	2.84564e-11	C1QL1
182.922	2.47642	0.471574	5.2514	1.50948e-07	8.20026e-07	C1QL4
1557.31	2.56152	0.323462	7.91906	2.39304e-15	5.08643e-14	C1QTNF1
548.469	1.9345	0.246677	7.84223	4.42598e-15	8.98768e-14	C1QTNF6
16.8378	1.2635	0.523184	2.41502	0.0157343	0.0282073	C1QTNF8
4215.5	2.99696	0.32509	9.21886	3.00266e-20	1.21392e-18	C1R
741.294	1.68554	0.271172	6.21577	5.10729e-10	4.53674e-09	C1RL
1502.22	2.05973	0.355052	5.8012	6.58429e-09	4.72344e-08	C1S
20.2584	2.57929	0.409702	6.29553	3.06346e-10	2.84066e-09	C1orf127
93.5839	3.96951	0.622704	6.37463	1.83403e-10	1.76712e-09	C1orf158
2.91329	2.8609	0.878515	3.25652	0.00112788	0.00265839	C1orf185
7.57048	1.50312	0.513738	2.92584	0.00343526	0.00725391	C1orf189
152.631	1.70218	0.414602	4.10558	4.03306e-05	0.000130977	C1orf194
2.73566	2.12888	0.73545	2.89466	0.00379566	0.00792346	C1orf195
475.303	1.99494	0.233399	8.54736	1.25935e-17	3.71278e-16	C1orf226
91.5786	1.25189	0.260844	4.79937	1.59166e-06	6.93961e-06	C1orf229
21.4827	1.07497	0.464163	2.31593	0.0205621	0.0358553	C1orf87
73.9276	1.4325	0.276796	5.1753	2.2755e-07	1.19096e-06	C1orf94
1440.17	1.00812	0.217846	4.62765	3.69837e-06	1.49383e-05	C20orf27
657.307	1.30055	0.24834	5.23696	1.6324e-07	8.78198e-07	C20orf96
370.758	1.72667	0.258647	6.6758	2.45887e-11	2.76904e-10	C21orf58
39.2527	2.21019	0.42868	5.1558	2.52548e-07	1.30868e-06	C21orf62
62.0267	1.16869	0.288889	4.04548	5.22156e-05	0.000165397	C22orf34
2.22404	2.16343	0.739253	2.92652	0.00342783	0.00724165	C22orf42
29.077	2.70108	0.516484	5.22975	1.69736e-07	9.10663e-07	C2CD4A
2.38181	2.11948	0.791255	2.67863	0.00739239	0.0143923	C2orf27B
23.0832	2.50602	0.440336	5.69115	1.26183e-08	8.50873e-08	C2orf48
31.4301	2.83256	0.398614	7.10602	1.19434e-12	1.68499e-11	C2orf66
24.2931	1.98865	0.4839	4.10962	3.96307e-05	0.00012894	C2orf70
3.93763	4.01466	1.4432	2.78176	0.00540642	0.0108606	C2orf78
472.14	1.77261	0.281617	6.29442	3.08556e-10	2.85668e-09	C2orf81
20982.4	1.33596	0.317336	4.20993	2.55445e-05	8.67183e-05	C3
4.63784	3.50631	0.660378	5.30956	1.09891e-07	6.1661e-07	C3orf22
24.9045	1.34021	0.311878	4.29723	1.72949e-05	6.05903e-05	C3orf35
3.1165	2.31145	0.593153	3.89688	9.74385e-05	0.000292414	C3orf36
25.8342	2.05337	0.410253	5.00513	5.58241e-07	2.68791e-06	C3orf52
2.56285	2.9972	1.06872	2.80448	0.00503983	0.0102004	C3orf84
892.699	1.87116	0.294416	6.35548	2.07771e-10	1.98467e-09	C4A
742.038	1.90751	0.301254	6.3319	2.42164e-10	2.28248e-09	C4B
6.4758	1.10218	0.474303	2.3238	0.0201365	0.0351858	C4BPB
1.80828	2.35467	0.946522	2.48771	0.012857	0.0235631	C4orf17
99.1694	1.54325	0.297739	5.18323	2.18075e-07	1.14746e-06	C4orf47
2558.86	1.00449	0.44118	2.27683	0.0227961	0.0393145	C4orf48
3.68104	3.12982	0.738137	4.24016	2.23363e-05	7.66631e-05	C4orf51
622.019	1.26877	0.330456	3.83947	0.000123301	0.000362249	C5AR1
229.929	4.33884	0.629053	6.89742	5.2955e-12	6.75176e-11	C5orf38
6.53306	4.16236	0.811755	5.12761	2.93442e-07	1.50173e-06	C5orf46
16.2631	3.05253	0.711458	4.29053	1.78248e-05	6.22624e-05	C6
71.6835	1.91859	0.384335	4.99198	5.97637e-07	2.85745e-06	C6orf118
18.4933	2.34835	0.459669	5.10878	3.24239e-07	1.64229e-06	C6orf132
231.959	3.77594	0.49223	7.67109	1.70546e-14	3.16285e-13	C6orf141
3.80342	3.37359	1.25111	2.69647	0.00700778	0.0137263	C6orf15
20.7949	1.19753	0.282703	4.23601	2.27527e-05	7.79716e-05	C6orf163
1448.17	1.01828	0.187236	5.43849	5.37344e-08	3.21645e-07	C7orf26
2.31915	3.26118	1.07726	3.02728	0.00246762	0.00536906	C7orf33
4074.7	1.14068	0.260344	4.38143	1.17903e-05	4.27884e-05	C7orf50
79.1676	3.36141	0.499471	6.72994	1.69732e-11	1.97147e-10	C7orf57
63.4939	2.0731	0.328514	6.31054	2.78067e-10	2.59881e-09	C7orf61
2.32226	2.44769	0.732603	3.34108	0.00083452	0.00202919	C7orf71
2.66146	2.70483	1.03033	2.62521	0.00865958	0.0166062	C8A
4.12861	3.92287	0.990081	3.96217	7.42703e-05	0.000228568	C8B
48.1394	1.66467	0.325542	5.11352	3.16216e-07	1.6044e-06	C8G
42.5135	1.07973	0.258357	4.17921	2.9252e-05	9.78817e-05	C8orf48
2.2435	3.20357	1.00045	3.20212	0.00136421	0.00315506	C8orf49
209.551	1.32289	0.168678	7.84273	4.40863e-15	8.9627e-14	C8orf58
3.2465	3.69212	1.04763	3.52426	0.000424672	0.00111101	C8orf74
57.419	1.34428	0.204759	6.5652	5.19621e-11	5.4927e-10	C8orf76
1271.09	1.30582	0.262404	4.97636	6.47903e-07	3.07624e-06	C8orf82
4.66014	2.78658	0.694834	4.01042	6.06116e-05	0.000190025	C9
37.8308	1.94345	0.496553	3.91389	9.0821e-05	0.000274505	C9orf131
3.82485	2.3247	0.641979	3.62115	0.000293301	0.000793038	C9orf152
5.10259	1.65407	0.393335	4.20524	2.60809e-05	8.83197e-05	C9orf153
25.6153	1.12425	0.290769	3.86648	0.000110419	0.000327766	C9orf163
44.0706	1.16095	0.29724	3.90577	9.39276e-05	0.000282835	C9orf47
74.5281	1.59115	0.279055	5.70193	1.18459e-08	8.04905e-08	C9orf50
6.1568	1.52796	0.561973	2.71891	0.00654969	0.0129131	CA1
1554.05	3.54559	0.375023	9.45434	3.2507e-21	1.47177e-19	CA12
306.156	2.91175	0.459457	6.33737	2.33716e-10	2.21226e-09	CA3
10.4039	1.06139	0.395678	2.68246	0.00730829	0.014241	CA5A
4.06476	2.87275	0.810557	3.54417	0.000393856	0.00103773	CA6
299.769	4.70154	0.483789	9.71816	2.52309e-22	1.29797e-20	CA9
2.18499	3.0302	1.13775	2.66333	0.00773716	0.0149994	CABP2
59.7724	1.4876	0.282165	5.27209	1.34878e-07	7.41805e-07	CABP4
586.843	1.54435	0.269654	5.72715	1.02131e-08	7.05572e-08	CACNA1H
128.138	1.57556	0.28692	5.49129	3.99011e-08	2.44701e-07	CACNA2D4
24.0514	2.91452	0.423058	6.88917	5.61176e-12	7.11919e-11	CACNG1
1373.82	1.50957	0.32415	4.657	3.20851e-06	1.31239e-05	CACNG4
32.6947	2.08507	0.581834	3.58361	0.000338878	0.000905618	CACNG5
41.718	1.48896	0.392238	3.79606	0.000147014	0.000425505	CACNG6
1429.1	1.37932	0.13361	10.3235	5.51966e-25	3.69671e-23	CAD
5.43304	2.61186	0.620558	4.20889	2.56624e-05	8.70353e-05	CAGE1
7.27433	1.38043	0.480503	2.8729	0.00406728	0.00843197	CALCB
9.44594	1.12768	0.444187	2.53875	0.011125	0.020775	CALCR
954.569	1.04468	0.325303	3.21139	0.00132096	0.00306582	CALCRL
4799.23	1.44113	0.235073	6.13059	8.75557e-10	7.4103e-09	CALD1
44.0428	2.9426	0.443406	6.63634	3.21558e-11	3.53656e-10	CALML6
1.82919	2.62057	1.00387	2.61046	0.00904199	0.0172507	CALR3
3668.01	1.29981	0.23841	5.45198	4.98108e-08	3.00286e-07	CALU
2938.01	1.26494	0.299265	4.22683	2.37011e-05	8.09558e-05	CAPG
1147.89	1.00249	0.197951	5.06435	4.09794e-07	2.03157e-06	CAPN10
13.3324	2.84486	0.457044	6.22448	4.83169e-10	4.31352e-09	CAPN11
16.8822	1.13102	0.318792	3.54783	0.000388425	0.0010251	CAPN14
1576.55	1.44014	0.208916	6.89342	5.44685e-12	6.91761e-11	CAPN15
881.853	1.94716	0.290316	6.70705	1.98594e-11	2.27543e-10	CAPN5
8.47957	2.87078	0.675974	4.24689	2.16759e-05	7.46129e-05	CAPN6
19.2459	1.40545	0.436548	3.21947	0.0012843	0.00299091	CAPN8
1735.53	1.5637	0.377984	4.13696	3.51939e-05	0.000115692	CAPS
199.146	1.97361	0.318329	6.1999	5.64975e-10	4.9738e-09	CARD16
201.148	1.05148	0.268878	3.91062	9.20584e-05	0.000277866	CARD6
451.303	1.38692	0.266199	5.21008	1.88761e-07	1.00423e-06	CARD9
3.62021	3.00404	1.15161	2.60856	0.00909239	0.0173387	CASP14
754.692	1.42855	0.160917	8.87754	6.83533e-19	2.32847e-17	CASP2
430.241	1.6009	0.258221	6.19973	5.65603e-10	4.97686e-09	CASP4
15.691	1.82103	0.384577	4.73516	2.18888e-06	9.25398e-06	CASP5
5.92136	2.12537	0.790198	2.68967	0.00715236	0.0139756	CASR
95.8463	1.31402	0.254667	5.15974	2.47289e-07	1.28405e-06	CASZ1
26.4205	2.87602	0.422341	6.80969	9.78064e-12	1.19058e-10	CATSPER1
11.8895	1.01113	0.27257	3.70963	0.000207565	0.000580317	CATSPER3
6.14813	3.04633	0.819853	3.7157	0.000202643	0.000567362	CATSPER4
21.3632	3.4041	0.586118	5.80788	6.32705e-09	4.55732e-08	CATSPERB
18.4205	3.3332	0.627256	5.31393	1.07284e-07	6.03317e-07	CATSPERD
1393.2	1.84021	0.31628	5.8183	5.94501e-09	4.30135e-08	CAV1
9.80544	2.43138	0.624861	3.89107	9.98041e-05	0.000298857	CAV3
5.73464	3.10214	0.826052	3.75538	0.000173076	0.00049219	CBLC
43.574	2.03773	0.310559	6.56149	5.32718e-11	5.61776e-10	CBX2
420.16	1.45213	0.186349	7.7925	6.56984e-15	1.3116e-13	CBX8
2108.98	1.06417	0.211802	5.02437	5.051e-07	2.45267e-06	CC2D1A
270.594	1.91917	0.219099	8.75936	1.96357e-18	6.29051e-17	CCDC102A
2193.87	1.27274	0.303316	4.19609	2.71557e-05	9.16273e-05	CCDC106
61.4897	1.34368	0.35825	3.75068	0.000176354	0.00050063	CCDC114
20.8436	1.2554	0.291382	4.30843	1.64415e-05	5.78518e-05	CCDC116
1136.66	1.02668	0.218296	4.70316	2.56163e-06	1.06622e-05	CCDC12
1714.7	1.20516	0.220533	5.46478	4.63484e-08	2.80856e-07	CCDC130
119.893	1.76786	0.347132	5.09276	3.52881e-07	1.77119e-06	CCDC134
1027.89	1.04818	0.190663	5.49756	3.85092e-08	2.36738e-07	CCDC137
5.31149	4.29583	0.870063	4.93737	7.91823e-07	3.68273e-06	CCDC140
281.596	1.06988	0.233039	4.59101	4.41113e-06	1.75299e-05	CCDC142
97.1032	1.15019	0.242431	4.74443	2.09094e-06	8.88225e-06	CCDC150
82.2599	2.11556	0.37924	5.57843	2.42698e-08	1.54943e-07	CCDC153
176.847	2.30259	0.328293	7.01381	2.31907e-12	3.11103e-11	CCDC154
5.99891	2.45026	0.74982	3.2678	0.00108386	0.00256518	CCDC155
815.214	1.70183	0.265454	6.41102	1.44545e-10	1.41545e-09	CCDC167
10.5317	2.3623	0.536488	4.40327	1.0663e-05	3.90763e-05	CCDC168
50.6971	1.09179	0.26928	4.0545	5.02424e-05	0.000159489	CCDC17
113.703	1.17268	0.348766	3.36235	0.000772815	0.00189761	CCDC170
96.3043	1.69111	0.321738	5.25617	1.4709e-07	8.02015e-07	CCDC173
8.65414	1.11922	0.457863	2.44445	0.0145073	0.0262008	CCDC27
21.3629	3.3726	0.643441	5.24151	1.59269e-07	8.61274e-07	CCDC33
19.8139	1.70848	0.383955	4.4497	8.59923e-06	3.22049e-05	CCDC36
593.57	1.79413	0.289966	6.18739	6.11668e-10	5.34773e-09	CCDC40
3.15316	1.70552	0.64242	2.65483	0.00793483	0.0153524	CCDC42
1127.51	1.35803	0.22174	6.12442	9.10147e-10	7.67742e-09	CCDC57
7.10474	2.78979	0.683453	4.08191	4.4667e-05	0.000143561	CCDC60
484.779	1.07764	0.28477	3.78423	0.000154187	0.000443591	CCDC61
2.67578	2.9902	0.824261	3.62774	0.000285916	0.000775433	CCDC63
1.71008	2.50204	0.702651	3.56086	0.000369649	0.000980939	CCDC70
346.192	1.30832	0.295061	4.43408	9.24666e-06	3.44262e-05	CCDC71L
325.889	1.19103	0.23874	4.98883	6.07461e-07	2.90208e-06	CCDC74A
372.502	1.92135	0.311457	6.16891	6.87637e-10	5.94167e-09	CCDC78
291.705	1.50133	0.346312	4.33519	1.45636e-05	5.18925e-05	CCDC8
2178.79	2.00775	0.236095	8.504	1.83161e-17	5.26009e-16	CCDC80
61.037	1.27985	0.280161	4.56827	4.91772e-06	1.93482e-05	CCDC81
2.95423	3.3924	0.808093	4.19803	2.69244e-05	9.09678e-05	CCDC83
1075.58	1.32689	0.28118	4.71899	2.37015e-06	9.94688e-06	CCDC88B
795.193	1.0933	0.203812	5.36424	8.12921e-08	4.69958e-07	CCDC9
549.279	1.14702	0.209792	5.46742	4.56623e-08	2.7716e-07	CCHCR1
13.2966	1.80337	0.354563	5.08619	3.65336e-07	1.82714e-06	CCIN
8.56407	3.81192	0.747661	5.09846	3.4242e-07	1.72601e-06	CCKAR
6.37146	2.71477	0.75591	3.59139	0.000328917	0.000881417	CCL13
1.56485	2.46311	0.988982	2.49055	0.0127546	0.0234069	CCL16
43.5926	5.82685	0.770154	7.56583	3.85407e-14	6.72586e-13	CCL18
44.2328	3.24753	0.551897	5.88429	3.99755e-09	2.99741e-08	CCL20
4.47622	1.77766	0.706526	2.51605	0.0118678	0.0219795	CCL21
11.0195	1.0668	0.388078	2.74892	0.0059792	0.0118927	CCL22
3.34989	2.90758	0.739259	3.93309	8.38602e-05	0.000255201	CCL23
13.095	2.40034	0.448314	5.35416	8.59547e-08	4.94474e-07	CCL25
9.2915	2.04636	0.485131	4.21815	2.46311e-05	8.38422e-05	CCL26
57.7543	1.28859	0.357748	3.60194	0.000315853	0.000848585	CCL5
17.144	5.41861	0.874503	6.19622	5.78367e-10	5.07408e-09	CCL7
603.14	2.01309	0.236828	8.50023	1.89218e-17	5.40781e-16	CCNB1
301.957	2.3884	0.312255	7.64887	2.02746e-14	3.69438e-13	CCNB2
5504.86	1.84725	0.282625	6.53606	6.31606e-11	6.55924e-10	CCND2
156.741	1.01566	0.214879	4.72665	2.28249e-06	9.60856e-06	CCNE1
298.177	1.14788	0.185185	6.19857	5.69767e-10	5.00358e-09	CCNF
122.017	1.48552	0.217136	6.84144	7.83993e-12	9.7167e-11	CCNJL
5728.33	1.0936	0.22307	4.90248	9.46322e-07	4.33316e-06	CCNL2
27.866	1.65667	0.408502	4.05548	5.00321e-05	0.000158932	CCR2
3.91883	1.71913	0.583012	2.9487	0.00319111	0.0067868	CCR3
12.6763	2.82976	0.513849	5.50698	3.65044e-08	2.25193e-07	CCR4
136.634	1.40291	0.315695	4.44387	8.83542e-06	3.2999e-05	CCR5
2.51287	2.93045	0.947204	3.09379	0.00197619	0.00439792	CCR8
1643.05	1.47951	0.302673	4.88813	1.01797e-06	4.61831e-06	CCS
76.8999	1.618	0.238957	6.77109	1.27816e-11	1.52349e-10	CD101
3866.86	2.0457	0.330024	6.19864	5.69519e-10	5.00358e-09	CD14
4446.15	2.03228	0.245722	8.27064	1.3324e-16	3.42221e-15	CD151
3072.26	3.16017	0.437915	7.21641	5.33765e-13	7.89438e-12	CD163
137.584	2.20988	0.316371	6.9851	2.84651e-12	3.74144e-11	CD163L1
5.53913	2.11432	0.729197	2.89952	0.00373737	0.00781373	CD164L2
15.9611	1.93276	0.368273	5.24817	1.53619e-07	8.33769e-07	CD19
8.52018	4.68868	0.848883	5.52335	3.32591e-08	2.07189e-07	CD1A
1.96662	2.7898	1.00521	2.77535	0.00551424	0.0110546	CD1B
10.8968	2.50375	0.515269	4.85911	1.17913e-06	5.27503e-06	CD1C
47.3557	1.86912	0.285528	6.54618	5.90262e-11	6.1696e-10	CD1D
7.01788	4.25755	0.680788	6.25385	4.00445e-10	3.62792e-09	CD1E
60.0046	1.89162	0.379947	4.97864	6.40333e-07	3.04274e-06	CD2
5.52572	2.33619	0.574728	4.06486	4.80615e-05	0.000153361	CD207
80.5717	2.0986	0.446086	4.70448	2.5452e-06	1.06013e-05	CD209
58.366	1.04426	0.261278	3.99673	6.42235e-05	0.000200182	CD247
909.089	3.4983	0.327352	10.6867	1.17522e-26	9.27013e-25	CD248
2490	2.11647	0.197971	10.6908	1.12404e-26	8.90601e-25	CD276
31.1689	1.42782	0.375427	3.80319	0.000142842	0.000414379	CD28
65.6687	2.91507	0.48844	5.96813	2.39987e-09	1.87882e-08	CD300E
28.3159	1.36228	0.369418	3.68765	0.000226337	0.000627172	CD300LB
101.204	1.18424	0.297676	3.9783	6.941e-05	0.000214578	CD300LF
12.062	1.31521	0.496186	2.65063	0.00803413	0.0155208	CD300LG
1678.35	1.75368	0.265813	6.59743	4.1834e-11	4.49982e-10	CD320
169.422	1.96818	0.361469	5.44496	5.18173e-08	3.11427e-07	CD36
39.8565	2.0815	0.403475	5.15892	2.48375e-07	1.28894e-06	CD3D
78.4544	2.10147	0.366447	5.73472	9.76716e-09	6.76082e-08	CD3E
19.0966	2.00189	0.394284	5.07728	3.82869e-07	1.90715e-06	CD3G
6.27175	1.54374	0.471187	3.27627	0.00105187	0.0024958	CD40LG
6592.77	1.87452	0.306911	6.10771	1.01073e-09	8.46955e-09	CD44
57.0352	1.07489	0.335801	3.20099	0.00136957	0.0031654	CD48
39.0399	1.53651	0.327488	4.69181	2.70793e-06	1.12133e-05	CD5
236.845	1.07753	0.227672	4.73283	2.21416e-06	9.35417e-06	CD58
93.2792	1.06554	0.324848	3.28013	0.0010376	0.00246499	CD6
16684.2	1.46688	0.214915	6.82539	8.76838e-12	1.07696e-10	CD63
96.6745	1.80049	0.378356	4.7587	1.94842e-06	8.32464e-06	CD7
30.3604	4.68049	0.651323	7.18613	6.6654e-13	9.73552e-12	CD70
35855	1.39627	0.291567	4.78884	1.6775e-06	7.28819e-06	CD74
10.3952	1.38584	0.392314	3.53247	0.00041169	0.00108039	CD79A
40.5433	1.89866	0.363363	5.22524	1.73933e-07	9.31901e-07	CD79B
12.0184	1.26526	0.3924	3.22442	0.00126228	0.00294273	CD80
20.165	1.31266	0.398137	3.297	0.000977221	0.00233586	CD8B
1730.72	3.03981	0.320555	9.48297	2.47154e-21	1.12763e-19	CD93
34.538	1.91616	0.363807	5.26697	1.38695e-07	7.60444e-07	CD96
570.774	2.12477	0.299574	7.09264	1.31576e-12	1.8402e-11	CDC20
6.88898	2.99493	0.772074	3.87907	0.000104858	0.000312381	CDC20B
213.164	2.14232	0.265907	8.05662	7.84301e-16	1.79379e-14	CDC25A
2551.01	1.42979	0.162431	8.80246	1.33843e-18	4.36664e-17	CDC25B
2968.49	1.18243	0.241839	4.88933	1.0118e-06	4.59388e-06	CDC34
57.8803	1.76146	0.37708	4.67132	2.99266e-06	1.23005e-05	CDC42BPG
176.427	3.10733	0.42661	7.28379	3.24576e-13	4.93196e-12	CDC42EP5
209.868	3.05637	0.293512	10.4131	2.16051e-25	1.49784e-23	CDC45
201.37	1.7589	0.234802	7.49097	6.83684e-14	1.14797e-12	CDC6
397.465	1.11086	0.218115	5.09298	3.5247e-07	1.76963e-06	CDC7
113.435	2.97392	0.317308	9.37237	7.092e-21	3.11556e-19	CDCA2
107.069	1.68175	0.287231	5.85506	4.76842e-09	3.51453e-08	CDCA3
179.724	1.27258	0.207293	6.13902	8.30315e-10	7.07462e-09	CDCA4
470.54	2.00848	0.260927	7.69747	1.38787e-14	2.60932e-13	CDCA5
340.719	2.1318	0.27627	7.71636	1.19702e-14	2.28683e-13	CDCA7
227.685	2.4227	0.279677	8.66249	4.61583e-18	1.41244e-16	CDCA8
199.136	2.15918	0.35623	6.06119	1.35119e-09	1.1046e-08	CDCP1
3.5032	1.33088	0.489309	2.71991	0.00653005	0.0128768	CDCP2
1811.29	1.51668	0.213732	7.09618	1.28256e-12	1.7966e-11	CDH11
73.3527	3.00977	0.492727	6.10841	1.00631e-09	8.43644e-09	CDH15
5.47823	3.6185	0.949163	3.81231	0.000137675	0.000400305	CDH16
9.69872	1.83253	0.485429	3.77507	0.000159961	0.000458715	CDH17
823.72	1.6919	0.28044	6.03301	1.60931e-09	1.29475e-08	CDH24
144.35	1.17241	0.333537	3.51509	0.000439611	0.0011452	CDH3
689.759	1.56627	0.2466	6.35145	2.13288e-10	2.0319e-09	CDH6
26.861	4.08737	0.663571	6.15965	7.29067e-10	6.27521e-09	CDHR4
64.6617	1.84136	0.399541	4.60868	4.0523e-06	1.62238e-05	CDHR5
451.218	2.30898	0.303208	7.61518	2.63321e-14	4.69218e-13	CDK1
2407.73	1.45359	0.248107	5.85872	4.66453e-09	3.44654e-08	CDK10
21.988	1.60879	0.340432	4.72573	2.29291e-06	9.64782e-06	CDK11A
19.2989	2.43221	0.450183	5.40271	6.56425e-08	3.87695e-07	CDK15
14.8455	2.72582	0.497415	5.47997	4.25397e-08	2.59985e-07	CDK3
1862.88	1.01284	0.301785	3.35615	0.000790344	0.00193423	CDK6
20.0658	2.5805	0.617907	4.17619	2.96429e-05	9.90589e-05	CDKL4
2703.93	1.09185	0.262146	4.16507	3.11263e-05	0.000103471	CDKN1A
1244.83	2.97053	0.531145	5.59269	2.23576e-08	1.43354e-07	CDKN2A
385.59	1.57559	0.370048	4.25779	2.06458e-05	7.13717e-05	CDKN2B
1659.75	1.46413	0.253716	5.77074	7.89246e-09	5.57625e-08	CDKN2C
172.934	1.9893	0.259468	7.66686	1.76255e-14	3.25094e-13	CDKN3
434.278	2.02598	0.518607	3.90658	9.36123e-05	0.000281933	CDR1
3.90397	1.25408	0.517476	2.42346	0.0153736	0.027622	CDRT15
492.647	2.03588	0.277011	7.34944	1.99039e-13	3.15406e-12	CDT1
1020.46	1.04253	0.29387	3.54758	0.000388791	0.00102591	CDYL
20.4299	1.11099	0.316602	3.5091	0.000449628	0.00116803	CEACAM1
4.66145	3.18701	0.849943	3.74968	0.000177059	0.00050239	CEACAM16
202.609	1.69581	0.285006	5.95009	2.67996e-09	2.07522e-08	CEACAM19
4.93932	3.611	0.872116	4.1405	3.46549e-05	0.000114195	CEACAM20
3723.48	1.12877	0.302388	3.73286	0.000189317	0.000533501	CEBPD
74.3204	2.01067	0.307963	6.52895	6.62339e-11	6.84938e-10	CEL
5.72314	1.92008	0.576965	3.3279	0.000875047	0.0021147	CELA1
5.86048	1.09156	0.488918	2.23261	0.0255747	0.0434437	CELA2A
436.312	3.46254	0.333727	10.3754	3.20889e-25	2.17372e-23	CELSR1
110.735	2.95441	0.325252	9.08346	1.05174e-19	4.01424e-18	CENPA
246.693	2.57381	0.298132	8.63311	5.97035e-18	1.80207e-16	CENPE
1189.33	2.82174	0.324778	8.68823	3.68143e-18	1.14628e-16	CENPF
229.587	1.50672	0.22751	6.62265	3.5282e-11	3.84399e-10	CENPH
97.4286	2.12897	0.295734	7.19895	6.06772e-13	8.91472e-12	CENPI
158.845	2.03023	0.281843	7.2034	5.87274e-13	8.66413e-12	CENPK
207.216	2.81886	0.318156	8.86	8.00145e-19	2.68958e-17	CENPM
90.3952	2.10933	0.271028	7.78273	7.09772e-15	1.41222e-13	CENPW
220.224	1.17598	0.256554	4.58374	4.56725e-06	1.80977e-05	CEP112
140.324	1.44985	0.311852	4.64917	3.33281e-06	1.35841e-05	CEP128
310.428	1.32688	0.234255	5.66428	1.47639e-08	9.83226e-08	CEP135
131.22	1.07538	0.20629	5.21295	1.85857e-07	9.90864e-07	CEP152
1184.35	1.09607	0.15832	6.92311	4.41842e-12	5.6866e-11	CEP164
162.78	3.03838	0.309685	9.81119	1.00777e-22	5.46967e-21	CEP55
748.245	1.22058	0.169638	7.1952	6.23699e-13	9.14072e-12	CEP89
4.04228	3.47534	0.74722	4.65103	3.30286e-06	1.34695e-05	CER1
169.093	1.9874	0.247543	8.02848	9.86841e-16	2.24257e-14	CERKL
2030.63	1.34923	0.345844	3.90128	9.56835e-05	0.000287536	CERS1
106.104	1.15985	0.295038	3.93118	8.45303e-05	0.000257067	CES3
93.3253	2.78315	0.295292	9.42507	4.2981e-21	1.92633e-19	CETP
498.68	1.53786	0.405315	3.79424	0.000148095	0.000428007	CFD
3.73909	2.65278	0.743733	3.56684	0.000361306	0.000960669	CFHR1
1.7988	2.15912	0.825058	2.61693	0.00887233	0.0169592	CFHR3
2.57171	2.79485	0.971442	2.87701	0.00401461	0.00832861	CFHR5
1081.07	2.58326	0.313186	8.24834	1.60616e-16	4.07814e-15	CFI
119.378	1.49945	0.273795	5.47654	4.33727e-08	2.64529e-07	CFP
4.45302	3.30481	0.635021	5.20425	1.9478e-07	1.03502e-06	CGB7
694.504	1.37177	0.180986	7.57946	3.47003e-14	6.08557e-13	CHAF1A
250.619	1.0194	0.209983	4.85469	1.20578e-06	5.38639e-06	CHAF1B
14.9176	3.31622	0.784981	4.22458	2.39385e-05	8.16727e-05	CHAT
789.218	1.54468	0.301896	5.11658	3.11123e-07	1.58263e-06	CHCHD5
2068.8	1.08874	0.27669	3.93488	8.32367e-05	0.000253481	CHD7
332.762	1.32041	0.188574	7.00209	2.52171e-12	3.35245e-11	CHEK1
57972.4	4.77964	0.500734	9.54527	1.35751e-21	6.42482e-20	CHI3L1
5183.41	2.98227	0.453292	6.57915	4.73154e-11	5.04356e-10	CHI3L2
439.504	1.36767	0.284948	4.79974	1.58871e-06	6.93093e-06	CHIC2
101.998	1.78825	0.400817	4.46152	8.13802e-06	3.06653e-05	CHIT1
94.033	1.44733	0.451919	3.20263	0.00136177	0.00314985	CHODL
4992.6	1.84663	0.227452	8.11877	4.70936e-16	1.10558e-14	CHPF
1493.74	1.39978	0.193567	7.2315	4.77678e-13	7.09442e-12	CHPF2
84.7852	3.47342	0.46506	7.46874	8.09634e-14	1.34924e-12	CHRDL2
105.344	2.37611	0.500808	4.74456	2.08962e-06	8.87874e-06	CHRNA1
42.8016	1.39314	0.25574	5.44749	5.10853e-08	3.07447e-07	CHRNA10
33.2557	2.09635	0.463609	4.52182	6.131e-06	2.36293e-05	CHRNA3
149.681	4.48523	0.503307	8.91151	5.03415e-19	1.74504e-17	CHRNA9
11.1834	3.08554	0.621718	4.96292	6.94418e-07	3.26911e-06	CHRNB4
11.7631	2.18211	0.517106	4.21984	2.44476e-05	8.32814e-05	CHRND
21.0521	4.16258	0.662263	6.28538	3.27043e-10	3.01525e-09	CHRNG
720.263	1.20632	0.200433	6.01856	1.75974e-09	1.41065e-08	CHST12
28.0913	1.05266	0.346337	3.0394	0.00237051	0.00517871	CHST13
548.092	1.45715	0.176282	8.26598	1.38555e-16	3.54844e-15	CHST14
5.7276	3.36009	0.704941	4.76648	1.87474e-06	8.0525e-06	CHST4
190.108	1.8091	0.394122	4.59021	4.42802e-06	1.75931e-05	CHST9
1310.3	2.24261	0.278301	8.05824	7.74026e-16	1.77257e-14	CHTF18
3.34758	2.87376	0.762857	3.7671	0.000165157	0.000471786	CIB3
2.84907	1.88221	0.842741	2.23344	0.0255198	0.043367	CIB4
4.25837	1.3072	0.543634	2.40457	0.0161917	0.0289629	CIDEC
51.797	2.70482	0.35812	7.55281	4.25951e-14	7.40428e-13	CILP
36.2846	1.83795	0.348001	5.28146	1.2816e-07	7.08375e-07	CILP2
107.261	1.68153	0.260115	6.46456	1.01596e-10	1.01929e-09	CISH
364.859	1.90341	0.356095	5.34523	9.03019e-08	5.16659e-07	CITED1
188.118	2.44026	0.307677	7.93123	2.16993e-15	4.62883e-14	CKAP2L
1741.49	1.35112	0.166313	8.12397	4.51193e-16	1.06204e-14	CKAP4
37.7196	1.36367	0.246014	5.54306	2.97237e-08	1.86408e-07	CKLF
24.324	2.03684	0.354433	5.74677	9.09631e-09	6.32855e-08	CKM
409.504	2.15364	0.270815	7.95245	1.82852e-15	3.9432e-14	CKS2
2670.76	1.0858	0.261262	4.15597	3.23914e-05	0.000107475	CLASRP
211.377	3.16062	0.346945	9.10984	8.25008e-20	3.17549e-18	CLCF1
14.7585	2.26252	0.474509	4.76813	1.85944e-06	7.99064e-06	CLCN1
22.458	2.95723	0.485203	6.09483	1.09557e-09	9.10304e-09	CLCNKA
19.7594	2.13593	0.516886	4.1323	3.59158e-05	0.00011789	CLCNKB
4.23849	1.39784	0.500024	2.79554	0.00518134	0.0104475	CLDN14
444.279	1.21049	0.197327	6.13445	8.54569e-10	7.25341e-09	CLDN15
11.8533	2.29594	0.402413	5.70543	1.16052e-08	7.90543e-08	CLDN18
4.83775	3.24926	0.776831	4.18271	2.88053e-05	9.6642e-05	CLDN19
6.46727	1.63968	0.464764	3.52798	0.000418745	0.00109696	CLDN2
5.98862	2.20595	0.595653	3.70341	0.000212724	0.000593528	CLDN23
57.669	1.54824	0.287216	5.3905	7.02628e-08	4.11559e-07	CLDN7
68.2968	1.86959	0.358249	5.21868	1.80205e-07	9.62177e-07	CLDND2
31.1599	2.50908	0.436163	5.75262	8.78702e-09	6.12778e-08	CLEC10A
703.859	1.89212	0.294792	6.41849	1.37635e-10	1.35482e-09	CLEC11A
42.585	1.4336	0.347734	4.12268	3.74492e-05	0.000122448	CLEC12A
174.82	2.13838	0.339527	6.29811	3.01293e-10	2.7982e-09	CLEC18A
351.622	2.33301	0.335269	6.95862	3.43629e-12	4.47449e-11	CLEC18B
23.8268	2.68613	0.434775	6.17822	6.4827e-10	5.63995e-09	CLEC18C
215.254	1.46511	0.31117	4.7084	2.49669e-06	1.04115e-05	CLEC2B
119.564	1.42524	0.236965	6.01459	1.80343e-09	1.44112e-08	CLEC2D
3.23807	2.55509	0.863856	2.95777	0.00309869	0.00661395	CLEC3A
3.09437	2.89046	0.883554	3.2714	0.00107017	0.00253652	CLEC4C
5.75486	2.43838	0.607737	4.01224	6.01454e-05	0.000188798	CLEC4F
14.2249	2.02885	0.575349	3.5263	0.000421416	0.0011033	CLEC5A
1.73072	2.62124	0.922324	2.84199	0.00448326	0.00919023	CLEC6A
19.9399	1.46341	0.31477	4.64914	3.33325e-06	1.35841e-05	CLECL1
1983.03	1.18875	0.257387	4.61852	3.86485e-06	1.55294e-05	CLIC1
36.8934	1.86358	0.403285	4.621	3.81886e-06	1.53655e-05	CLIC3
53.9874	2.20156	0.46682	4.71609	2.40425e-06	1.00733e-05	CLIC6
1.59917	2.02362	0.783113	2.58407	0.00976424	0.0185026	CLLU1OS
7.94672	3.48859	0.640099	5.45007	5.03496e-08	3.03225e-07	CLNK
3.03441	3.0543	1.04608	2.91977	0.00350295	0.00738628	CLRN1
142.945	1.9629	0.325226	6.0355	1.58468e-09	1.27724e-08	CLSPN
164683	1.4546	0.260203	5.59027	2.26714e-08	1.45261e-07	CLU
2736.91	1.17611	0.178208	6.59966	4.1209e-11	4.44066e-10	CLUH
37.55	1.05276	0.238254	4.41865	9.93175e-06	3.67227e-05	CMTM1
1608.42	1.36287	0.178789	7.6228	2.48231e-14	4.4501e-13	CMTM3
523.681	1.34658	0.356879	3.77321	0.000161162	0.000462085	CMYA5
3.1234	3.35967	1.07202	3.13395	0.00172468	0.00389044	CNBD1
19.0554	1.42271	0.348917	4.0775	4.55235e-05	0.000145892	CNBD2
503.298	1.98614	0.390497	5.08617	3.65366e-07	1.82714e-06	CNGA3
648.122	1.01952	0.260515	3.91349	9.09727e-05	0.000274916	CNIH3
623.101	1.01573	0.292427	3.47345	0.000513809	0.00131721	CNN2
68.8571	2.31149	0.492295	4.69534	2.66166e-06	1.10449e-05	CNPY1
5.00769	3.01121	0.670889	4.48839	7.17649e-06	2.73793e-05	CNR2
53.8857	1.826	0.336724	5.42286	5.86542e-08	3.48976e-07	CNTD2
124.705	1.53293	0.390983	3.9207	8.82937e-05	0.000267504	CNTNAP3B
1201.4	1.46975	0.155933	9.42547	4.28178e-21	1.92388e-19	CNTROB
911.797	1.66	0.390895	4.24667	2.16969e-05	7.4656e-05	COL11A1
741.353	2.26114	0.367634	6.15051	7.72321e-10	6.61812e-09	COL12A1
162.515	2.80856	0.422831	6.64228	3.08867e-11	3.41689e-10	COL13A1
466.803	2.71051	0.402402	6.73582	1.63007e-11	1.90146e-10	COL14A1
349.114	2.92184	0.365491	7.99427	1.30344e-15	2.88088e-14	COL15A1
4120.59	1.13857	0.271332	4.19623	2.71393e-05	9.15895e-05	COL16A1
4452.48	1.60077	0.278817	5.74129	9.39559e-09	6.52143e-08	COL18A1
13209	5.30416	0.477608	11.1057	1.1771e-28	1.07134e-26	COL1A1
12454.7	4.6451	0.444969	10.4392	1.64265e-25	1.15689e-23	COL1A2
3579.46	2.97142	0.507633	5.85347	4.81412e-09	3.5438e-08	COL20A1
943.339	3.98314	0.376515	10.579	3.73023e-26	2.78169e-24	COL22A1
243.713	1.10642	0.410835	2.6931	0.00707902	0.0138475	COL23A1
927.229	2.28492	0.261113	8.7507	2.12035e-18	6.75618e-17	COL27A1
297.73	1.06019	0.403025	2.63058	0.00852382	0.0163759	COL28A1
86.3785	3.87308	0.506062	7.65337	1.95784e-14	3.57856e-13	COL2A1
11651.2	5.47011	0.487597	11.2185	3.30805e-29	3.15652e-27	COL3A1
13897.6	4.31606	0.384794	11.2166	3.38185e-29	3.19261e-27	COL4A1
12845.2	4.09347	0.338175	12.1046	9.98473e-34	1.18139e-31	COL4A2
110.697	1.15756	0.355214	3.25876	0.001119	0.00263955	COL4A4
164.739	2.38586	0.361426	6.60124	4.07726e-11	4.39898e-10	COL4A6
3060.94	4.23531	0.39886	10.6185	2.44369e-26	1.87752e-24	COL5A1
3808.17	3.15596	0.361156	8.73851	2.36198e-18	7.49918e-17	COL5A2
4200.21	1.68525	0.300227	5.61324	1.98575e-08	1.28672e-07	COL5A3
14189.9	3.11537	0.299098	10.4159	2.09838e-25	1.46048e-23	COL6A1
10935.4	4.64716	0.403517	11.5167	1.08751e-30	1.09665e-28	COL6A2
2863.75	5.30405	0.507946	10.4422	1.59141e-25	1.12528e-23	COL6A3
12.0694	3.89008	0.91577	4.24788	2.15801e-05	7.43409e-05	COL6A5
19.1492	1.39967	0.457319	3.0606	0.0022089	0.00485628	COL6A6
1363.51	2.749	0.313696	8.76326	1.8969e-18	6.09894e-17	COL7A1
932.43	3.61491	0.47661	7.58464	3.33409e-14	5.86338e-13	COL8A1
420.547	1.09727	0.331984	3.30518	0.000949154	0.00227655	COL8A2
408.62	1.21768	0.395029	3.08252	0.00205258	0.0045474	COL9A1
54.344	2.1586	0.361193	5.97631	2.28245e-09	1.79561e-08	COLEC11
2696.44	1.57518	0.168269	9.36107	7.8931e-21	3.4335e-19	COLGALT1
1788.57	1.10854	0.235208	4.71301	2.44078e-06	1.02119e-05	COMMD4
16.6005	3.04922	0.581646	5.24239	1.58508e-07	8.57942e-07	COMP
309.963	1.4859	0.341154	4.35551	1.32755e-05	4.76951e-05	COMTD1
3025.77	1.06205	0.241129	4.40449	1.06032e-05	3.88653e-05	COPE
540.117	1.20201	0.285917	4.20403	2.62203e-05	8.87749e-05	COPZ2
24.3717	1.32328	0.353118	3.74742	0.000178663	0.000506455	CORIN
607.524	1.14524	0.294011	3.89523	9.81043e-05	0.000294064	CORO7
51.6995	1.38047	0.36947	3.73636	0.000186705	0.000527062	COX4I2
14.4171	1.03967	0.462661	2.24716	0.0246299	0.0420561	COX6A2
15.7538	2.42086	0.439655	5.50628	3.66506e-08	2.25859e-07	COX6B2
826.746	1.65846	0.242934	6.82678	8.68425e-12	1.06811e-10	COX8A
12.0333	3.86694	0.788083	4.90677	9.25869e-07	4.25267e-06	CPA3
70.8306	2.79513	0.395168	7.07327	1.51322e-12	2.08838e-11	CPA4
4.03366	1.97062	0.52299	3.76799	0.000164569	0.000470259	CPA5
8.14469	1.39759	0.501157	2.78873	0.00529144	0.0106465	CPA6
2.47215	2.8689	0.847971	3.38326	0.000716318	0.00177484	CPLX4
2.51838	3.21439	1.35467	2.37283	0.0176525	0.0312671	CPN1
3.09053	2.77428	1.03777	2.67331	0.00751077	0.0146036	CPN2
2214.56	1.50427	0.187032	8.04285	8.77746e-16	1.99977e-14	CPNE1
2452.46	1.35806	0.194113	6.99621	2.62973e-12	3.47783e-11	CPSF1
21.8044	2.18676	0.366385	5.96847	2.39494e-09	1.87579e-08	CPT1B
1913.96	3.05895	0.314585	9.72376	2.38798e-22	1.23203e-20	CPXM1
4.46224	2.61009	0.705981	3.69712	0.00021806	0.000606603	CPZ
4.8671	1.86715	0.623055	2.99676	0.00272868	0.00588941	CR1L
229.524	1.84979	0.31647	5.84508	5.06321e-09	3.71023e-08	CRABP2
254.254	1.77984	0.325215	5.47282	4.4294e-08	2.69592e-07	CREB3L1
70.5713	1.08019	0.330828	3.2651	0.00109424	0.00258528	CRIP3
468.084	1.29064	0.295574	4.36656	1.2622e-05	4.55131e-05	CRIPAK
1068.4	1.53828	0.275855	5.57639	2.45555e-08	1.56394e-07	CRISPLD1
254.346	2.41277	0.331225	7.28439	3.23141e-13	4.91439e-12	CRNDE
5.42468	4.04289	1.17865	3.43011	0.000603344	0.00152191	CRNN
1853.93	1.27566	0.239731	5.32124	1.03062e-07	5.81604e-07	CROCC
642.612	1.07845	0.175425	6.14763	7.86491e-10	6.7303e-09	CROT
5.6498	3.49192	0.816929	4.27444	1.91618e-05	6.65787e-05	CRX
14.2568	1.77488	0.480816	3.6914	0.000223022	0.000619048	CRYBA2
5.39464	2.04527	0.557643	3.66771	0.000244731	0.000673305	CRYBA4
18.987	2.09365	0.41466	5.04908	4.43946e-07	2.1898e-06	CRYBB2
7.16744	2.13413	0.514965	4.14422	3.4097e-05	0.000112482	CRYBB3
4.18392	2.75923	0.727078	3.79495	0.000147671	0.000426989	CRYGA
197.967	1.68045	0.303795	5.53152	3.17462e-08	1.98322e-07	CRYGS
21.2805	1.01482	0.376617	2.69456	0.00704817	0.0137932	CSAG1
2121.93	1.01289	0.198767	5.09585	3.47188e-07	1.74756e-06	CSF1
1.91387	2.53075	1.1511	2.19854	0.0279108	0.0469982	CSF2
32.2442	1.5291	0.65498	2.33458	0.0195654	0.0342993	CSF3
824.197	1.4627	0.254019	5.75823	8.49997e-09	5.95568e-08	CSMD2
3238.33	2.1164	0.267689	7.9062	2.65361e-15	5.58674e-14	CSPG4
11.1671	3.55607	0.691926	5.13938	2.75652e-07	1.41805e-06	CST1
2.37682	3.00094	0.792956	3.7845	0.000154017	0.000443245	CST2
7.74192	2.26131	0.540359	4.18482	2.85393e-05	9.59491e-05	CST6
1.31468	2.25378	1.03404	2.17959	0.0292879	0.0490879	CST9
1.90693	2.97106	1.31943	2.25178	0.0243361	0.0415986	CST9L
64.2659	2.22001	0.380255	5.83821	5.27634e-09	3.85527e-08	CSTA
1.85157	2.3427	0.899213	2.60528	0.00918001	0.0174946	CSTL1
8.78878	4.29452	0.900243	4.7704	1.8386e-06	7.92026e-06	CTCFL
364.586	2.82522	0.355113	7.95584	1.77925e-15	3.85099e-14	CTHRC1
14.8713	2.2866	0.428313	5.33863	9.36492e-08	5.33404e-07	CTLA4
10.117	1.46238	0.416749	3.50901	0.000449781	0.00116826	CTRB2
25.5051	2.5177	0.465681	5.40649	6.42702e-08	3.79716e-07	CTRC
27298.4	1.0118	0.242865	4.1661	3.09859e-05	0.000103081	CTSB
1700.95	1.16648	0.28652	4.07121	4.67695e-05	0.000149534	CTSC
10252.5	1.05687	0.315314	3.35181	0.000802859	0.00196215	CTSD
5.38938	2.72253	0.94521	2.88035	0.00397236	0.00824964	CTSG
469.238	1.51965	0.292518	5.19505	2.04667e-07	1.08237e-06	CTSK
3589.42	1.06994	0.261971	4.08418	4.42321e-05	0.000142319	CTSL
41.9005	1.76021	0.321478	5.47535	4.36644e-08	2.66217e-07	CTSW
5946.52	1.54187	0.308311	5.001	5.70335e-07	2.73777e-06	CTSZ
661.844	1.88049	0.358483	5.24568	1.55707e-07	8.43811e-07	CTU1
157.4	1.83368	0.239255	7.66413	1.80044e-14	3.31131e-13	CUBN
5.48157	3.02843	0.872809	3.46975	0.000520948	0.00133398	CWH43
180.063	2.11826	0.420298	5.03991	4.65745e-07	2.2847e-06	CXCL10
24.5862	4.26851	0.641969	6.64909	2.94915e-11	3.27339e-10	CXCL13
2.87868	2.66834	0.730586	3.65233	0.000259875	0.000711219	CXCL17
78.5804	1.31073	0.453145	2.89252	0.0038217	0.00797409	CXCL3
111.847	1.68489	0.530693	3.17489	0.00149893	0.00343175	CXCL5
50.1789	3.87953	0.708112	5.4787	4.28474e-08	2.61685e-07	CXCL6
87.033	2.70437	0.439965	6.14677	7.90742e-10	6.76016e-09	CXCL9
20.3493	2.8804	0.45311	6.35695	2.05798e-10	1.969e-09	CXCR3
1011.87	1.77896	0.281944	6.30962	2.79717e-10	2.61148e-09	CXCR4
26.414	2.062	0.402748	5.11983	3.05819e-07	1.55923e-06	CXCR6
1958.32	1.17848	0.182939	6.44191	1.17976e-10	1.16974e-09	CXXC1
6.01634	2.30195	0.539085	4.2701	1.95382e-05	6.78201e-05	CXorf65
6145.73	2.03449	0.380757	5.34329	9.12733e-08	5.21713e-07	CYBA
5.03587	3.93566	1.30992	3.00451	0.00266009	0.00575466	CYP11B1
4.55156	3.93484	1.52429	2.58142	0.00983949	0.0186293	CYP11B2
63.8573	1.95564	0.376278	5.19734	2.02164e-07	1.07072e-06	CYP19A1
5.24819	3.99651	1.1225	3.56037	0.000370333	0.000982168	CYP1A2
31.8939	2.07718	0.385167	5.39295	6.93105e-08	4.06921e-07	CYP21A2
127.59	3.89242	0.421884	9.22629	2.80176e-20	1.14049e-18	CYP27B1
56.433	1.58274	0.37999	4.16522	3.11046e-05	0.000103418	CYP27C1
4.6363	3.2219	1.00266	3.21336	0.00131191	0.00304801	CYP2A13
11.3201	1.18149	0.468481	2.52196	0.0116702	0.0216542	CYP2A7
6.38013	4.41714	1.065	4.14756	3.36038e-05	0.000111062	CYP2B6
5.49818	4.31501	1.12874	3.82286	0.000131913	0.000384937	CYP2C19
4.23155	3.9766	1.03354	3.84755	0.000119307	0.000351796	CYP2C9
59.9637	1.57079	0.358758	4.3784	1.19553e-05	4.3333e-05	CYP2D6
5.19271	2.47995	0.774492	3.20204	0.0013646	0.00315555	CYP2F1
14.7851	3.07187	0.522603	5.87801	4.15238e-09	3.10824e-08	CYP2W1
89.5935	1.26353	0.314536	4.01713	5.8912e-05	0.000185188	CYP3A5
6.7542	2.55955	0.915862	2.79469	0.00519503	0.0104715	CYP4A22
6.81722	4.50798	0.756795	5.95667	2.57434e-09	2.00216e-08	CYP4F22
6.19071	4.51763	1.20841	3.7385	0.000185121	0.000523116	CYP4F8
1046.43	1.01328	0.276032	3.67089	0.000241705	0.000665701	D2HGDH
1025.54	1.20809	0.245374	4.92344	8.50355e-07	3.93331e-06	DAB2
3073.69	1.53741	0.233042	6.59714	4.19167e-11	4.50152e-10	DAPK3
3.86543	2.62968	0.855888	3.07246	0.002123	0.00468645	DAZL
282.862	1.04656	0.208813	5.01195	5.38807e-07	2.60352e-06	DBF4
4498.7	1.31243	0.177005	7.41464	1.21952e-13	1.99116e-12	DBN1
3.47231	3.06995	0.688343	4.45991	8.19926e-06	3.08437e-05	DBX1
982.09	1.38547	0.168018	8.246	1.6379e-16	4.15279e-15	DCAF15
23.4187	1.391	0.27656	5.02966	4.91341e-07	2.39767e-06	DCAF4L1
6.76535	3.13453	0.704064	4.45205	8.50531e-06	3.18801e-05	DCAF4L2
2.82781	3.24227	1.31251	2.47028	0.0135007	0.0246235	DCAF8L1
1359.34	1.85502	0.272353	6.81108	9.68661e-12	1.17995e-10	DCBLD2
2.63921	3.42547	1.37614	2.48918	0.0128038	0.0234851	DCD
53.6347	1.61047	0.354438	4.54374	5.52651e-06	2.15381e-05	DCDC1
2.3536	2.7435	0.927744	2.95718	0.0031047	0.00662365	DCDC2C
1610.89	1.35689	0.250097	5.42546	5.78067e-08	3.44164e-07	DCHS1
5189.02	1.19585	0.198984	6.00977	1.85791e-09	1.48265e-08	DCLK2
16.8691	1.5442	0.406954	3.79453	0.000147925	0.000427654	DCST1
50.2984	2.09496	0.357856	5.85421	4.79271e-09	3.5295e-08	DCST2
13.6687	2.42285	0.461864	5.24582	1.55593e-07	8.4345e-07	DCSTAMP
1167.04	1.57283	0.456024	3.449	0.000562672	0.00143152	DCX
1797.83	1.16984	0.20736	5.64162	1.68458e-08	1.10569e-07	DDAH2
717.552	2.15969	0.248133	8.70377	3.21041e-18	1.00668e-16	DDX11
2631.9	1.75731	0.203253	8.64591	5.338e-18	1.61947e-16	DDX39A
2400.77	1.03337	0.143935	7.17942	7.00093e-13	1.0193e-11	DDX41
1.94867	2.56943	1.04467	2.45957	0.0139102	0.0252458	DDX53
2259.96	1.18449	0.164968	7.18012	6.96511e-13	1.01492e-11	DDX56
479.939	1.08221	0.201921	5.35957	8.34194e-08	4.81629e-07	DDX60L
463.39	1.52134	0.243227	6.2548	3.98019e-10	3.61147e-09	DECR2
2683.25	1.12537	0.194884	5.77455	7.71575e-09	5.46663e-08	DENND2A
177.153	1.3702	0.27485	4.98525	6.18819e-07	2.95236e-06	DENND2D
122.544	2.49951	0.323254	7.73234	1.05586e-14	2.02589e-13	DEPDC1
113.827	2.11241	0.291944	7.23566	4.63279e-13	6.89788e-12	DEPDC1B
142.172	1.18925	0.266712	4.45894	8.23654e-06	3.09577e-05	DERL3
137.74	1.95469	0.436501	4.47808	7.53159e-06	2.86158e-05	DES
2.66493	2.68618	0.774479	3.46837	0.000523624	0.00134005	DGAT2L6
17.6827	1.32076	0.402906	3.27808	0.00104515	0.00248183	DHH
55.085	2.18031	0.441467	4.93879	7.86096e-07	3.658e-06	DHRS2
1532.77	1.15609	0.240958	4.79786	1.60366e-06	6.9879e-06	DHRS3
911.44	1.38934	0.185321	7.49693	6.53296e-14	1.10007e-12	DHX34
352.281	2.18253	0.32836	6.64677	2.996e-11	3.31917e-10	DIRAS3
289.173	1.01496	0.142985	7.09834	1.26267e-12	1.77154e-11	DISP1
225.481	2.78037	0.569256	4.88422	1.03841e-06	4.70267e-06	DKK1
2.74565	1.9901	0.681819	2.9188	0.00351378	0.00740438	DKK4
19.1407	2.66555	0.436302	6.10942	9.99913e-10	8.3868e-09	DKKL1
190.724	2.88916	0.343218	8.41784	3.83495e-17	1.05035e-15	DLGAP5
32.9085	5.1384	0.802368	6.40405	1.5131e-10	1.47148e-09	DLK1
2481.18	1.26754	0.472368	2.68337	0.00728838	0.0142038	DLL3
341.39	1.25358	0.229678	5.45801	4.81492e-08	2.90961e-07	DLL4
5.74635	1.58807	0.520703	3.04985	0.00228955	0.00501541	DLX3
13.5117	3.0177	0.474242	6.36322	1.97566e-10	1.89433e-09	DLX4
94.0777	1.1286	0.466336	2.42015	0.0155143	0.0278484	DLX5
21.4006	5.58787	0.680555	8.21075	2.19803e-16	5.45604e-15	DMBX1
6.78365	3.75281	0.645119	5.81723	5.98315e-09	4.32629e-08	DMP1
2747.88	1.39008	0.254085	5.4709	4.47746e-08	2.72144e-07	DMPK
4.34223	2.97355	0.680789	4.3678	1.25504e-05	4.52917e-05	DMRT1
30.747	1.10848	0.479542	2.31153	0.0208034	0.0362334	DMRTA1
412.34	1.29286	0.491284	2.6316	0.00849846	0.0163325	DMRTA2
2.13791	2.55033	0.957264	2.66419	0.00771735	0.0149642	DMRTB1
190.488	1.49114	0.316233	4.71531	2.41342e-06	1.01094e-05	DNA2
48.7743	2.05139	0.421156	4.87085	1.11121e-06	5.00044e-06	DNAAF3
48.8883	1.22462	0.383591	3.19252	0.00141038	0.00324958	DNAH12
104.869	2.34177	0.457622	5.11726	3.10002e-07	1.57784e-06	DNAH14
150.895	1.94538	0.470111	4.13814	3.50137e-05	0.000115206	DNAH2
23.8791	2.7265	0.567241	4.8066	1.53518e-06	6.72571e-06	DNAH3
117.192	1.43267	0.344947	4.1533	3.27716e-05	0.000108574	DNAH5
18.085	1.94747	0.563721	3.45466	0.000550987	0.00140502	DNAH8
483.28	1.3174	0.317002	4.15582	3.24121e-05	0.000107503	DNAH9
88.7601	1.862	0.436476	4.26599	1.99018e-05	6.90281e-05	DNAI1
24.715	2.32947	0.485314	4.79992	1.58726e-06	6.92666e-06	DNAI2
14.2632	1.87218	0.413939	4.52285	6.10121e-06	2.35401e-05	DNAJC5B
1088.47	1.09373	0.236956	4.61574	3.91698e-06	1.5714e-05	DNALI1
13.0135	2.67917	0.537838	4.98138	6.3132e-07	3.00313e-06	DNASE1L3
445.663	1.19579	0.186823	6.40062	1.54743e-10	1.50322e-09	DNMBP
2221.07	1.16359	0.146274	7.95489	1.79296e-15	3.87594e-14	DNMT1
734.263	1.15964	0.187508	6.1845	6.23001e-10	5.4361e-09	DNMT3A
121.851	1.697	0.225288	7.53258	4.97457e-14	8.52207e-13	DNMT3B
1379.13	1.06048	0.269572	3.93395	8.35615e-05	0.000254382	DNPH1
2.97269	2.4214	1.01873	2.37689	0.0174595	0.0309455	DNTT
1071.34	1.54297	0.198264	7.7824	7.11616e-15	1.41431e-13	DOCK6
129.696	2.93017	0.346938	8.44581	3.01957e-17	8.39988e-16	DOK2
480.808	1.75056	0.227914	7.68079	1.5811e-14	2.95383e-13	DOK3
80.5513	1.61058	0.329129	4.89348	9.90702e-07	4.50845e-06	DOK7
536.209	1.11713	0.112763	9.90693	3.88378e-23	2.18131e-21	DOLK
2427.34	1.78984	0.228711	7.82576	5.046e-15	1.01653e-13	DOT1L
191.071	4.73066	0.453568	10.4299	1.81129e-25	1.27062e-23	DPEP1
1348.72	1.01968	0.190528	5.35188	8.70465e-08	4.99645e-07	DPM2
1082.58	1.29048	0.307096	4.20221	2.64323e-05	8.94416e-05	DPM3
191.451	2.08674	0.41008	5.08862	3.6067e-07	1.8062e-06	DPP4
5574.09	1.19914	0.271446	4.41761	9.98002e-06	3.68781e-05	DPP7
13.7837	2.23225	0.52561	4.24697	2.16684e-05	7.46014e-05	DPPA4
811.762	1.36658	0.344368	3.96838	7.23625e-05	0.000223122	DPYD
12408.7	1.54284	0.181208	8.51419	1.67761e-17	4.84133e-16	DPYSL3
23.1046	1.63427	0.36324	4.49915	6.82244e-06	2.61245e-05	DQX1
823.935	2.91806	0.328746	8.87632	6.91109e-19	2.34977e-17	DRAXIN
208.773	1.6151	0.479009	3.37175	0.000746916	0.00183911	DRC1
78.982	1.6888	0.351547	4.80392	1.55591e-06	6.80323e-06	DRD2
3.03699	1.88716	0.81889	2.30453	0.0211927	0.0368465	DRD3
263.961	2.33084	0.410674	5.67565	1.38166e-08	9.25699e-08	DRD4
10.5207	3.51419	0.847405	4.147	3.36853e-05	0.000111289	DSC3
87.118	2.91837	0.536951	5.43508	5.47716e-08	3.27302e-07	DSG2
5.79545	2.80732	0.987008	2.84427	0.00445132	0.00913002	DSG3
3.5401	3.85648	1.42269	2.7107	0.00671408	0.0132144	DSG4
414.374	1.14615	0.194031	5.90704	3.48308e-09	2.64065e-08	DSN1
3.8551	3.50681	0.729423	4.80764	1.52721e-06	6.69753e-06	DSPP
41.9225	1.24928	0.504277	2.47737	0.0132356	0.0241821	DTHD1
258.566	2.54981	0.294566	8.65617	4.87896e-18	1.49039e-16	DTL
342.402	1.14981	0.188177	6.11027	9.94604e-10	8.34621e-09	DTX2
1005.42	1.21166	0.188484	6.42842	1.28934e-10	1.27341e-09	DTX3L
1043.52	1.48085	0.221776	6.67726	2.43448e-11	2.74331e-10	DTYMK
18.366	1.63221	0.44669	3.65401	0.000258179	0.000707421	DUOX2
2127.08	1.13662	0.198264	5.73286	9.87511e-09	6.83022e-08	DUS1L
723.5	1.1607	0.1623	7.15159	8.57758e-13	1.2277e-11	DUS3L
639.853	1.35644	0.327725	4.13895	3.48901e-05	0.000114885	DUSP15
42.8353	1.00472	0.310415	3.23671	0.00120915	0.00283075	DUSP27
476.609	2.21624	0.314211	7.05335	1.7466e-12	2.39003e-11	DUSP4
3901.92	1.10761	0.146035	7.58454	3.33672e-14	5.86338e-13	DVL3
1371.1	1.12669	0.166917	6.74998	1.47866e-11	1.73637e-10	DYNLT1
3.38588	3.19888	1.02615	3.11737	0.00182473	0.00409008	DYTN
185.305	1.98616	0.224534	8.84567	9.0977e-19	3.04079e-17	DZIP1L
823.006	1.41263	0.257007	5.49646	3.875e-08	2.38053e-07	E2F1
195.351	2.97221	0.341083	8.71402	2.9329e-18	9.21293e-17	E2F2
135.982	2.25288	0.316596	7.11593	1.11159e-12	1.5745e-11	E2F7
61.7222	2.22933	0.340374	6.54964	5.76765e-11	6.04633e-10	E2F8
1276.02	1.0124	0.190858	5.30448	1.12996e-07	6.31441e-07	E4F1
229.051	1.4161	0.256849	5.51334	3.52092e-08	2.18189e-07	EBF1
48.642	3.17804	0.4091	7.76837	7.95002e-15	1.566e-13	EBF2
53.8207	2.07759	0.432794	4.80041	1.58342e-06	6.91328e-06	EBF3
1881.23	1.47918	0.265473	5.57188	2.52006e-08	1.60022e-07	EBF4
3404.91	1.24888	0.177711	7.02757	2.10158e-12	2.84724e-11	ECE1
49.585	2.393	0.493888	4.84523	1.26467e-06	5.62117e-06	ECEL1
1181.66	1.0567	0.322119	3.28047	0.00103635	0.0024626	ECHDC2
656.127	1.66772	0.258475	6.45215	1.10272e-10	1.09704e-09	ECM1
232.174	1.75901	0.278806	6.30911	2.80651e-10	2.61607e-09	ECSCR
472.833	1.3139	0.234981	5.59152	2.25096e-08	1.44276e-07	ECT2
185.071	1.21556	0.320547	3.79213	0.000149358	0.000431026	EDA2R
8.02368	1.88651	0.530927	3.55324	0.000380514	0.00100661	EDAR
13.0097	2.04713	0.469451	4.36069	1.29652e-05	4.66746e-05	EDARADD
6975.38	1.03747	0.278158	3.72979	0.000191636	0.000539332	EDF1
5.01573	2.77568	0.68246	4.06717	4.75884e-05	0.000151934	EDN2
529.991	1.95014	0.266636	7.31389	2.59527e-13	4.00529e-12	EDNRA
95.6317	1.66256	0.372454	4.46381	8.05152e-06	3.03716e-05	EFCAB12
75.6385	1.52503	0.333417	4.57396	4.78601e-06	1.88886e-05	EFCAB13
13.3011	4.57742	0.6926	6.60904	3.86823e-11	4.19129e-10	EFCAB8
1.93704	2.14257	0.691817	3.09702	0.00195475	0.00435403	EFCAB9
5320.49	1.9158	0.332784	5.7569	8.56727e-09	5.99337e-08	EFEMP1
2107.81	1.47008	0.257757	5.70336	1.1747e-08	7.99102e-08	EFEMP2
171.164	1.89797	0.344502	5.50932	3.60218e-08	2.22603e-07	EFNA2
71.6425	1.71001	0.240074	7.12281	1.05748e-12	1.50265e-11	EFNA4
862.416	1.39762	0.17916	7.80097	6.14307e-15	1.22778e-13	EFNB1
95.3065	1.30119	0.274576	4.7389	2.14881e-06	9.0976e-06	EGF
34.7355	1.32826	0.43473	3.05537	0.00224782	0.00492827	EGFL6
152.855	2.84056	0.315387	9.0066	2.12549e-19	7.73018e-18	EGFLAM
14953.3	2.6175	0.494326	5.29507	1.18968e-07	6.62517e-07	EGFR
1853.44	1.80976	0.226144	8.00269	1.21727e-15	2.72092e-14	EHD2
5014.42	1.2777	0.170076	7.51251	5.80041e-14	9.84185e-13	EIF3B
186.901	1.93239	0.390756	4.94526	7.60427e-07	3.54134e-06	EIF4A1
1192.95	2.57556	0.285271	9.02844	1.7413e-19	6.41174e-18	EIF4EBP1
11.8879	1.55637	0.294353	5.28743	1.24045e-07	6.86913e-07	EIF4EBP3
969.014	1.19338	0.169078	7.05815	1.6874e-12	2.31258e-11	EIF6
28.4631	2.36649	0.469192	5.04375	4.56485e-07	2.24421e-06	ELANE
29.6383	2.44319	0.411833	5.93246	2.98428e-09	2.28791e-08	ELF3
204.555	1.17542	0.25782	4.55905	5.13853e-06	2.01455e-05	ELF4
6.77583	1.45739	0.587747	2.47962	0.0131521	0.0240371	ELF5
395.628	1.08646	0.310077	3.50385	0.000458592	0.00118801	ELFN1
208.245	1.98215	0.289216	6.85353	7.20494e-12	8.96099e-11	ELMO3
1804.03	2.46292	0.342014	7.20122	5.96755e-13	8.78939e-12	ELN
1705.2	1.13333	0.216285	5.23998	1.60595e-07	8.66335e-07	ELOF1
5.52277	4.35397	0.813829	5.34999	8.79606e-08	5.03914e-07	ELSPBP1
4513.88	3.48443	0.348919	9.98636	1.74894e-23	1.0078e-21	EMILIN1
793.882	2.09254	0.308638	6.77991	1.2025e-11	1.4391e-10	EMILIN2
2415.94	1.04415	0.22732	4.5933	4.363e-06	1.73503e-05	EML3
3352.99	2.12341	0.314584	6.74992	1.47926e-11	1.73637e-10	EMP1
1915.57	2.41777	0.345771	6.99241	2.70206e-12	3.57082e-11	EMP3
246.896	5.91302	0.478012	12.37	3.79682e-35	4.8479e-33	EN1
168.013	2.75843	0.349353	7.89583	2.88397e-15	6.0502e-14	EN2
2079.17	1.46397	0.226645	6.45928	1.05204e-10	1.05311e-09	ENG
1022.36	1.68702	0.2576	6.54899	5.79261e-11	6.06532e-10	ENKD1
26344.8	1.02534	0.184827	5.54756	2.89686e-08	1.82188e-07	ENO1
281.507	2.7706	0.319286	8.67747	4.04669e-18	1.25341e-16	ENPEP
9.19168	4.64679	0.736131	6.31245	2.7465e-10	2.57093e-09	ENTHD1
22.3076	2.26775	0.441306	5.13873	2.76606e-07	1.42172e-06	EOMES
1.57252	1.83881	0.71258	2.5805	0.00986587	0.0186753	EPGN
374.003	1.19745	0.252609	4.74033	2.13366e-06	9.04423e-06	EPHA2
330.123	1.46974	0.417349	3.52161	0.000428934	0.00112018	EPHA3
620.157	1.44363	0.251177	5.74745	9.05999e-09	6.3107e-08	EPHB3
854.818	1.87206	0.26386	7.0949	1.29446e-12	1.81184e-11	EPHB4
23.3578	1.67485	0.337956	4.95582	7.20255e-07	3.37552e-06	EPHX3
12.4253	3.27858	0.523925	6.25772	3.90634e-10	3.54809e-09	EPO
2.31466	1.9852	0.873115	2.2737	0.022984	0.0395848	EPPIN
59.346	2.8513	0.324418	8.78895	1.50962e-18	4.9071e-17	EPS8L1
497.81	1.29349	0.2908	4.44804	8.66567e-06	3.24469e-05	EPS8L2
7.09532	3.20652	0.833484	3.84713	0.00011951	0.000352101	EPS8L3
2.28016	3.07653	1.05049	2.92865	0.00340437	0.00719552	EPYC
677.935	1.54391	0.338563	4.5602	5.11057e-06	2.0058e-05	ERAP2
53.3203	2.56159	0.317621	8.06491	7.32878e-16	1.68924e-14	ERCC6L
18.977	2.87647	0.639605	4.49727	6.88319e-06	2.63452e-05	EREG
4275.1	1.14391	0.144642	7.90861	2.60285e-15	5.49946e-14	ERGIC3
10.2211	1.57545	0.550246	2.86318	0.00419408	0.00866649	ERN2
31.5056	1.96934	0.350096	5.62513	1.85363e-08	1.20861e-07	ERP27
7.0545	2.24263	0.633114	3.54222	0.000396779	0.00104419	ERVFRD-1
13.1507	1.12556	0.35341	3.18486	0.00144823	0.00332728	ERVH48-1
1.47716	2.09618	0.738694	2.83769	0.00454413	0.00930854	ERVV-1
2.10067	2.9324	0.966904	3.03277	0.00242319	0.0052808	ERVV-2
117.461	2.01511	0.306726	6.56976	5.03976e-11	5.33367e-10	ESCO2
448.831	4.02058	0.407743	9.86056	6.1706e-23	3.42237e-21	ESM1
342.95	3.31876	0.30693	10.8128	2.9948e-27	2.44372e-25	ESPL1
56.834	2.70071	0.44174	6.1138	9.72842e-10	8.16945e-09	ESPNL
44.5665	1.09168	0.263295	4.14623	3.38001e-05	0.000111606	ESR1
33.8383	1.91837	0.402593	4.76504	1.88815e-06	8.09871e-06	ESR2
17.1431	2.17244	0.434376	5.0013	5.69456e-07	2.73524e-06	ESRP2
1744.28	1.53067	0.223609	6.8453	7.63184e-12	9.47202e-11	ETS1
3318.9	1.136	0.282356	4.0233	5.73877e-05	0.00018078	ETV1
35.8628	1.61359	0.299413	5.38917	7.07857e-08	4.14349e-07	ETV2
366.78	1.90407	0.351612	5.41527	6.11972e-08	3.62647e-07	ETV4
703.395	1.41248	0.140579	10.0476	9.41369e-24	5.53226e-22	ETV6
57.9041	1.96582	0.324601	6.05613	1.39438e-09	1.13584e-08	ETV7
81.7437	3.54915	0.411885	8.61687	6.88113e-18	2.06644e-16	EVA1A
526.36	1.00401	0.356095	2.81952	0.0048096	0.00979245	EVA1B
134.067	2.0203	0.337099	5.99319	2.05768e-09	1.62816e-08	EVC2
7.90569	2.93105	0.66349	4.41763	9.97872e-06	3.68781e-05	EVX1
8.26958	2.76469	0.571655	4.83629	1.32283e-06	5.86207e-06	EVX2
1436.77	1.63036	0.315737	5.16367	2.42153e-07	1.25922e-06	EXD3
140.695	2.58091	0.290689	8.87858	6.7722e-19	2.3114e-17	EXO1
348.085	2.72723	0.309513	8.81136	1.23635e-18	4.05596e-17	EXOC3L1
103.134	4.17157	0.382933	10.8937	1.23475e-27	1.02403e-25	EXOC3L2
8.83602	2.48261	0.615412	4.03407	5.48198e-05	0.000173152	EXOC3L4
406.195	1.18061	0.297714	3.96559	7.32138e-05	0.000225629	EYA2
217.475	1.27887	0.427494	2.99155	0.00277562	0.00598053	EYA4
759.234	2.47236	0.258272	9.57269	1.04164e-21	4.98303e-20	EZH2
1858.29	2.91288	0.499133	5.83587	5.35108e-09	3.90345e-08	F13A1
3.06392	3.35593	0.818757	4.0988	4.15289e-05	0.000134326	F13B
5.92967	2.24131	0.683915	3.27717	0.00104854	0.0024889	F2
1294.97	1.51775	0.278824	5.44341	5.22713e-08	3.13734e-07	F2R
94.9302	3.26045	0.459913	7.08929	1.34806e-12	1.88092e-11	F2RL2
56.8725	3.17925	0.425699	7.46829	8.12433e-14	1.35263e-12	F2RL3
113.727	1.07641	0.440514	2.44354	0.0145439	0.0262588	F5
4579.89	1.62683	0.338968	4.79935	1.59179e-06	6.93961e-06	FABP7
278.82	1.94516	0.257747	7.54675	4.46238e-14	7.74177e-13	FAM110A
908.969	1.41088	0.1855	7.60582	2.83095e-14	5.0294e-13	FAM111A
155.467	2.0903	0.340682	6.13564	8.48161e-10	7.20937e-09	FAM111B
51.3421	1.07546	0.254901	4.21914	2.4524e-05	8.35096e-05	FAM124B
938.48	1.9999	0.313867	6.37182	1.868e-10	1.79497e-09	FAM129A
4314.75	2.0083	0.249477	8.05003	8.27748e-16	1.88829e-14	FAM129B
33.0017	1.20469	0.290575	4.1459	3.38477e-05	0.000111722	FAM129C
16.7287	1.65258	0.507499	3.25633	0.00112863	0.00265965	FAM160A1
92.72	2.74933	0.388108	7.08394	1.40116e-12	1.94736e-11	FAM167B
2288.13	1.55146	0.358603	4.32639	1.51571e-05	5.38233e-05	FAM173A
35.8728	1.75439	0.360514	4.86635	1.13677e-06	5.10124e-06	FAM177B
58.1132	3.70963	0.484059	7.66359	1.80811e-14	3.3207e-13	FAM180A
32.6062	1.66561	0.415768	4.00609	6.17318e-05	0.000193196	FAM180B
417.058	1.09461	0.330179	3.3152	0.00091579	0.00220386	FAM181A
7177.53	1.88038	0.364848	5.15388	2.55152e-07	1.32059e-06	FAM181B
82.3383	4.7167	0.65488	7.2024	5.91619e-13	8.72098e-12	FAM183A
35.5163	2.40099	0.400974	5.9879	2.12573e-09	1.67901e-08	FAM186A
2088.67	1.3907	0.209725	6.63106	3.33283e-11	3.65808e-10	FAM193B
23.3935	2.03696	0.385454	5.28458	1.25995e-07	6.97276e-07	FAM19A3
4.37718	1.81726	0.787683	2.30709	0.0210496	0.0366298	FAM205A
629.808	1.02624	0.26212	3.91518	9.03383e-05	0.000273139	FAM207A
7.0104	1.05412	0.341072	3.0906	0.0019975	0.00443867	FAM209B
415.419	3.38519	0.339726	9.96448	2.18019e-23	1.24418e-21	FAM20A
5554.18	2.19311	0.298765	7.34057	2.12685e-13	3.34047e-12	FAM20C
11.5281	2.60722	0.77882	3.34765	0.000814993	0.00198797	FAM216B
413.912	1.33547	0.397401	3.36051	0.000777976	0.00190896	FAM229A
5.13796	1.20792	0.414857	2.91164	0.00359532	0.00754699	FAM3D
379.685	1.2102	0.280549	4.31367	1.60564e-05	5.66763e-05	FAM43B
2844.37	1.06162	0.241659	4.39305	1.1177e-05	4.07915e-05	FAM50A
510.781	1.47645	0.159409	9.26199	2.00658e-20	8.35983e-19	FAM57A
8.23754	1.04632	0.380508	2.74979	0.00596328	0.0118664	FAM71D
3.22075	3.27869	0.964035	3.40101	0.00067138	0.00167566	FAM71E2
20.4682	1.98381	0.3426	5.79047	7.01899e-09	5.00494e-08	FAM71F1
6.74958	1.38387	0.344041	4.02241	5.7606e-05	0.000181371	FAM72D
33.7071	2.88266	0.596069	4.83611	1.32405e-06	5.86602e-06	FAM81B
5.22989	3.95421	0.749439	5.27623	1.3187e-07	7.26617e-07	FAM83A
4.4359	4.01263	0.909542	4.41171	1.0256e-05	3.77022e-05	FAM83C
154.039	1.90611	0.297641	6.40406	1.51302e-10	1.47148e-09	FAM83D
16.0842	2.96684	0.46313	6.40606	1.49332e-10	1.45623e-09	FAM83E
49.9774	1.47323	0.406857	3.621	0.000293465	0.00079336	FAM83G
76.6057	2.43713	0.274342	8.88355	6.47576e-19	2.21876e-17	FAM89B
22.7106	3.75345	0.645668	5.81328	6.12606e-09	4.42153e-08	FAM92B
2.55118	3.38658	1.1203	3.02293	0.00250336	0.00544014	FAM9A
2.49186	2.24879	0.841613	2.67201	0.00753994	0.0146555	FAM9B
58.1815	1.33317	0.374591	3.55901	0.000372254	0.000986821	FANCB
335.997	1.57342	0.182236	8.63396	5.92625e-18	1.79181e-16	FANCC
275.944	1.86889	0.23412	7.98264	1.43242e-15	3.14246e-14	FANCD2
583.483	1.48726	0.176258	8.43796	3.22923e-17	8.9411e-16	FANCG
102.72	1.49579	0.289738	5.16258	2.43571e-07	1.26586e-06	FANK1
119.945	1.20197	0.374033	3.21353	0.00131112	0.00304658	FAP
291.939	1.03911	0.265044	3.9205	8.83641e-05	0.000267671	FAS
6.91855	2.51351	0.545279	4.60958	4.03479e-06	1.6161e-05	FASLG
3762.7	1.52106	0.268938	5.65581	1.55112e-08	1.02491e-07	FASTK
42.5119	1.17724	0.378481	3.11043	0.00186817	0.00417742	FAT2
4445.5	1.16367	0.267931	4.34317	1.40444e-05	5.02035e-05	FAU
323.375	1.21548	0.285254	4.26104	2.03475e-05	7.04915e-05	FBF1
2115.81	1.04352	0.198128	5.26691	1.38739e-07	7.60452e-07	FBL
708.054	3.36809	0.306149	11.0015	3.75951e-28	3.30316e-26	FBLIM1
739.948	1.01817	0.378976	2.68664	0.00721741	0.0140903	FBLL1
1222.65	1.0568	0.30418	3.47426	0.000512266	0.00131374	FBLN1
818.823	1.65875	0.304886	5.44054	5.31179e-08	3.18277e-07	FBLN5
253.428	2.78055	0.393001	7.07517	1.49267e-12	2.06324e-11	FBN2
435.537	3.61992	0.450915	8.02795	9.91113e-16	2.24939e-14	FBN3
167.161	1.1951	0.317473	3.76441	0.000166943	0.000476274	FBP1
2209.28	1.0026	0.251711	3.98313	6.80138e-05	0.000210775	FBRSL1
63.571	1.05877	0.3938	2.68859	0.00717541	0.014016	FBXL13
20.905	2.85977	0.44099	6.48489	8.87937e-11	8.99492e-10	FBXO39
34.2157	2.233	0.314886	7.09145	1.32713e-12	1.85464e-11	FBXO43
258.61	1.22491	0.228848	5.35251	8.67423e-08	4.98382e-07	FBXO5
21.2332	1.06749	0.310638	3.43645	0.000589395	0.00149075	FBXW10
7.54814	4.22067	0.775832	5.44019	5.32252e-08	3.18812e-07	FCAMR
11.7341	2.00489	0.477254	4.2009	2.6586e-05	8.98931e-05	FCER1A
24.8269	2.67828	0.597769	4.48046	7.44833e-06	2.83372e-05	FCER2
8636.01	3.56625	0.390297	9.13729	6.40364e-20	2.50334e-18	FCGBP
1106.56	1.17572	0.295902	3.97335	7.08698e-05	0.000218877	FCGR2A
237.801	2.58116	0.411604	6.27097	3.58815e-10	3.28939e-09	FCGR2B
209.182	2.50968	0.394392	6.36342	1.97306e-10	1.89286e-09	FCGR2C
3974.45	1.30362	0.207252	6.29	3.17457e-10	2.9284e-09	FCGRT
16.0048	2.21592	0.388585	5.70255	1.18031e-08	8.02609e-08	FCN3
5.79558	2.18719	0.731285	2.99089	0.00278162	0.00599275	FCRL1
5.33348	3.85734	0.873952	4.41368	1.01629e-05	3.74681e-05	FCRL2
9.56098	2.59179	0.591169	4.38418	1.16425e-05	4.23307e-05	FCRL3
4.09299	3.188	1.18726	2.68517	0.00724938	0.0141449	FCRL4
11.9335	4.59423	0.783086	5.86683	4.44208e-09	3.30004e-08	FCRL5
18.3236	2.23218	0.389787	5.72668	1.02417e-08	7.07001e-08	FCRL6
54.7664	1.76825	0.407755	4.33654	1.44742e-05	5.16149e-05	FCRLA
2.94152	3.59525	1.24875	2.87908	0.00398834	0.00827992	FDCSP
706.612	1.57419	0.25489	6.17598	6.57554e-10	5.70953e-09	FDXR
68.1421	2.11386	0.387269	5.45836	4.80546e-08	2.90488e-07	FER1L5
622.884	1.01725	0.445397	2.28393	0.0223759	0.0386687	FERMT1
862.831	1.21463	0.247951	4.89869	9.64788e-07	4.40295e-06	FERMT3
531.985	1.28054	0.238589	5.36715	7.99927e-08	4.62597e-07	FES
22.5741	2.36362	0.530606	4.45458	8.40593e-06	3.15409e-05	FEV
35.8877	1.94262	0.598173	3.24759	0.00116388	0.00273379	FEZF1
6.25507	2.97013	1.26288	2.35188	0.0186789	0.0329176	FGA
3.78324	3.80106	0.938255	4.0512	5.09561e-05	0.00016161	FGF19
2.08903	2.30156	0.861379	2.67195	0.00754113	0.0146562	FGF21
3.99678	3.99875	0.922639	4.33403	1.46403e-05	5.21444e-05	FGF23
2.84351	2.81761	1.11275	2.53212	0.0113376	0.0211366	FGF6
77.5171	2.32551	0.468257	4.96632	6.82348e-07	3.21912e-06	FGFBP2
2411.72	1.01411	0.181927	5.57426	2.4859e-08	1.58136e-07	FGFR1
85.4751	1.9192	0.307702	6.23721	4.45446e-10	3.99937e-09	FGFR4
377.08	1.29849	0.357942	3.62766	0.000286001	0.000775546	FGGY
116.975	1.14437	0.316231	3.61876	0.000296016	0.000799647	FHAD1
164.998	1.19658	0.252133	4.7458	2.07682e-06	8.82648e-06	FHDC1
585.645	1.17693	0.180213	6.5308	6.54195e-11	6.77401e-10	FHL3
689.203	1.21035	0.187447	6.45704	1.06768e-10	1.06516e-09	FHOD1
135.967	1.18082	0.313244	3.76964	0.000163481	0.000467601	FIBCD1
1352.44	1.04169	0.236089	4.41228	1.0229e-05	3.76413e-05	FIBIN
415.454	1.09793	0.230511	4.76304	1.90701e-06	8.16884e-06	FIGN
572.739	1.42703	0.284399	5.01772	5.22897e-07	2.53147e-06	FILIP1L
17.3461	2.2204	0.39542	5.6153	1.96224e-08	1.27287e-07	FITM1
2530.03	1.78543	0.242711	7.35618	1.89242e-13	3.01134e-12	FJX1
1863.89	2.12574	0.237942	8.93386	4.11394e-19	1.43729e-17	FKBP10
277.727	1.37655	0.181034	7.60382	2.87514e-14	5.09771e-13	FKBP11
182.825	1.26285	0.212904	5.93152	3.00135e-09	2.29801e-08	FKBP7
2565.05	1.29607	0.233384	5.55338	2.80206e-08	1.76664e-07	FKBP9
9.3731	4.25231	1.06644	3.98738	6.68082e-05	0.00020751	FLG2
16316	2.79824	0.26952	10.3823	2.9849e-25	2.02973e-23	FLNA
3724.22	1.4318	0.348995	4.10264	4.08467e-05	0.000132483	FLNC
17.1817	1.75708	0.349589	5.02614	5.0045e-07	2.43542e-06	FLT3LG
491.38	2.15686	0.243018	8.8753	6.97462e-19	2.36232e-17	FLT4
218.457	1.23028	0.222902	5.51939	3.40177e-08	2.1147e-07	FLVCR2
834.913	1.0279	0.183758	5.59379	2.22163e-08	1.42602e-07	FLYWCH2
12.2682	1.61226	0.481855	3.34596	0.000819997	0.00199798	FMO1
747.401	1.54458	0.433402	3.56385	0.000365451	0.000970671	FMOD
27392	3.57921	0.351472	10.1835	2.35003e-24	1.48958e-22	FN1
85.717	3.67235	0.471946	7.78128	7.17916e-15	1.42364e-13	FNDC1
1273.97	2.3443	0.271125	8.64657	5.30689e-18	1.61279e-16	FNDC3B
21.1928	1.07441	0.418142	2.56948	0.0101851	0.019214	FNDC7
100.343	2.12406	0.403773	5.26052	1.43648e-07	7.85178e-07	FOLR1
194.673	2.07057	0.347898	5.95167	2.65414e-09	2.05792e-08	FOSL1
2498.37	1.23459	0.265372	4.65228	3.28291e-06	1.33943e-05	FOSL2
11.9588	4.60158	0.835206	5.50951	3.59826e-08	2.22515e-07	FOXA1
7.22865	4.59849	0.89417	5.14275	2.70746e-07	1.39402e-06	FOXA2
8.76707	2.68328	0.599933	4.47264	7.72601e-06	2.9287e-05	FOXA3
10.0389	4.48014	0.755006	5.93391	2.95797e-09	2.26969e-08	FOXB1
1.73168	2.83206	0.924855	3.06217	0.00219739	0.00483621	FOXB2
11.2835	3.89692	0.544852	7.15227	8.53566e-13	1.22269e-11	FOXD1
50.3918	2.25387	0.344519	6.54208	6.067e-11	6.32279e-10	FOXD2
41.3089	3.31025	0.485846	6.81337	9.5339e-12	1.16214e-10	FOXD3
47.8082	1.38273	0.304388	4.54265	5.55523e-06	2.1631e-05	FOXD4
14.6459	1.85965	0.364732	5.09867	3.42042e-07	1.72459e-06	FOXD4L1
15.5974	4.97768	0.860846	5.78231	7.36808e-09	5.23493e-08	FOXE1
8.65196	1.24191	0.446937	2.7787	0.00545761	0.0109535	FOXE3
236.27	1.29365	0.249616	5.18259	2.18828e-07	1.15006e-06	FOXF2
2.86787	3.55283	1.06671	3.33065	0.000866438	0.00209732	FOXI1
2.26056	2.61931	0.860958	3.04232	0.00234759	0.00512989	FOXI2
2.43132	3.14815	1.02262	3.07852	0.00208029	0.00460305	FOXI3
1023.71	2.27758	0.426878	5.33545	9.531e-08	5.42341e-07	FOXJ1
54.5532	1.51239	0.296728	5.09687	3.45315e-07	1.73863e-06	FOXL1
43.9155	1.0883	0.282734	3.84921	0.000118497	0.000349641	FOXL2
565.174	1.59636	0.316667	5.04114	4.62772e-07	2.27074e-06	FOXM1
4.97421	3.48078	1.29315	2.69171	0.0071086	0.0138977	FOXN1
49.2968	2.77192	0.413821	6.69835	2.10779e-11	2.40264e-10	FOXN4
1.70528	1.48667	0.644261	2.30755	0.0210239	0.0365924	FOXR1
108.248	1.96332	0.297603	6.5971	4.19273e-11	4.50152e-10	FOXS1
1593.74	1.01215	0.183327	5.521	3.37078e-08	2.09764e-07	FPGS
279.061	1.79928	0.342574	5.25222	1.50279e-07	8.16891e-07	FPR3
192.502	1.09249	0.340537	3.20814	0.00133595	0.00309577	FREM1
714.958	2.2547	0.389704	5.78569	7.22163e-09	5.14324e-08	FREM2
4.44098	2.65641	0.817912	3.24779	0.00116304	0.00273298	FRMD1
3.6017	3.28385	0.825165	3.97963	6.90239e-05	0.00021357	FRMD7
627.71	1.15657	0.24447	4.73092	2.23505e-06	9.42671e-06	FRMPD3
780.65	1.39917	0.329754	4.24309	2.20465e-05	7.57709e-05	FRZB
32.1972	2.28874	0.401391	5.702	1.18408e-08	8.04866e-08	FSCN2
8.8038	1.64492	0.471951	3.48535	0.000491487	0.00126419	FSCN3
58.3086	1.31644	0.343097	3.83694	0.000124575	0.000365749	FSIP1
106.132	2.36074	0.375684	6.28384	3.30319e-10	3.0423e-09	FST
3987.88	1.98022	0.251894	7.86132	3.80099e-15	7.82603e-14	FSTL1
968.601	1.87039	0.270773	6.9076	4.92909e-12	6.3027e-11	FSTL3
203.925	1.09162	0.308147	3.54254	0.000396292	0.00104347	FUOM
12.692	2.23842	0.452362	4.9483	7.48645e-07	3.49841e-06	FUT3
4.05053	3.24865	0.759641	4.27656	1.89804e-05	6.60129e-05	FUT6
24.2237	1.64933	0.416074	3.96402	7.36982e-05	0.000226964	FXYD2
1097.58	2.00238	0.349955	5.72183	1.05384e-08	7.25694e-08	FXYD5
731.503	1.49361	0.259129	5.76394	8.2174e-09	5.77594e-08	FZD1
187.668	1.70839	0.254495	6.71289	1.90804e-11	2.19468e-10	FZD2
920.537	1.86572	0.319239	5.84427	5.08806e-09	3.7269e-08	FZD7
289.29	1.83033	0.438818	4.17105	3.03204e-05	0.000101056	G0S2
4.29862	2.95483	0.814642	3.62715	0.000286565	0.000776838	G6PC
4538.38	1.45309	0.194026	7.48912	6.93385e-14	1.16316e-12	GAA
129.323	2.13551	0.375056	5.69383	1.24221e-08	8.39101e-08	GABRE
5.27528	1.47927	0.612775	2.41405	0.0157762	0.0282706	GABRP
33.99	1.46173	0.424433	3.44396	0.000573259	0.00145445	GABRQ
4.87177	3.86386	0.752112	5.13735	2.78641e-07	1.43135e-06	GABRR1
15.9763	1.89933	0.413617	4.592	4.39026e-06	1.74548e-05	GABRR2
3.69198	3.15902	0.703491	4.49049	7.10589e-06	2.71333e-05	GABRR3
2163.68	1.62201	0.250964	6.46312	1.02567e-10	1.02787e-09	GADD45A
2209.51	1.46532	0.407903	3.59231	0.000327753	0.000878696	GADD45G
2609.11	1.20056	0.323982	3.70565	0.00021085	0.000588762	GADD45GIP1
4.36619	2.7999	0.863265	3.24338	0.00118121	0.00277083	GADL1
2.27437	1.59138	0.607825	2.61815	0.00884083	0.0169054	GAGE10
79.1539	2.9999	0.499865	6.00141	1.95608e-09	1.55331e-08	GAL
1025.22	1.12656	0.187819	5.9981	1.99634e-09	1.58316e-08	GAL3ST4
891.237	1.43696	0.254934	5.63661	1.73426e-08	1.13746e-07	GALK1
327.975	1.13115	0.199927	5.65782	1.5331e-08	1.01415e-07	GALM
1932.57	1.07497	0.176242	6.09939	1.06472e-09	8.87585e-09	GALNT10
9.26144	1.2333	0.520974	2.36729	0.0179187	0.0317038	GALNT4
112.581	4.16358	0.527506	7.89296	2.95104e-15	6.16904e-14	GALNT5
23.6687	1.46614	0.355483	4.12434	3.71796e-05	0.000121679	GALNT8
68.0909	2.46974	0.463773	5.32533	1.0077e-07	5.70668e-07	GALR1
8.8599	2.44406	0.48589	5.03006	4.90315e-07	2.39398e-06	GALR2
17.6579	1.35053	0.484462	2.7877	0.00530843	0.010677	GALR3
81.2695	1.14025	0.315726	3.61151	0.00030442	0.000820354	GAPT
1235.58	1.83916	0.346881	5.30201	1.14536e-07	6.39645e-07	GAS1
251.712	2.56026	0.266963	9.59034	8.77949e-22	4.23823e-20	GAS2L3
1.63686	1.55121	0.651187	2.38212	0.0172132	0.0305652	GAST
34.1717	2.9199	0.433675	6.73294	1.66274e-11	1.93637e-10	GATA3
37.9438	6.41639	0.746863	8.59112	8.61226e-18	2.5646e-16	GATA4
24.5867	3.14914	0.529703	5.94511	2.76279e-09	2.13377e-08	GATA6
2080.07	1.12722	0.123043	9.16117	5.13374e-20	2.03834e-18	GATAD2A
844.037	1.31367	0.217559	6.03822	1.55826e-09	1.25881e-08	GBE1
217.254	1.08618	0.244379	4.44463	8.80414e-06	3.29098e-05	GBGT1
1237.54	1.82316	0.311649	5.85005	4.91426e-09	3.61003e-08	GBP1
1536.55	2.36197	0.303544	7.78131	7.17756e-15	1.42364e-13	GBP2
614.897	1.20759	0.292809	4.12415	3.72112e-05	0.00012176	GBP3
151.912	2.18268	0.383262	5.695	1.23369e-08	8.34118e-08	GBP5
5.99436	1.93361	0.570364	3.39013	0.000698596	0.00173724	GBP7
4.92902	3.01751	0.656449	4.59672	4.29185e-06	1.71019e-05	GBX1
106.354	3.12051	0.414488	7.52858	5.12949e-14	8.73687e-13	GBX2
2.95753	2.83388	1.04965	2.69982	0.00693761	0.0136054	GC
8.53212	3.66887	0.694929	5.27949	1.29543e-07	7.15351e-07	GCGR
43.1312	1.88222	0.30972	6.07715	1.22341e-09	1.0071e-08	GCKR
6.66672	3.16387	0.636184	4.9732	6.58582e-07	3.1211e-06	GCM1
162.443	1.24031	0.32431	3.82446	0.00013106	0.00038289	GCNT1
6.6033	2.25194	0.541265	4.16051	3.1754e-05	0.000105459	GCNT3
3.43189	1.20219	0.526865	2.28179	0.0225019	0.03886	GCOM1
8.18567	1.40784	0.404293	3.48223	0.000497252	0.00127809	GCSAM
439.043	3.87712	0.407161	9.52233	1.69332e-21	7.97163e-20	GDF15
3.18659	3.70877	0.935336	3.96517	7.33424e-05	0.000225947	GDF3
14.4627	1.1754	0.374519	3.13842	0.00169864	0.003838	GDF5
59.2946	1.19196	0.386025	3.08779	0.00201654	0.0044766	GDNF
525.58	1.44582	0.298568	4.8425	1.28217e-06	5.69752e-06	GDPD2
191.117	1.97393	0.282582	6.98534	2.84172e-12	3.73868e-11	GDPD3
8.81048	1.95759	0.453908	4.31275	1.61238e-05	5.68463e-05	GDPD4
637.029	1.04175	0.287004	3.62973	0.000283723	0.000770311	GEM
254.682	1.03778	0.181234	5.72619	1.02712e-08	7.08484e-08	GEN1
18.4976	1.1885	0.31082	3.82376	0.000131432	0.000383723	GFI1
12.8784	2.66867	0.544577	4.90045	9.56195e-07	4.36823e-06	GFI1B
1150.87	1.62176	0.268524	6.03953	1.54561e-09	1.25086e-08	GFPT2
13.7038	2.03514	0.464495	4.3814	1.17916e-05	4.27884e-05	GFRA3
94.6201	1.6961	0.294023	5.76858	7.99411e-09	5.63685e-08	GGN
228.616	1.00505	0.225785	4.45136	8.53264e-06	3.19758e-05	GGT1
1686.79	1.98647	0.2894	6.86409	6.69144e-12	8.38107e-11	GGT5
2.1529	2.02628	0.807222	2.51019	0.0120665	0.0222964	GGT6
1.63894	2.03349	0.807539	2.51814	0.0117978	0.0218681	GGTLC2
1.8033	2.88479	0.863938	3.33912	0.00084045	0.00204249	GH1
1.80357	2.67672	1.1748	2.27844	0.0227004	0.0391684	GHSR
3899.12	1.29828	0.182923	7.09744	1.2709e-12	1.78167e-11	GIGYF1
359.056	1.79109	0.215616	8.30688	9.82519e-17	2.56437e-15	GINS1
251.312	1.70932	0.248371	6.88211	5.89734e-12	7.44954e-11	GINS2
320.567	1.41828	0.21231	6.68023	2.38573e-11	2.69694e-10	GINS3
2.45277	3.17378	1.09016	2.91129	0.00359937	0.00755369	GIP
43.9145	4.11609	0.478686	8.59873	8.06009e-18	2.40826e-16	GJA3
181.086	1.30607	0.25137	5.19582	2.03823e-07	1.07855e-06	GJA4
209.822	2.21931	0.451414	4.91636	8.81687e-07	4.06446e-06	GJB2
707.267	1.77103	0.236528	7.48762	7.01334e-14	1.17538e-12	GJC1
897.006	1.24124	0.219198	5.66266	1.49043e-08	9.90265e-08	GLDC
64.1117	1.74759	0.381455	4.58138	4.61911e-06	1.82828e-05	GLI1
240.525	1.9328	0.27186	7.10955	1.16421e-12	1.64378e-11	GLI2
424.239	1.13901	0.221108	5.15139	2.58569e-07	1.33637e-06	GLI3
469.594	1.45326	0.257416	5.64557	1.64632e-08	1.08338e-07	GLI4
60.0403	1.15861	0.373803	3.09952	0.00193832	0.00432123	GLIS1
948.201	1.69486	0.27076	6.25965	3.85846e-10	3.51179e-09	GLIS3
6.37208	1.7079	0.675887	2.52691	0.0115073	0.0213989	GLRA1
2.47379	3.02922	1.10515	2.74101	0.00612499	0.0121527	GLT6D1
2.57629	1.92769	0.735233	2.62187	0.00874478	0.0167515	GLYAT
9.34811	2.35569	0.462466	5.09377	3.51014e-07	1.76432e-06	GLYATL1
26.7307	1.32506	0.37604	3.52372	0.000425534	0.00111228	GLYATL2
2.28511	3.07998	1.20659	2.55263	0.0106913	0.0200453	GLYATL3
334.479	1.02008	0.172454	5.91509	3.31703e-09	2.52555e-08	GMDS
656.146	1.16714	0.29852	3.90976	9.23895e-05	0.000278676	GMFG
765.834	1.31563	0.167355	7.86132	3.80101e-15	7.82603e-14	GMIP
1298.9	1.59546	0.224727	7.09954	1.25175e-12	1.75825e-11	GMPPA
12.764	1.56393	0.380122	4.11429	3.8838e-05	0.000126569	GNAT2
244.822	1.17762	0.239673	4.91347	8.94798e-07	4.12062e-06	GNB1L
7827.01	1.0458	0.212264	4.92688	8.35544e-07	3.86883e-06	GNB2
1608.34	1.24735	0.229154	5.44327	5.23104e-08	3.13862e-07	GNG12
156.475	1.30498	0.394517	3.30781	0.0009403	0.00225886	GNLY
62.8558	1.0129	0.262522	3.85833	0.000114165	0.000338272	GNMT
22.2783	2.80132	0.412706	6.78769	1.13945e-11	1.3692e-10	GNRH2
3412.15	1.25227	0.219878	5.69529	1.23163e-08	8.33195e-08	GNS
3.34933	1.67342	0.591895	2.82722	0.00469544	0.0095809	GOLGA6B
23.467	4.87149	0.763692	6.37886	1.78405e-10	1.72271e-09	GOLGA6L2
1.59488	1.58445	0.623852	2.53979	0.0110919	0.020722	GOLGA6L3
17.8311	1.00431	0.316948	3.16868	0.00153134	0.00349469	GOLGA6L4
24.3893	2.20126	0.316314	6.9591	3.42446e-12	4.46236e-11	GPBAR1
7331	1.75685	0.215481	8.15316	3.5454e-16	8.52624e-15	GPC1
566.285	2.46675	0.29998	8.22304	1.98401e-16	4.9386e-15	GPC2
81.193	2.13437	0.386655	5.52009	3.38819e-08	2.107e-07	GPC3
606.35	1.32556	0.225379	5.88144	4.06704e-09	3.04693e-08	GPC4
292.487	1.62513	0.282666	5.7493	8.96132e-09	6.24443e-08	GPC6
3376.54	1.55759	0.358731	4.34194	1.41229e-05	5.04535e-05	GPNMB
23.982	1.72203	0.517833	3.32546	0.000882728	0.00213007	GPR1
4.53393	3.6286	1.09776	3.30548	0.000948155	0.00227496	GPR101
4.98086	4.19763	0.800869	5.24135	1.59409e-07	8.61536e-07	GPR139
11.8803	1.24899	0.408328	3.05878	0.00222239	0.00488036	GPR141
2.92771	3.00394	1.09009	2.75568	0.00585698	0.0116679	GPR148
2.18554	2.1292	0.897057	2.37354	0.0176185	0.0312101	GPR15
533.749	1.28109	0.288125	4.44628	8.73687e-06	3.26859e-05	GPR153
64.4279	1.38959	0.257648	5.39337	6.91466e-08	4.06093e-07	GPR156
82.3742	1.86609	0.312984	5.96225	2.48789e-09	1.93918e-08	GPR157
306.606	1.03578	0.180044	5.75293	8.77121e-09	6.11916e-08	GPR161
10.7802	1.51844	0.420171	3.61386	0.000301676	0.000813576	GPR171
3.61329	2.56169	0.687684	3.72509	0.000195246	0.000548209	GPR174
6.93508	2.18356	0.4549	4.80008	1.58604e-06	6.92301e-06	GPR18
6.02301	2.2073	0.63879	3.45544	0.000549392	0.00140175	GPR182
4.44189	2.10466	0.626401	3.35993	0.000779624	0.00191248	GPR25
129.656	1.04663	0.248314	4.21493	2.49861e-05	8.49528e-05	GPR3
2.59791	1.57027	0.612864	2.56219	0.0104015	0.0195473	GPR31
3.86444	3.40181	0.984419	3.45566	0.00054895	0.00140083	GPR32
141.164	1.69082	0.293883	5.75336	8.74868e-09	6.10824e-08	GPR35
188.715	1.25678	0.245551	5.11821	3.08456e-07	1.57087e-06	GPR4
5.26914	4.44115	1.00354	4.4255	9.62201e-06	3.56889e-05	GPR50
85.2705	1.20134	0.302492	3.97149	7.14251e-05	0.000220423	GPR65
54.6342	3.26008	0.342682	9.51342	1.8449e-21	8.57155e-20	GPR82
59.9114	1.91371	0.363255	5.26823	1.37745e-07	7.55704e-07	GPR84
145.938	3.20144	0.382957	8.3598	6.28248e-17	1.6742e-15	GPRC5A
2743.19	1.23948	0.258651	4.79212	1.65032e-06	7.17887e-06	GPSM1
2779.72	1.52776	0.354702	4.30717	1.65358e-05	5.8149e-05	GPX3
316.922	1.54156	0.173289	8.8959	5.79482e-19	1.99315e-17	GPX7
289.519	2.34413	0.352598	6.64818	2.96743e-11	3.29162e-10	GPX8
2224.77	1.14509	0.143418	7.98425	1.41385e-15	3.10941e-14	GRAMD1A
29.0565	1.61492	0.330657	4.88398	1.03965e-06	4.70585e-06	GRAP2
10.8392	1.41723	0.518938	2.73102	0.00631389	0.0124857	GRHL2
79.5407	1.5834	0.325864	4.85907	1.17936e-06	5.27503e-06	GRHL3
5.73446	1.78435	0.526568	3.38865	0.000702387	0.00174593	GRIFIN
3170.35	1.90914	0.305036	6.25874	3.88093e-10	3.53044e-09	GRIK3
306.17	1.22885	0.269508	4.5596	5.125e-06	2.01013e-05	GRIN2D
7.75569	2.16216	0.484738	4.46047	8.17786e-06	3.07893e-05	GRK7
64.4609	2.23971	0.317669	7.05044	1.78348e-12	2.43487e-11	GRM6
5934.13	1.66362	0.21899	7.59678	3.03601e-14	5.36684e-13	GRN
68.7688	4.09194	0.409686	9.988	1.7202e-23	9.94468e-22	GSC
29.5614	1.97577	0.470434	4.19988	2.67058e-05	9.02809e-05	GSDMA
342.678	1.25077	0.246542	5.07325	3.91087e-07	1.94372e-06	GSDMB
1378.52	1.92069	0.314926	6.09886	1.06825e-09	8.90106e-09	GSDMD
231.248	3.95325	0.55925	7.06884	1.56235e-12	2.15117e-11	GSX1
68.5189	1.96292	0.497008	3.94948	7.83213e-05	0.000239994	GSX2
1249.95	1.02491	0.150184	6.82436	8.83204e-12	1.08253e-10	GTPBP2
545.855	1.10773	0.154088	7.18893	6.53029e-13	9.54692e-12	GTPBP3
1.11408	1.84347	0.832864	2.21341	0.0268694	0.0454126	GTSCR1
321.255	3.20423	0.308078	10.4007	2.46046e-25	1.69257e-23	GTSE1
1.2955	2.2367	0.963353	2.32178	0.0202445	0.0353572	GTSF1L
19.9522	1.20533	0.438545	2.74849	0.0059871	0.0119071	GUCY2D
5.58435	2.04485	0.635738	3.2165	0.00129765	0.00301844	GUCY2F
1740.04	1.34433	0.176913	7.59882	2.98844e-14	5.28803e-13	GUSB
1273.11	1.27363	0.150344	8.47147	2.42319e-17	6.83732e-16	GYS1
52.9435	2.16231	0.392118	5.51445	3.4987e-08	2.16963e-07	GZMA
36.4332	2.29493	0.383585	5.98284	2.19278e-09	1.72813e-08	GZMB
38.3511	1.88286	0.369671	5.09334	3.51816e-07	1.76734e-06	GZMH
58.223	2.4285	0.363834	6.67474	2.4767e-11	2.78558e-10	GZMM
2.82482	3.38431	1.10155	3.0723	0.00212413	0.00468777	H1FOO
3507.49	1.25008	0.239506	5.2194	1.79504e-07	9.59013e-07	H2AFX
2.30635	1.61147	0.724832	2.22323	0.0262003	0.0444189	H2BFS
142.726	1.33599	0.262922	5.08131	3.74839e-07	1.87086e-06	HAAO
411.69	2.76259	0.429662	6.42968	1.27872e-10	1.26363e-09	HAMP
2.38599	2.97134	0.865052	3.43487	0.000592833	0.00149859	HAND1
77.1964	5.08684	0.624106	8.15061	3.62095e-16	8.68441e-15	HAND2
4.27158	2.82044	0.805777	3.50027	0.000464794	0.00120268	HAO1
4.84664	1.59588	0.590995	2.70033	0.00692705	0.0135865	HAO2
240.023	1.46251	0.315263	4.63901	3.5009e-06	1.42118e-05	HAP1
304.633	2.15461	0.245518	8.77579	1.69706e-18	5.48625e-17	HAPLN3
378.637	3.47363	0.366714	9.47234	2.73655e-21	1.24215e-19	HAS2
353.406	1.09258	0.152235	7.17693	7.12944e-13	1.03631e-11	HAUS1
868.086	1.39208	0.174662	7.97014	1.58488e-15	3.4641e-14	HAUS5
41.5841	1.24248	0.402885	3.08396	0.00204266	0.00452938	HAUS7
231.464	1.95126	0.201601	9.67882	3.70976e-22	1.88117e-20	HAUS8
3144.14	1.13863	0.494742	2.30146	0.0213658	0.037122	HBA2
4.42528	1.6582	0.762009	2.17608	0.0295491	0.049466	HBD
17.3447	1.40983	0.484316	2.91098	0.00360301	0.00755719	HCAR2
4.79362	1.63666	0.553568	2.95656	0.00311087	0.00663522	HCRT
264.299	1.02546	0.346883	2.95621	0.00311442	0.0066412	HCST
75.1943	2.69798	0.362873	7.43506	1.04523e-13	1.71926e-12	HDAC10
20.3649	1.47137	0.57241	2.57048	0.0101558	0.0191629	HDC
2.79937	1.94903	0.743758	2.62052	0.00877964	0.0168055	HDGFL1
44.1441	1.19439	0.344497	3.46706	0.000526183	0.00134621	HELB
218.453	2.05131	0.255805	8.01905	1.0657e-15	2.40637e-14	HELLS
1.96223	2.52395	1.07789	2.34156	0.0192034	0.0337581	HELT
1317.44	2.19529	0.258162	8.50354	1.83891e-17	5.27254e-16	HELZ2
4.49757	1.75709	0.654383	2.68511	0.0072506	0.0141457	HEMGN
622.642	1.07592	0.18121	5.93739	2.89589e-09	2.22784e-08	HEMK1
8.89162	2.29402	0.552466	4.15232	3.29115e-05	0.000108997	HEPHL1
14.2146	4.32583	0.593741	7.28572	3.19947e-13	4.87837e-12	HES2
1.52558	2.35905	0.808027	2.91952	0.00350571	0.00739035	HES3
2897.5	3.03618	0.410095	7.4036	1.32542e-13	2.15221e-12	HES4
299.185	1.37848	0.509972	2.70305	0.00687072	0.0134921	HES5
6927.45	1.73688	0.401649	4.32437	1.5297e-05	5.4244e-05	HES6
50.4442	2.02797	0.344624	5.88458	3.99075e-09	2.99357e-08	HES7
2499.85	1.50639	0.218895	6.88182	5.90915e-12	7.45915e-11	HEY1
406.738	1.35337	0.277991	4.8684	1.12505e-06	5.05503e-06	HEYL
119.113	1.12527	0.333145	3.37773	0.000730875	0.00180612	HFM1
26.3856	2.00442	0.427904	4.68428	2.80951e-06	1.15934e-05	HGD
206.834	2.71335	0.350188	7.74828	9.31489e-15	1.80876e-13	HGFAC
18.6278	2.5208	0.437771	5.75827	8.49813e-09	5.95568e-08	HHIPL2
4.10843	3.47198	1.11068	3.12599	0.00177209	0.00398418	HHLA1
348.626	1.33839	0.282843	4.73193	2.22393e-06	9.391e-06	HIC1
3483.94	1.06523	0.222888	4.77924	1.75962e-06	7.60403e-06	HIF1A
2.68079	2.45292	0.718451	3.41417	0.000639759	0.00160487	HIGD2B
514.334	1.48657	0.294121	5.05427	4.3203e-07	2.13465e-06	HILPDA
45.3235	7.39185	1.70308	4.34028	1.42298e-05	5.08049e-05	HIST1H1A
55.0973	6.4424	0.954367	6.75044	1.47394e-11	1.73242e-10	HIST1H1B
3238.91	3.81241	0.559354	6.81573	9.37832e-12	1.14475e-10	HIST1H1C
688.306	9.48374	1.1334	8.36749	5.88595e-17	1.57562e-15	HIST1H1D
653.169	8.57762	0.856588	10.0137	1.32684e-23	7.7209e-22	HIST1H1E
27.0477	6.19493	0.976113	6.34653	2.20225e-10	2.09237e-09	HIST1H2AB
2723	1.77397	0.474436	3.73912	0.000184663	0.000522045	HIST1H2AC
904.074	6.14647	0.682343	9.00789	2.10057e-19	7.6552e-18	HIST1H2AE
77.6203	2.58307	0.421087	6.1343	8.55367e-10	7.25672e-09	HIST1H2AG
283.084	9.6206	1.16336	8.2697	1.34296e-16	3.44434e-15	HIST1H2AH
174.319	7.88512	1.02466	7.69535	1.41112e-14	2.65022e-13	HIST1H2AI
37.0584	6.09347	1.05897	5.75416	8.70749e-09	6.08188e-08	HIST1H2AJ
23.2704	2.00727	0.435906	4.60484	4.12789e-06	1.65153e-05	HIST1H2AK
240.575	9.59944	1.05377	9.10963	8.26616e-20	3.17549e-18	HIST1H2AL
312.062	9.82195	1.50084	6.54431	5.97724e-11	6.23291e-10	HIST1H2BB
1656.63	5.86182	0.770092	7.61183	2.70234e-14	4.81054e-13	HIST1H2BC
937.763	3.6012	0.538294	6.69001	2.23155e-11	2.52748e-10	HIST1H2BD
76.6933	4.19791	0.711445	5.90054	3.62312e-09	2.73864e-08	HIST1H2BE
474.762	8.05988	0.9175	8.78461	1.56905e-18	5.08732e-17	HIST1H2BF
858.846	7.11391	0.827171	8.60029	7.95128e-18	2.37975e-16	HIST1H2BG
362.56	8.78014	0.93019	9.43908	3.76065e-21	1.69832e-19	HIST1H2BH
127.836	24.8095	1.38887	17.8631	2.28583e-71	7.6545e-69	HIST1H2BI
657.595	5.62352	0.688363	8.16941	3.09891e-16	7.50335e-15	HIST1H2BJ
929.778	2.28405	0.372292	6.1351	8.51069e-10	7.23062e-09	HIST1H2BK
207.525	9.03848	1.12127	8.06091	7.57279e-16	1.73646e-14	HIST1H2BL
66.662	23.9569	1.29061	18.5625	6.46713e-77	2.49519e-74	HIST1H2BM
262.109	3.2398	0.558478	5.80113	6.58711e-09	4.72356e-08	HIST1H2BN
483.555	8.64016	0.979586	8.82021	1.14241e-18	3.75474e-17	HIST1H2BO
285.672	7.91246	1.03677	7.63185	2.31401e-14	4.161e-13	HIST1H3A
458.239	8.85351	1.04248	8.49272	2.01858e-17	5.73213e-16	HIST1H3B
331.817	9.47839	1.08388	8.74487	2.2327e-18	7.10142e-17	HIST1H3C
488.058	7.39639	0.777373	9.5146	1.82413e-21	8.51963e-20	HIST1H3D
117.415	3.68384	0.611166	6.02755	1.6646e-09	1.3368e-08	HIST1H3E
722.36	13.5769	1.52262	8.91679	4.79988e-19	1.66709e-17	HIST1H3F
474.338	11.7919	1.21001	9.74534	1.93141e-22	1.01717e-20	HIST1H3G
469.566	8.16131	0.802998	10.1636	2.88359e-24	1.80204e-22	HIST1H3H
40.3446	6.92715	1.12912	6.13501	8.51561e-10	7.23134e-09	HIST1H3I
106.919	8.41572	1.02123	8.2408	1.71057e-16	4.31238e-15	HIST1H3J
712.407	25.3565	1.19428	21.2316	4.88243e-100	3.20938e-97	HIST1H4A
2756.2	12.1374	1.27916	9.48852	2.34332e-21	1.07744e-19	HIST1H4B
4892.93	12.3717	1.07964	11.4591	2.11728e-30	2.0993e-28	HIST1H4C
2193.6	11.9507	1.2568	9.50888	1.92731e-21	8.93106e-20	HIST1H4D
5473.3	8.27928	0.849546	9.74553	1.92777e-22	1.01717e-20	HIST1H4E
922.624	13.8658	1.74811	7.9319	2.15818e-15	4.6093e-14	HIST1H4F
487.317	3.30208	0.554837	5.95144	2.65792e-09	2.05994e-08	HIST1H4H
113.137	3.95204	0.597725	6.6118	3.79683e-11	4.12147e-10	HIST1H4I
116.863	6.01817	0.72356	8.31745	8.9877e-17	2.36317e-15	HIST1H4J
139.354	4.63911	0.745333	6.22421	4.83979e-10	4.31641e-09	HIST1H4K
417.482	25.6366	1.88987	13.5653	6.43059e-42	1.04707e-39	HIST1H4L
2.34704	2.79211	1.22805	2.27362	0.0229888	0.0395892	HIST2H4A
84.7823	3.63998	0.728067	4.99951	5.74758e-07	2.75639e-06	HIST3H2BB
2.10618	1.91792	0.676818	2.83374	0.00460075	0.00940715	HIST3H3
561.033	4.6074	0.731879	6.2953	3.06811e-10	2.84348e-09	HIST4H4
276.315	3.16121	0.321969	9.81835	9.38633e-23	5.1258e-21	HJURP
1296.99	1.27731	0.266841	4.78677	1.69484e-06	7.35275e-06	HK2
384.356	2.85309	0.355714	8.02075	1.05098e-15	2.37615e-14	HK3
121.54	1.37877	0.293774	4.6933	2.68831e-06	1.11425e-05	HKDC1
8109.64	1.6364	0.314802	5.1982	2.01227e-07	1.0664e-06	HLA-A
9923.76	2.03375	0.324759	6.26233	3.79266e-10	3.46256e-09	HLA-B
3815.57	1.36876	0.402106	3.40397	0.000664146	0.00165924	HLA-C
2.59464	1.40059	0.530625	2.63951	0.00830248	0.0159922	HLA-DOB
1677.14	1.11601	0.334968	3.3317	0.000863178	0.00209114	HLA-DPB1
702.071	2.58546	0.546866	4.72778	2.26991e-06	9.55785e-06	HLA-DQA1
18.9985	1.25264	0.555034	2.25687	0.024016	0.0411267	HLA-DQA2
788.013	1.65855	0.621081	2.67043	0.00757551	0.0147133	HLA-DQB1
3.42648	3.38475	0.732014	4.62389	3.7661e-06	1.51773e-05	HLA-DQB2
2737.1	1.92011	0.38922	4.93323	8.08799e-07	3.75676e-06	HLA-DRB1
1564.85	1.77262	0.523359	3.387	0.000706603	0.00175445	HLA-DRB5
3.87902	2.84222	0.654636	4.34168	1.41396e-05	5.05031e-05	HLA-G
284.708	2.27935	0.274433	8.30566	9.92648e-17	2.58701e-15	HLX
3156.47	1.35202	0.18878	7.1619	7.95678e-13	1.14717e-11	HM13
156.274	2.09731	0.332857	6.30094	2.95848e-10	2.7505e-09	HMCN1
78.658	5.32058	0.585402	9.08875	1.00186e-19	3.83213e-18	HMGA2
2147.97	1.16553	0.224417	5.19359	2.06273e-07	1.09053e-06	HMGB2
407.926	1.10366	0.208702	5.28819	1.23536e-07	6.84519e-07	HMGB3
4.46014	3.59359	1.05994	3.39037	0.000697995	0.0017361	HMGCS2
1.42088	2.29871	0.733016	3.13596	0.0017129	0.00386691	HMHB1
117.944	1.66896	0.297304	5.61366	1.98095e-08	1.28454e-07	HMMR
2895.04	1.87844	0.358754	5.23601	1.64087e-07	8.8248e-07	HMOX1
663.374	3.28226	0.584727	5.61331	1.98487e-08	1.28661e-07	HMX1
2.90376	3.14727	0.949897	3.31327	0.000922106	0.00221787	HMX2
2.50945	2.89045	0.913493	3.16418	0.00155522	0.00354278	HMX3
7.45854	1.15124	0.480442	2.39621	0.0165656	0.0295543	HNF1B
80.6252	1.7545	0.265697	6.6034	4.01846e-11	4.34082e-10	HNF4G
3.1829	1.13325	0.419987	2.6983	0.00696952	0.0136604	HNRNPCL1
1237.68	1.53889	0.287171	5.3588	8.3777e-08	4.83536e-07	HOMER3
19.86	2.73531	0.454495	6.01836	1.76196e-09	1.41115e-08	HOXA1
96.4949	3.92408	0.521124	7.53003	5.07281e-14	8.65695e-13	HOXA10
32.7148	3.84936	0.595974	6.45895	1.05434e-10	1.05397e-09	HOXA11
35.1826	3.30014	0.586162	5.63008	1.80123e-08	1.17748e-07	HOXA13
64.6681	3.02982	0.581356	5.21164	1.87179e-07	9.97315e-07	HOXA2
91.5262	3.85704	0.557939	6.91302	4.74448e-12	6.08858e-11	HOXA3
13.537	4.77039	0.735083	6.4896	8.60665e-11	8.74861e-10	HOXA4
106.545	4.54298	0.541484	8.38987	4.86678e-17	1.3167e-15	HOXA5
12.5985	3.90201	0.68912	5.6623	1.49359e-08	9.91704e-08	HOXA6
31.932	2.91698	0.578897	5.03887	4.68298e-07	2.29532e-06	HOXA7
45.5086	6.39501	0.780744	8.19092	2.59246e-16	6.36389e-15	HOXA9
2.33663	2.65215	0.992732	2.67157	0.00754975	0.0146681	HOXB1
32.5834	4.46558	0.750249	5.95213	2.6467e-09	2.05304e-08	HOXB13
155.077	3.74233	0.451343	8.29154	1.11791e-16	2.88801e-15	HOXB2
187.174	4.4024	0.521885	8.43557	3.29593e-17	9.08325e-16	HOXB3
80.112	4.71458	0.572845	8.23011	1.87045e-16	4.66902e-15	HOXB4
18.0065	4.93197	0.765439	6.44332	1.16885e-10	1.15957e-09	HOXB5
13.0693	2.53164	0.558615	4.53199	5.84303e-06	2.26424e-05	HOXB6
82.8216	3.51471	0.453477	7.75058	9.14769e-15	1.78146e-13	HOXB7
23.227	5.25895	0.850145	6.18594	6.17316e-10	5.38914e-09	HOXB8
10.7659	5.17154	0.74105	6.97867	2.97987e-12	3.90886e-11	HOXB9
91.904	2.967	0.608701	4.87431	1.0919e-06	4.9198e-06	HOXC10
57.8193	3.74633	0.679695	5.51178	3.55228e-08	2.19998e-07	HOXC11
36.7093	4.59237	0.71553	6.41813	1.37956e-10	1.35648e-09	HOXC13
2.93025	3.51906	0.678059	5.1899	2.10407e-07	1.11074e-06	HOXC5
61.7661	4.28204	0.538363	7.95382	1.80844e-15	3.90464e-14	HOXC6
40.8336	4.38871	0.602181	7.28802	3.14534e-13	4.80823e-12	HOXC8
52.0934	4.08249	0.581269	7.02341	2.16522e-12	2.92231e-11	HOXC9
153.275	4.03873	0.535197	7.54626	4.47951e-14	7.7639e-13	HOXD10
50.8616	4.11753	0.608911	6.76213	1.35975e-11	1.60993e-10	HOXD11
7.34881	3.51276	0.707856	4.96253	6.95807e-07	3.27391e-06	HOXD12
91.8124	2.81106	0.591347	4.75365	1.99777e-06	8.51994e-06	HOXD13
138.592	2.34064	0.388432	6.02588	1.68191e-09	1.35009e-08	HOXD3
8.06202	3.12021	0.578283	5.39564	6.82793e-08	4.01265e-07	HOXD4
185.209	3.48038	0.451905	7.70158	1.34393e-14	2.53746e-13	HOXD8
375.08	4.842	0.496763	9.74709	1.89838e-22	1.00574e-20	HOXD9
340.641	4.82478	0.58137	8.29897	1.05018e-16	2.72892e-15	HP
53.8709	1.82941	0.4105	4.45655	8.32885e-06	3.12583e-05	HPD
67.0336	2.38026	0.29963	7.944	1.95764e-15	4.20123e-14	HPX
7.44759	1.10016	0.427248	2.57498	0.0100246	0.0189475	HRASLS2
80.7403	1.26518	0.342969	3.6889	0.000225229	0.000624491	HRCT1
587.506	1.14652	0.246436	4.6524	3.28091e-06	1.33892e-05	HRH1
4.37228	3.38173	0.626221	5.40022	6.65609e-08	3.92858e-07	HRH4
16.7945	1.89989	0.596702	3.18398	0.00145263	0.00333615	HRNR
338.96	1.40069	0.254579	5.502	3.75507e-08	2.31166e-07	HS3ST1
86.8208	2.99362	0.505536	5.92168	3.18674e-09	2.43366e-08	HS3ST3A1
246.337	2.17441	0.444721	4.88939	1.01151e-06	4.59372e-06	HS3ST3B1
1.96238	2.22902	0.9819	2.27011	0.0232009	0.0399242	HS3ST6
68.2173	1.33582	0.274238	4.87101	1.11028e-06	4.99753e-06	HSD11B2
1534.43	1.02777	0.194518	5.28369	1.2661e-07	7.00458e-07	HSD17B10
977.241	1.12598	0.256195	4.39501	1.10769e-05	4.04597e-05	HSD17B14
2.5987	2.95404	0.897473	3.29151	0.000996516	0.00237749	HSD17B2
2.08596	3.01753	1.1021	2.73798	0.00618177	0.0122476	HSD3B1
352.654	1.417	0.228067	6.21308	5.19546e-10	4.60125e-09	HSD3B7
704.461	1.06577	0.322455	3.30517	0.000949205	0.00227655	HSF4
6.40276	1.08337	0.473604	2.28751	0.0221661	0.0383361	HSF5
34.0997	1.01003	0.402772	2.50769	0.0121522	0.022422	HSH2D
10070.7	1.0535	0.184817	5.70024	1.19636e-08	8.11657e-08	HSPA5
612.883	2.7403	0.383504	7.14543	8.97114e-13	1.28093e-11	HSPA6
10987.5	2.19657	0.350699	6.26341	3.76641e-10	3.44213e-09	HSPB1
2861.43	3.02122	0.337188	8.96003	3.2459e-19	1.14757e-17	HSPG2
3.87863	3.27149	1.05493	3.10114	0.00192776	0.00430092	HTR3C
4.18099	3.51777	1.22729	2.86628	0.00415321	0.00859004	HTR3D
4.75647	3.40683	1.09323	3.11631	0.00183128	0.00410373	HTR3E
339.299	3.22536	0.35975	8.96556	3.08697e-19	1.09356e-17	HTRA3
27.0442	4.09457	0.530185	7.72292	1.1369e-14	2.17902e-13	HTRA4
4.90926	1.10093	0.465491	2.36509	0.0180257	0.0318773	HUS1B
2.20562	2.99453	0.992079	3.01844	0.00254081	0.00551477	HYAL4
401.762	1.07508	0.33919	3.16956	0.00152669	0.00348626	HYDIN
222.403	5.36063	0.578434	9.26748	1.90588e-20	7.95895e-19	IBSP
7.20853	2.15142	0.539306	3.98923	6.62873e-05	0.000206	ICOS
4254.57	1.52781	0.264732	5.77115	7.87307e-09	5.56477e-08	ID3
6504.08	1.23346	0.243221	5.07135	3.95008e-07	1.96265e-06	ID4
1839.15	1.00976	0.150171	6.72406	1.76729e-11	2.04471e-10	IDH1
17.8378	3.28544	0.583765	5.62801	1.82297e-08	1.18993e-07	IDO1
3.64549	3.00612	0.890131	3.37717	0.000732356	0.00180903	IDO2
1169.07	2.10693	0.266432	7.90795	2.61667e-15	5.52209e-14	IDUA
1904.43	1.12179	0.331644	3.38252	0.000718239	0.00177861	IFI27
466.693	1.12021	0.200869	5.57684	2.44929e-08	1.56142e-07	IFI27L1
2090.96	1.16516	0.340251	3.42443	0.000616101	0.001551	IFI27L2
33.4794	2.85821	0.487007	5.86892	4.38645e-09	3.26829e-08	IFI30
931.647	1.62201	0.260727	6.2211	4.9368e-10	4.3941e-09	IFI35
1042.3	1.23193	0.254949	4.83206	1.35129e-06	5.97626e-06	IFI44
5742.69	1.23349	0.307818	4.0072	6.14434e-05	0.000192429	IFI6
945.377	1.40952	0.329316	4.28015	1.86772e-05	6.49965e-05	IFITM10
6742.09	1.32845	0.298896	4.44452	8.80895e-06	3.29209e-05	IFITM3
6.94242	3.33412	0.64429	5.17488	2.28053e-07	1.19266e-06	IFITM5
1.80245	2.14155	0.706317	3.032	0.00242943	0.00529179	IFNG
3.17465	3.26336	0.947729	3.44334	0.00057457	0.00145741	IFNL1
1040.79	1.03989	0.184262	5.64355	1.66582e-08	1.095e-07	IFT122
1297.31	1.27242	0.16378	7.76909	7.90524e-15	1.56065e-13	IFT140
257.175	1.09551	0.28916	3.78858	0.000151509	0.000436735	IGDCC3
1120.07	1.60784	0.250515	6.41815	1.37941e-10	1.35648e-09	IGDCC4
1567.87	2.7096	0.467567	5.79511	6.82762e-09	4.88025e-08	IGF2
23.0565	5.98096	0.78486	7.62041	2.52864e-14	4.51492e-13	IGF2BP1
335.507	3.6654	0.396804	9.2373	2.528e-20	1.041e-18	IGF2BP2
233.241	2.65172	0.435691	6.08624	1.15595e-09	9.55558e-09	IGF2BP3
1963.18	1.02438	0.206606	4.95814	7.11729e-07	3.34174e-06	IGF2R
36.2227	1.62269	0.403611	4.02045	5.80877e-05	0.000182823	IGFBP1
12598.1	4.2418	0.370716	11.4422	2.57296e-30	2.53694e-28	IGFBP2
5936.14	3.27148	0.415558	7.87251	3.47587e-15	7.19666e-14	IGFBP3
3022.95	2.53486	0.291741	8.68876	3.66423e-18	1.14293e-16	IGFBP4
19395.9	2.09506	0.316859	6.61196	3.7926e-11	4.11941e-10	IGFBP5
650.017	1.31201	0.408897	3.20866	0.00133356	0.00309104	IGFBP6
70.7985	1.92453	0.530533	3.62753	0.00028614	0.000775804	IGFBPL1
2.98839	2.72777	0.652089	4.18313	2.87528e-05	9.65026e-05	IGFL3
16.148	1.78738	0.299174	5.9744	2.30935e-09	1.81516e-08	IGFLR1
301.263	2.78682	0.539383	5.16668	2.38284e-07	1.24128e-06	IGFN1
3.31135	2.27864	0.71197	3.20047	0.00137204	0.00317028	IGSF23
852.887	1.20945	0.271094	4.46137	8.14376e-06	3.06804e-05	IGSF3
49.5823	1.38651	0.257106	5.39277	6.93816e-08	4.07204e-07	IGSF5
138.124	2.75329	0.378008	7.28367	3.24851e-13	4.93196e-12	IGSF9
550.968	1.65967	0.325119	5.10482	3.31113e-07	1.67425e-06	IGSF9B
4.70087	1.64063	0.52756	3.10985	0.00187184	0.00418458	IHH
374.087	1.60079	0.222383	7.19836	6.09418e-13	8.9462e-12	IKBIP
32.7323	1.13197	0.402608	2.8116	0.00492961	0.0100081	IL10
599.313	1.0443	0.28671	3.64236	0.000270145	0.0007366	IL10RA
63.7306	2.85889	0.426944	6.69615	2.13977e-11	2.43596e-10	IL11
7.39943	1.83145	0.441122	4.15181	3.29861e-05	0.000109223	IL13
279.783	2.68229	0.443156	6.0527	1.42436e-09	1.15908e-08	IL13RA2
45.3537	1.43179	0.273704	5.23115	1.68457e-07	9.04346e-07	IL15
99.8138	1.00845	0.230944	4.36665	1.26166e-05	4.55028e-05	IL15RA
11.6141	1.81041	0.37941	4.77164	1.82733e-06	7.87743e-06	IL17B
5.0403	3.34907	0.616114	5.43579	5.45528e-08	3.26104e-07	IL17C
1456.74	1.36531	0.256711	5.31849	1.04633e-07	5.89344e-07	IL17RC
173.934	1.83303	0.309555	5.92151	3.18994e-09	2.43506e-08	IL17RE
7.35002	1.2054	0.508235	2.37173	0.017705	0.0313476	IL17REL
2.0625	2.75424	0.987362	2.78949	0.00527912	0.0106229	IL19
978.903	1.94374	0.329139	5.90552	3.51527e-09	2.66165e-08	IL1RAP
127.321	1.02585	0.452059	2.26928	0.0232511	0.0399852	IL1RN
2.48424	3.20192	1.1962	2.67674	0.00743415	0.0144688	IL20
30.3339	2.00981	0.257566	7.80308	6.04161e-15	1.21023e-13	IL20RB
66.8667	1.34481	0.380674	3.53271	0.000411326	0.00107975	IL21R
1.50116	2.43301	1.092	2.22803	0.0258784	0.043926	IL22
8.24149	1.705	0.543159	3.13904	0.001695	0.00383125	IL22RA1
1.7214	2.81515	1.04083	2.70471	0.00683634	0.013429	IL22RA2
4.14006	3.92016	1.02322	3.83118	0.000127529	0.000373302	IL23R
17.1822	2.41103	0.3934	6.1287	8.86011e-10	7.48806e-09	IL24
3.2402	1.91596	0.610378	3.13897	0.00169546	0.00383178	IL25
9.02586	2.37016	0.436957	5.42423	5.82056e-08	3.46423e-07	IL27
105.693	5.43356	0.587145	9.2542	2.15842e-20	8.97134e-19	IL2RA
71.788	2.49594	0.337941	7.38571	1.5164e-13	2.44442e-12	IL2RB
124.829	1.50562	0.299373	5.02925	4.92392e-07	2.40148e-06	IL2RG
1.38932	2.46739	1.01344	2.43468	0.0149051	0.0268646	IL31
11.5302	3.30864	0.714008	4.6339	3.58848e-06	1.45407e-05	IL31RA
877.959	2.64405	0.335966	7.87001	3.54626e-15	7.31849e-14	IL32
8.24601	4.93732	0.876359	5.6339	1.76175e-08	1.15293e-07	IL36B
2.55892	2.79712	0.679259	4.1179	3.82339e-05	0.000124761	IL36G
2.40031	3.12393	0.686274	4.55202	5.31338e-06	2.07896e-05	IL37
1.6803	1.74827	0.665465	2.62714	0.00861067	0.0165249	IL4
246.692	2.71205	0.361526	7.50169	6.30007e-14	1.06489e-12	IL4I1
7.48901	2.47012	0.655479	3.76843	0.00016428	0.000469583	IL5RA
77.4661	1.30512	0.524188	2.4898	0.0127815	0.0234491	IL6
129.198	2.13658	0.402768	5.30473	1.12837e-07	6.30992e-07	IL7R
6.38261	1.30222	0.443393	2.93695	0.00331462	0.00702506	ILDR1
1206.56	1.08751	0.177575	6.12419	9.11448e-10	7.68474e-09	IMPDH1
55.5406	2.25475	0.37179	6.06457	1.32304e-09	1.08459e-08	IMPG2
72.6688	1.52727	0.276008	5.53342	3.14038e-08	1.9642e-07	INHA
181.069	1.85131	0.394207	4.69627	2.64952e-06	1.09997e-05	INHBA
434.929	1.18448	0.218309	5.42571	5.77255e-08	3.43796e-07	INHBB
9.11718	1.39561	0.445763	3.13083	0.00174312	0.00392699	INHBC
20.3355	1.07806	0.333819	3.22948	0.00124015	0.00289532	INHBE
84.3655	2.72804	0.425741	6.40775	1.47683e-10	1.44253e-09	INMT
1292.62	1.25583	0.222538	5.64321	1.66911e-08	1.09675e-07	INO80B
1122.02	1.23484	0.179314	6.88645	5.72005e-12	7.23589e-11	INPP5E
4067.36	1.42298	0.149725	9.50394	2.02093e-21	9.31621e-20	INPPL1
5.91862	2.19902	0.533136	4.12469	3.71233e-05	0.000121517	INSL5
2.04104	2.53367	0.81971	3.09094	0.00199527	0.00443483	INSL6
550.062	2.23998	0.393197	5.69684	1.22049e-08	8.26406e-08	INSM1
83.7388	3.81467	0.453466	8.41225	4.0223e-17	1.09659e-15	INSRR
5527.61	1.4437	0.210923	6.84464	7.66688e-12	9.50886e-11	INTS1
2.64113	3.00429	0.732118	4.10356	4.0684e-05	0.000132004	IQCF1
498.64	2.17101	0.28151	7.71203	1.23833e-14	2.3531e-13	IQGAP2
462.536	3.55911	0.28466	12.503	7.18527e-36	9.44623e-34	IQGAP3
35.5697	1.34221	0.326107	4.11588	3.85711e-05	0.000125769	IQUB
1618.74	1.05715	0.221958	4.76285	1.90879e-06	8.17304e-06	IRAK1
744.489	1.23646	0.237176	5.21326	1.85555e-07	9.8955e-07	IRF1
1784.23	1.18424	0.243463	4.86415	1.14949e-06	5.15441e-06	IRF3
23.1083	2.06127	0.366521	5.62389	1.86701e-08	1.21688e-07	IRF4
849.237	1.86283	0.276779	6.73041	1.69186e-11	1.96771e-10	IRF7
4.75491	1.73447	0.564536	3.07238	0.00212357	0.00468711	IRGC
5.63952	2.48715	0.509369	4.8828	1.0459e-06	4.73174e-06	IRGM
183.88	2.07934	0.565998	3.67376	0.000239011	0.000659101	IRX1
127.732	2.95837	0.58677	5.04179	4.61192e-07	2.2655e-06	IRX2
224.388	2.64091	0.395873	6.67112	2.53867e-11	2.84626e-10	IRX3
6.56347	4.31073	0.761504	5.66082	1.50653e-08	9.9843e-08	IRX4
92.9885	3.65587	0.436906	8.36764	5.87845e-17	1.57562e-15	IRX5
9.85885	2.55196	0.603067	4.23163	2.32004e-05	7.93833e-05	IRX6
2528.8	2.36673	0.383665	6.16875	6.88317e-10	5.94464e-09	ISG15
335.705	1.7234	0.302662	5.69413	1.24002e-08	8.38077e-08	ISG20
5.29691	4.43093	1.04338	4.24672	2.16923e-05	7.46548e-05	ISL1
955.239	1.56976	0.357637	4.38926	1.13737e-05	4.14754e-05	ISLR
2.79748	3.51825	1.60325	2.19445	0.0282028	0.0474359	ISX
1173.61	1.04995	0.229353	4.57787	4.69742e-06	1.8572e-05	ISYNA1
969.461	1.83911	0.267019	6.88757	5.67528e-12	7.18437e-11	ITGA1
198.781	2.14739	0.292481	7.342	2.10431e-13	3.308e-12	ITGA11
107.074	1.48096	0.279909	5.29085	1.21746e-07	6.76292e-07	ITGA2B
2473.21	2.66845	0.30978	8.61401	7.05477e-18	2.115e-16	ITGA3
233.589	2.33454	0.326098	7.15903	8.12486e-13	1.16856e-11	ITGA4
1606.82	2.41602	0.285715	8.45608	2.76525e-17	7.74095e-16	ITGA5
5285.56	1.9238	0.249436	7.7126	1.2328e-14	2.34509e-13	ITGA7
41.2918	3.86874	0.536291	7.21388	5.43797e-13	8.03606e-12	ITGAD
21.7089	1.5327	0.291951	5.24984	1.52228e-07	8.2666e-07	ITGB1BP2
4001.66	1.82208	0.302008	6.0332	1.60746e-09	1.29384e-08	ITGB4
16.6738	1.46667	0.427319	3.43225	0.000598588	0.00151099	ITGB6
112.08	1.22671	0.258874	4.73861	2.15186e-06	9.10834e-06	ITGB7
18.6338	3.02444	0.527206	5.73673	9.65234e-09	6.68918e-08	ITIH1
12.5993	1.28627	0.326637	3.93793	8.21875e-05	0.000250543	ITIH4
5.39345	3.14779	1.00755	3.12421	0.00178283	0.00400478	ITIH6
51.6767	2.27841	0.369734	6.16228	7.17051e-10	6.18378e-09	ITK
3.46005	3.67771	0.914024	4.02364	5.73046e-05	0.000180551	ITLN1
4.21067	2.38723	0.904759	2.63852	0.00832679	0.0160373	ITLN2
1420.99	1.34834	0.181642	7.42309	1.1442e-13	1.87336e-12	ITPA
948.948	1.3709	0.209051	6.55775	5.46255e-11	5.74684e-10	ITPKC
111.897	1.69982	0.254751	6.67248	2.51523e-11	2.82533e-10	ITPRIPL1
3.1266	3.53392	1.11519	3.16889	0.00153024	0.00349307	IVL
3.31412	2.67356	0.82529	3.23954	0.00119721	0.0028054	IYD
3.60522	1.82339	0.783839	2.32623	0.0200065	0.0349863	IZUMO2
2.13325	3.07644	1.28756	2.38935	0.0168781	0.0300333	IZUMO3
443.338	1.31761	0.292645	4.50242	6.71847e-06	2.57481e-05	JAK3
6.61452	2.21829	0.477542	4.64521	3.39731e-06	1.38166e-05	JMJD7
237.516	1.57365	0.304614	5.16603	2.39116e-07	1.24525e-06	JPH2
1534.62	1.21396	0.199737	6.0778	1.21839e-09	1.00343e-08	KANK2
138.888	1.3358	0.29435	4.53814	5.67538e-06	2.20602e-05	KAZALD1
3.28298	1.4561	0.591647	2.4611	0.0138512	0.0251568	KBTBD13
3.42498	2.04915	0.708986	2.89025	0.00384931	0.00802697	KCNA7
30.8839	1.63087	0.384508	4.24144	2.22088e-05	7.62698e-05	KCNE1
546.768	2.17296	0.322234	6.74341	1.5471e-11	1.81241e-10	KCNE4
85.2026	1.34314	0.398933	3.36683	0.000760385	0.00187019	KCNG2
1262.59	1.37968	0.242082	5.69922	1.20355e-08	8.16226e-08	KCNH2
39.9611	2.32724	0.45069	5.16374	2.4207e-07	1.25916e-06	KCNK5
117.329	1.18683	0.287738	4.1247	3.71223e-05	0.000121517	KCNK6
242.322	1.53989	0.269116	5.72201	1.05274e-08	7.25309e-08	KCNMB1
175.042	2.85185	0.372134	7.6635	1.80928e-14	3.3207e-13	KCNN4
6.86088	3.93229	0.882332	4.4567	8.32322e-06	3.12438e-05	KCNU1
6.90553	1.16136	0.493666	2.35251	0.018647	0.0328647	KCNV2
21.7971	1.18661	0.400798	2.9606	0.00307036	0.00655899	KCTD19
159.471	1.02888	0.183435	5.60896	2.03544e-08	1.31555e-07	KDELC1
3121.58	1.11833	0.190581	5.86801	4.41052e-09	3.2819e-08	KDELR2
2250.22	1.10778	0.162443	6.81954	9.13307e-12	1.11635e-10	KDM1A
5617.52	1.01158	0.120216	8.41466	3.94044e-17	1.07758e-15	KHSRP
586.946	1.81973	0.270853	6.71849	1.83614e-11	2.11946e-10	KIAA0040
6.36898	2.44231	0.737102	3.3134	0.000921704	0.00221757	KIAA1210
375.87	1.90911	0.270221	7.06501	1.6061e-12	2.20798e-11	KIF11
201.576	3.20406	0.309988	10.3361	4.83872e-25	3.25294e-23	KIF14
310.298	2.0029	0.280025	7.15259	8.51571e-13	1.22081e-11	KIF15
103.387	2.43293	0.296427	8.20751	2.2583e-16	5.59001e-15	KIF18A
489.158	3.42145	0.310168	11.031	2.70983e-28	2.39274e-26	KIF18B
281.905	2.71087	0.319644	8.48092	2.23426e-17	6.32433e-16	KIF20A
179.876	1.10317	0.223012	4.9467	7.5484e-07	3.52087e-06	KIF20B
1413.89	1.28016	0.205234	6.23754	4.44512e-10	3.99655e-09	KIF22
264.936	2.77169	0.284903	9.72854	2.27838e-22	1.17891e-20	KIF23
461.922	1.5262	0.365195	4.17913	2.9263e-05	9.79e-05	KIF26A
3.23323	3.73256	1.6237	2.2988	0.0215161	0.0373538	KIF2B
427.382	2.47079	0.284629	8.68074	3.93219e-18	1.22221e-16	KIF2C
416.612	2.61705	0.2913	8.98404	2.61004e-19	9.37712e-18	KIF4A
4.13077	3.04088	0.784671	3.87535	0.000106471	0.000316841	KIF4B
517.01	1.54144	0.189397	8.13865	3.99717e-16	9.48421e-15	KIF7
310.576	3.02229	0.327346	9.23271	2.6387e-20	1.08156e-18	KIFC1
9.53109	2.68202	0.660201	4.06244	4.85633e-05	0.000154688	KISS1
80.0037	2.44749	0.492912	4.96537	6.85689e-07	3.23316e-06	KISS1R
17.293	2.43279	0.452951	5.37097	7.8313e-08	4.54067e-07	KLF17
19.188	4.11184	0.680835	6.0394	1.54688e-09	1.25133e-08	KLHDC7A
35.9304	2.28479	0.353743	6.4589	1.05468e-10	1.05397e-09	KLHDC7B
3023.8	3.10718	0.304746	10.196	2.06665e-24	1.33378e-22	KLHDC8A
363.409	1.27114	0.236399	5.37709	7.56984e-08	4.40635e-07	KLHL13
463.257	1.54148	0.218962	7.03993	1.92343e-12	2.61676e-11	KLHL17
896.235	1.3487	0.222335	6.06608	1.31071e-09	1.07597e-08	KLHL25
14.1438	1.52788	0.396394	3.85446	0.000115987	0.000342974	KLHL30
4.58545	3.06849	0.731489	4.19485	2.73049e-05	9.21133e-05	KLK1
2.38097	2.49794	0.966339	2.58495	0.00973926	0.0184609	KLK11
3.50046	3.82914	1.36589	2.8034	0.00505663	0.0102297	KLK12
2.45988	2.74924	0.955616	2.87693	0.00401567	0.00832985	KLK13
73.444	2.88483	0.376277	7.66676	1.76395e-14	3.25094e-13	KLK14
4.7941	2.91232	0.92072	3.16309	0.00156104	0.00355425	KLK2
4.01478	3.88011	1.08253	3.58428	0.000338008	0.000904004	KLK3
4.79289	2.53744	0.721396	3.51741	0.000435787	0.0011364	KLK4
2.01973	2.32755	1.01501	2.29313	0.0218405	0.0378245	KLK8
89.309	1.06912	0.34885	3.0647	0.00217891	0.00479971	KLKB1
25.7828	1.04212	0.340309	3.06229	0.0021965	0.00483487	KLRB1
6.46364	1.19452	0.466646	2.55979	0.0104734	0.0196659	KLRC1
16.9064	2.58333	0.497751	5.19001	2.10281e-07	1.11041e-06	KLRK1
482.415	1.64374	0.234882	6.99812	2.59416e-12	3.43334e-11	KNTC1
7.16058	4.41133	0.773687	5.70171	1.18615e-08	8.05654e-08	KPNA7
5.08804	3.6594	1.36232	2.68616	0.00722784	0.0141075	KPRP
544.429	1.26613	0.23169	5.46477	4.63504e-08	2.80856e-07	KPTN
4.73828	2.53151	0.888489	2.84924	0.00438245	0.00900124	KRT13
6.58476	1.58575	0.639119	2.48116	0.0130957	0.0239536	KRT15
9.7742	3.27721	0.681583	4.80823	1.52274e-06	6.67957e-06	KRT16
6.04531	2.73436	0.9536	2.86741	0.00413843	0.00856248	KRT2
3.05087	3.64965	1.61259	2.26322	0.0236222	0.0405539	KRT24
3.28173	3.74897	1.43279	2.61655	0.00888234	0.0169728	KRT25
6.54444	1.98849	0.878943	2.26237	0.0236747	0.0406245	KRT3
2.8787	2.68806	0.94221	2.85293	0.00433183	0.00890964	KRT32
5.01529	2.19531	0.662763	3.31236	0.00092512	0.0022245	KRT36
3.33619	3.19379	1.45331	2.1976	0.0279779	0.0470978	KRT38
3.21696	3.42566	1.29183	2.65179	0.00800659	0.0154744	KRT4
3.10979	2.62991	1.08174	2.43118	0.0150496	0.0270947	KRT6A
28.8832	1.44786	0.443139	3.26727	0.00108589	0.00256895	KRT7
5.04533	2.29948	0.936778	2.45467	0.0141014	0.0255614	KRT71
3.4645	2.49522	0.883452	2.8244	0.0047369	0.00965772	KRT72
3.42485	2.34363	0.957293	2.44819	0.0143578	0.0259677	KRT74
27.1764	5.1995	0.708641	7.33729	2.17968e-13	3.41137e-12	KRT75
4.62379	3.81023	1.51629	2.51286	0.0119757	0.0221519	KRT76
3.79496	2.63885	1.09785	2.40364	0.0162326	0.0290214	KRT77
5.02118	2.50854	0.89708	2.79634	0.0051685	0.0104227	KRT79
33.0134	1.39623	0.385744	3.61957	0.000295099	0.000797413	KRT8
17.3465	2.86011	0.506732	5.64422	1.65931e-08	1.09112e-07	KRT80
3.26359	2.43321	0.98572	2.46846	0.0135694	0.0247221	KRT84
6.97618	3.16036	1.098	2.8783	0.0039983	0.0082995	KRT9
12.8485	1.67723	0.439335	3.81766	0.000134721	0.000392421	KRTAP5-10
109.389	1.3043	0.211926	6.15451	7.53097e-10	6.46949e-09	KRTCAP2
85.3673	1.52241	0.293158	5.19315	2.06771e-07	1.09284e-06	KYNU
7.56681	1.26628	0.45224	2.80001	0.00511012	0.0103238	L1TD1
6.95822	3.6641	0.732126	5.00474	5.59369e-07	2.69262e-06	LAD1
94.888	2.68329	0.300265	8.9364	4.0204e-19	1.40738e-17	LAG3
1.64958	2.43063	1.0434	2.32953	0.019831	0.0347147	LALBA
363.454	1.32766	0.301061	4.40994	1.03401e-05	3.79874e-05	LAMA1
1444.12	1.93378	0.257854	7.49952	6.4052e-14	1.08163e-12	LAMA4
3983.19	1.60366	0.21662	7.40311	1.33034e-13	2.15821e-12	LAMA5
2653.67	2.85823	0.298036	9.59024	8.78785e-22	4.23823e-20	LAMB1
6376.93	2.45001	0.211575	11.5799	5.21177e-31	5.50587e-29	LAMB2
274.794	1.22242	0.264174	4.62732	3.70428e-06	1.49553e-05	LAMB3
34.5357	3.23247	0.433742	7.45252	9.15757e-14	1.5133e-12	LAMB4
3153.84	2.59206	0.254386	10.1895	2.20968e-24	1.41579e-22	LAMC1
35.4034	2.01257	0.345294	5.82858	5.58998e-09	4.0647e-08	LAMC2
853.626	2.47304	0.28636	8.63614	5.81456e-18	1.76104e-16	LAMC3
32.3082	3.02599	0.356424	8.48987	2.06876e-17	5.86522e-16	LAMP3
10.4348	1.42399	0.320407	4.44432	8.8169e-06	3.29367e-05	LAT
11.1276	2.02685	0.42111	4.81311	1.48601e-06	6.53301e-06	LAX1
388.291	1.66533	0.340056	4.89723	9.71968e-07	4.43457e-06	LBH
22.2256	3.43001	0.622867	5.50681	3.65386e-08	2.25325e-07	LBP
7.94496	4.0108	0.744783	5.38519	7.23667e-08	4.22906e-07	LBX1
878.671	1.84967	0.273896	6.75319	1.44634e-11	1.70675e-10	LCAT
3.72621	3.79148	0.75204	5.0416	4.61661e-07	2.26717e-06	LCE1C
2.28841	2.22357	0.778786	2.85517	0.00430137	0.00885315	LCE1D
2.24299	3.21771	0.733512	4.38672	1.15073e-05	4.19367e-05	LCE1E
57.2948	1.97933	0.340864	5.80682	6.36708e-09	4.58073e-08	LCK
14.9157	2.00034	0.635556	3.14738	0.00164741	0.00373317	LCN2
6.09449	2.27725	0.670934	3.39415	0.00068843	0.00171436	LCN9
[truncated: 3,815 more rows]
